# Supplementary material for: Cyclin A triggers Mitosis either via the Greatwall kinase pathway or Cyclin B
Source: EMBO J. 2020 Apr 30;39(11):e104419. doi: 10.15252/embj.2020104419 (PMC7265243; doi:10.15252/embj.2020104419)
Supplement: Supplementary file 3 — Table EV1 [file EMBJ-39-e104419-s003.xlsx]

## Sheet: Legend
Expanded View Table 1
All detected phosphorylation sites. Columns include protein identifiers, the site localisation probabilities, positions in protein, positions in peptide sequence, the identification score, the posterior error probability (PEP), the localisation score, the normalised TMT reporter intensities for the phosphorylated peptides, the normalised TMT reporter intensities for the unmodified protein, ratio …
Column(s)	Description
phosphos.id	id number for indexing
Leading.proteins. Protein.names, Gene.names	Protein and gene identifiers
Phospho..STY..Probabilities	Phosphosite localisation probabilities
Position.in.peptide, Positions.within.proteins	Position in peptide/protein sequence
Proitein.group.ids	id number for indexing
Score, PEP, Localization.prob	identification quality factors
norm.Reporter.intensity.corrected (Columns L to Q)	normalised phosphopeptide TMT reporter intensities (Rep1-Ctrl, Rep1-DIA, Rep2-Ctrl, Rep2-DIA, Rep3-Ctrl, Rep3-DIA)
phospho.Ratio (Columns R to T)	normalised phosphopeptide TMT ratios, e.g. Rep1-DIA / Rep1-Ctrl (Rep1, Rep2, Rep3)
mapped_prot.Ratio (Columns U to W)	normalised TMT protein ratios (Rep1, Rep2, Rep3)
phospho_vs_prot.Ratio (Columns X to Z)	phospho ratio normalised to total protein ratio (Rep1, Rep2, Rep3)
mean.fc	mean fold change, i.e. mean of columns X to Z
p.val	p-value from t-test (uncorrected)
changing	indicates whether the phosphorylation site meets/exceeds fold-change and significane cutoffs
MOD_ (Columns AD to AT)	indicates whether peptide/protein sequence contains the denoted sequence motif (from the Eukaryotic Linear Motif database)

## Sheet: Table EV1
phosphos.id	Leading.proteins	Protein.names	Gene.names	Phospho..STY..Probabilities	Position.in.peptide	Positions.within.proteins	Protein.group.IDs	Score	PEP	Localization.prob	norm.Reporter.intensity.corrected.0___1	norm.Reporter.intensity.corrected.1___1	norm.Reporter.intensity.corrected.2___1	norm.Reporter.intensity.corrected.3___1	norm.Reporter.intensity.corrected.4___1	norm.Reporter.intensity.corrected.5___1	phospho.Ratio_Rep1	phospho.Ratio_Rep2	phospho.Ratio_Rep3	mapped_prot.Ratio_Rep1	mapped_prot.Ratio_Rep2	mapped_prot.Ratio_Rep3	phospho_vs_prot.Ratio_Rep1	phospho_vs_prot.Ratio_Rep2	phospho_vs_prot.Ratio_Rep3	mean.fc	p.val	changing	anyCDK	MOD_CDK_SPK_2	MOD_CDK_SPxK_1	MOD_CDK_SPxxK_3	MOD_CK1_1	MOD_CK2_1	MOD_GSK3_1	MOD_LATS_1	MOD_NEK2_1	MOD_NEK2_2	MOD_PIKK_1	MOD_PK_1	MOD_PKA_1	MOD_PKA_2	MOD_PKB_1	MOD_Plk_1	MOD_Plk_2-3	MOD_Plk_4	MOD_ProDKin_1
0	A0A024R216	Hepatoma-derived growth factor-related protein 3	HDGFRP3	S(0.914)S(0.043)S(0.043)EGGDAGNDTRNTTSDLQK	1	178;178;107	2	167.51	7.18096e-44	0.914281	75762	73936.6	90026	72944.4	99652.2	79063.3	0.975907	0.810259	0.793392	1.11169	1.0934	1.02176	0.87786	0.741047	0.776499	0.798468	0.192108	FALSE	FALSE	FALSE	FALSE	FALSE	FALSE	TRUE	TRUE	FALSE	FALSE	FALSE	FALSE	FALSE	FALSE	FALSE	FALSE	FALSE	FALSE	FALSE	FALSE
1	A0A024R216	Hepatoma-derived growth factor-related protein 3	HDGFRP3	S(0.341)S(0.341)S(0.317)EGGDAGNDTRNTTSDLQK	2	179;179;108	2	103.45	0.00144206	0.340662	0	0	0	0	0	0	0	0	0	1.11169	1.0934	1.02176	0	0	0	0	NA	FALSE	FALSE	FALSE	FALSE	FALSE	FALSE	TRUE	TRUE	FALSE	FALSE	FALSE	FALSE	FALSE	FALSE	FALSE	FALSE	FALSE	FALSE	FALSE	FALSE
2	A0A024R216	Hepatoma-derived growth factor-related protein 3	HDGFRP3	EEENKS(0.173)S(0.173)S(0.632)EGGDAGNDT(0.002)RNT(0.009)T(0.009)S(0.003)DLQK	8	180;180;109	2	103.45	0.00144206	0.63235	8712.6	8575.07	7412.79	9280.66	8439.2	11299.6	0.984215	1.25198	1.33894	1.11169	1.0934	1.02176	0.885334	1.14503	1.31043	1.1136	0.193682	FALSE	FALSE	FALSE	FALSE	FALSE	FALSE	TRUE	TRUE	FALSE	FALSE	FALSE	FALSE	FALSE	FALSE	TRUE	FALSE	FALSE	FALSE	FALSE	FALSE
3	A0A024R216	Hepatoma-derived growth factor-related protein 3	HDGFRP3	S(1)PGDEDDK	1	162;162;91	2	101.97	0.0030571	1	38218	40849.9	42375.1	40353.8	42387.2	43102.3	1.06887	0.952299	1.01687	1.11169	1.0934	1.02176	0.96148	0.870953	0.995219	0.942551	0.801795	FALSE	FALSE	FALSE	FALSE	FALSE	TRUE	FALSE	TRUE	FALSE	FALSE	FALSE	FALSE	FALSE	TRUE	FALSE	FALSE	FALSE	FALSE	FALSE	TRUE
4	A0A024R4E5	Vigilin	HDLBP	APDMS(0.463)S(0.463)S(0.075)EEFPSFGAQVAPK	5	1245;1245;1212;950	4	71.601	0.0109392	0.462537	0	0	0	0	0	0	0	0	0	0.994314	0.948651	0.979768	0	0	0	0	NA	FALSE	FALSE	FALSE	FALSE	FALSE	FALSE	TRUE	TRUE	FALSE	FALSE	FALSE	FALSE	FALSE	FALSE	FALSE	FALSE	FALSE	FALSE	FALSE	FALSE
5	A0A024R4E5	Vigilin	HDLBP	APDMS(0.463)S(0.463)S(0.075)EEFPSFGAQVAPK	6	1246;1246;1213;951	4	71.601	0.0109392	0.462537	0	0	0	0	0	0	0	0	0	0.994314	0.948651	0.979768	0	0	0	0	NA	FALSE	FALSE	FALSE	FALSE	FALSE	FALSE	TRUE	TRUE	FALSE	FALSE	FALSE	FALSE	FALSE	FALSE	FALSE	FALSE	FALSE	FALSE	FALSE	FALSE
6	A0A024R4E5	Vigilin	HDLBP	APDMS(0.333)S(0.333)S(0.333)EEFPS(0.001)FGAQVAPK	7	1247;1247;1214;952	4	66.022	0.0187676	0.333124	0	0	0	0	0	0	0	0	0	0.994314	0.948651	0.979768	0	0	0	0	NA	FALSE	FALSE	FALSE	FALSE	FALSE	FALSE	TRUE	FALSE	FALSE	FALSE	FALSE	FALSE	FALSE	FALSE	FALSE	FALSE	FALSE	FALSE	FALSE	FALSE
7	A0A024R4E5	Vigilin	HDLBP	APS(0.001)RGFVVRDAPWT(0.009)AS(0.317)S(0.586)S(0.088)EK	17	1237;1237;1204;942;101	4	47.796	0.00543506	0.585558	7704.9	4472.55	7731.33	6892.89	6929.58	8126.63	0.580481	0.891553	1.17274	0.994314	0.948651	0.979768	0.5838	0.939812	1.19696	0.906858	0.468827	FALSE	FALSE	FALSE	FALSE	FALSE	FALSE	TRUE	TRUE	FALSE	FALSE	FALSE	FALSE	FALSE	FALSE	FALSE	FALSE	FALSE	FALSE	FALSE	FALSE
8	A0A024R4E5	Vigilin	HDLBP	VATLNS(1)EEESDPPTYK	6	31;31;67;31;31;31;31;31;31;31;31;31;31;31;31;31;31	4	269.85	1.75088e-73	0.999998	290880	275723	318985	274531	300251	264154	0.947891	0.860638	0.879777	0.994314	0.948651	0.979768	0.953312	0.907224	0.897945	0.919493	0.0440974	FALSE	FALSE	FALSE	FALSE	FALSE	FALSE	TRUE	TRUE	FALSE	FALSE	FALSE	FALSE	FALSE	FALSE	FALSE	FALSE	FALSE	TRUE	FALSE	FALSE
9	A0A024R4E5	Vigilin	HDLBP	VRDS(0.955)T(0.045)GARVIFPAAEDK	4	756;756;723;565;158	4	126.97	3.54274e-15	0.954727	47338	34852.2	59724.1	38089.8	54845.6	42532.4	0.736241	0.637762	0.775493	0.994314	0.948651	0.979768	0.740452	0.672283	0.791507	0.734747	0.0296361	FALSE	FALSE	FALSE	FALSE	FALSE	FALSE	FALSE	FALSE	FALSE	FALSE	FALSE	FALSE	FALSE	FALSE	TRUE	FALSE	FALSE	FALSE	FALSE	FALSE
10	A0A024R4M0	40S ribosomal protein S9	RPS9	QVVNIPSFIVRLDS(1)QK	14	153;153	6	82.663	0.022586	0.999884	37881	43739	48803.7	42918.3	49793	36550.5	1.15464	0.879406	0.734049	1.0439	0.95997	0.947163	1.10608	0.916076	0.774998	0.932386	0.38737	FALSE	FALSE	FALSE	FALSE	FALSE	TRUE	FALSE	FALSE	FALSE	FALSE	FALSE	TRUE	FALSE	FALSE	FALSE	FALSE	TRUE	FALSE	TRUE	TRUE
11	G5E9B5	TCF3 fusion partner	TFPT	LLPYPTLASPAS(1)D	12	243;252;252	8	84.479	0.000817795	0.999521	4214.9	3921.86	3761.28	3911.64	4712.97	4553.31	0.930476	1.03998	0.966123	0	0	0	0	0	0	0	0.786926	FALSE	FALSE	FALSE	FALSE	FALSE	TRUE	FALSE	FALSE	FALSE	FALSE	FALSE	FALSE	FALSE	FALSE	FALSE	FALSE	FALSE	FALSE	FALSE	TRUE
12	A0A0A0MTF1	Solute carrier organic anion transporter family member 2B1	SLCO2B1	S(0.923)S(0.102)PAVEQQLLVS(0.975)GPGK	1	543;571;687;460;543;665;687	9	46.3	0.0138631	0.922538	0	0	0	0	0	0	0	0	0	0	0	0	0	0	0	0	NA	FALSE	FALSE	FALSE	FALSE	FALSE	TRUE	FALSE	FALSE	FALSE	TRUE	FALSE	FALSE	FALSE	FALSE	FALSE	FALSE	FALSE	FALSE	FALSE	TRUE
13	A0A0A0MTF1	Solute carrier organic anion transporter family member 2B1	SLCO2B1	S(0.923)S(0.102)PAVEQQLLVS(0.975)GPGK	12	554;582;698;471;554;676;698	9	46.3	0.0138631	0.975363	0	0	0	0	0	0	0	0	0	0	0	0	0	0	0	0	NA	FALSE	FALSE	FALSE	FALSE	FALSE	TRUE	FALSE	FALSE	FALSE	TRUE	FALSE	FALSE	FALSE	FALSE	FALSE	FALSE	TRUE	FALSE	FALSE	TRUE
14	A0A067XG54	Phospholipid-transporting ATPase;Phospholipid-transporting ATPase IG	ATP11C	GVT(0.001)QEVDGLS(0.709)QT(0.122)DGT(0.043)LT(0.118)Y(0.006)FDK	10	442;445;445;445;445;21	18	75.319	0.00731797	0.709427	73211	93094.7	82162.3	93310.7	74882.9	87464.7	1.27159	1.13569	1.16802	1.03697	1.05416	0.962601	1.22626	1.07734	1.2134	1.17233	0.0156582	FALSE	FALSE	FALSE	FALSE	FALSE	FALSE	FALSE	FALSE	FALSE	FALSE	FALSE	TRUE	FALSE	FALSE	FALSE	FALSE	FALSE	FALSE	TRUE	FALSE
15	A0A075B6F5	Unconventional myosin-XVIIIb	MYO18B	APCS(1)QIK	4	1178;1179;691;1178	21	55.441	0.0167298	1	3103.4	3042.32	3406.76	3477.63	3270.8	2890.21	0.98032	1.0208	0.883638	0	0	0	0	0	0	0	0.575183	FALSE	FALSE	FALSE	FALSE	FALSE	FALSE	FALSE	FALSE	FALSE	TRUE	FALSE	TRUE	FALSE	FALSE	FALSE	FALSE	FALSE	FALSE	TRUE	FALSE
16	A0A075B6F8	Microcephalin	MCPH1	GHDDDLTPLEGS(1)LEEMK	12	548;548;500;548	22	151.96	1.03071e-25	1	141990	134931	158390	142719	151503	127320	0.950285	0.901063	0.840381	1.00794	1.18651	1.02404	0.942802	0.759424	0.820651	0.840959	0.0744444	FALSE	FALSE	FALSE	FALSE	FALSE	FALSE	TRUE	FALSE	FALSE	TRUE	FALSE	FALSE	FALSE	FALSE	FALSE	FALSE	FALSE	FALSE	FALSE	TRUE
17	H7C4B2	BCL-6 corepressor-like protein 1	BCORL1	T(0.667)KHMAT(0.667)VS(0.667)EEAK	8	737;1031;1301;1431;1431	26	51.774	0.00950633	0.666667	0	0	0	0	0	0	0	0	0	0	0	0	0	0	0	0	NA	FALSE	FALSE	FALSE	FALSE	FALSE	FALSE	TRUE	FALSE	FALSE	FALSE	FALSE	FALSE	FALSE	FALSE	FALSE	FALSE	FALSE	FALSE	FALSE	FALSE
18	A0A075B785;Q9P260	LisH domain and HEAT repeat-containing protein KIAA1468	KIAA1468	S(0.5)S(0.5)PEIQEPIK	1	243;243;243	29;7242	92.781	0.000215773	0.5	30779	25718.4	27610.2	28081.1	29993.5	26126.3	0.835581	1.01705	0.871063	0.798927	0.924453	1.19953	1.04588	1.10017	0.726171	0.957406	0.0829934	FALSE	FALSE	FALSE	FALSE	FALSE	FALSE	TRUE	FALSE	FALSE	FALSE	FALSE	FALSE	FALSE	FALSE	FALSE	FALSE	FALSE	FALSE	FALSE	TRUE
19	A0A075B785;Q9P260	LisH domain and HEAT repeat-containing protein KIAA1468	KIAA1468	S(0.5)S(0.5)PEIQEPIK	2	244;244;244	29;7242	92.781	0.000215773	0.5	30779	25718.4	27610.2	28081.1	29993.5	26126.3	0.835581	1.01705	0.871063	0.798927	0.924453	1.19953	1.04588	1.10017	0.726171	0.957406	0.0829934	FALSE	FALSE	FALSE	FALSE	FALSE	FALSE	TRUE	FALSE	FALSE	FALSE	FALSE	FALSE	FALSE	FALSE	FALSE	FALSE	FALSE	FALSE	FALSE	TRUE
20	A0A087WT45	GRIP1-associated protein 1	GRIPAP1	S(0.07)LS(0.303)S(0.283)S(0.283)PQAQPPRPAELS(0.061)DEEVAELFQRLAETQQEK	3	645;659;659;690;269	30	48.693	0.000104498	0.303409	0	0	0	0	0	0	0	0	0	0.935163	0.969534	1.0474	0	0	0	0	NA	FALSE	FALSE	FALSE	FALSE	FALSE	TRUE	FALSE	TRUE	FALSE	FALSE	FALSE	FALSE	FALSE	FALSE	FALSE	FALSE	TRUE	FALSE	FALSE	TRUE
21	A0A075B7D9;H3BPE7	TATA-binding protein-associated factor 2N;RNA-binding protein FUS	TAF15;FUS	GEAT(0.01)VS(0.99)FDDPPSAK	6	198;286;289;341;339;340	31;2276	127.07	0.000318376	0.990019	262430	182600	401049	188754	217853	172736	0.695806	0.470651	0.792903	0.972409	0.93231	1.00712	0.715549	0.504823	0.7873	0.669224	0.177578	FALSE	FALSE	FALSE	FALSE	FALSE	FALSE	TRUE	TRUE	FALSE	FALSE	FALSE	FALSE	FALSE	FALSE	TRUE	FALSE	TRUE	TRUE	FALSE	FALSE
22	A0A075B7F8;Q96HA1	Nuclear envelope pore membrane protein POM 121C;POM121 and ZP3 fusion protein;Nuclear envelope pore membrane protein POM 121	POM121C;POMZP3;POM121	ETVLS(1)ALK	5	291;291;49;49;49;49;49;49;49;314;49;49	32;6346	71.451	0.0108145	0.999901	4633.6	3583.86	5890.61	4166.52	7107.24	5531.89	0.77345	0.707316	0.778346	0.996783	0.987189	1.03402	0.775947	0.716495	0.752739	0.748394	0.192622	FALSE	FALSE	FALSE	FALSE	FALSE	FALSE	TRUE	FALSE	FALSE	FALSE	FALSE	FALSE	FALSE	TRUE	FALSE	FALSE	FALSE	FALSE	TRUE	FALSE
23	A0A075B7F8;Q96HA1	Nuclear envelope pore membrane protein POM 121C;Putative nuclear envelope pore membrane protein POM 121B;Nuclear envelope pore membrane protein POM 121	POM121C;POM121B;POM121	PQAT(0.012)S(0.054)APS(0.934)PAPK	8	674;674;432;432;281;697;432;432	32;6346	53.169	0.00730265	0.933747	6971.1	7939.01	8039.76	7413.05	9045.48	7744.84	1.13885	0.922049	0.856211	0.996783	0.987189	1.03402	1.14252	0.934014	0.828043	0.968193	0.65117	FALSE	TRUE	FALSE	FALSE	TRUE	TRUE	FALSE	TRUE	FALSE	TRUE	FALSE	TRUE	FALSE	FALSE	FALSE	FALSE	FALSE	FALSE	TRUE	TRUE
24	A0A075B7F8	Nuclear envelope pore membrane protein POM 121C;Putative nuclear envelope pore membrane protein POM 121B	POM121C;POM121B	QSFLFGTQNT(0.004)S(0.022)PS(0.448)S(0.448)PAAPAAS(0.034)S(0.034)AS(0.011)PMFK	13	691;691;449;449;298	32	69.952	2.24923e-05	0.447829	0	0	0	0	0	0	0	0	0	0	0	0	0	0	0	0	NA	FALSE	TRUE	FALSE	FALSE	TRUE	TRUE	FALSE	TRUE	FALSE	TRUE	FALSE	TRUE	FALSE	FALSE	FALSE	FALSE	FALSE	FALSE	TRUE	TRUE
25	A0A075B7F8	Nuclear envelope pore membrane protein POM 121C;Putative nuclear envelope pore membrane protein POM 121B	POM121C;POM121B	QSFLFGTQNT(0.004)S(0.022)PS(0.448)S(0.448)PAAPAAS(0.034)S(0.034)AS(0.011)PMFK	14	692;692;450;450;299	32	69.952	2.24923e-05	0.447829	0	0	0	0	0	0	0	0	0	0	0	0	0	0	0	0	NA	FALSE	TRUE	FALSE	FALSE	TRUE	TRUE	FALSE	TRUE	FALSE	TRUE	FALSE	TRUE	FALSE	FALSE	FALSE	FALSE	FALSE	FALSE	TRUE	TRUE
26	A0A075B7F8;Q96HA1	Nuclear envelope pore membrane protein POM 121C;Nuclear envelope pore membrane protein POM 121	POM121C;POM121	RGLNS(0.333)QS(0.333)S(0.333)DDHLNK	5	355;355;113;113;378;113;113	32;6346	51.147	0.00583313	0.333333	0	0	0	0	0	0	0	0	0	0.996783	0.987189	1.03402	0	0	0	0	NA	FALSE	FALSE	FALSE	FALSE	FALSE	TRUE	FALSE	TRUE	FALSE	FALSE	FALSE	TRUE	FALSE	FALSE	FALSE	FALSE	FALSE	FALSE	FALSE	FALSE
27	A0A075B7F8;Q96HA1	Nuclear envelope pore membrane protein POM 121C;Nuclear envelope pore membrane protein POM 121	POM121C;POM121	RGLNS(0.333)QS(0.333)S(0.333)DDHLNK	7	357;357;115;115;380;115;115	32;6346	51.147	0.00583313	0.333333	0	0	0	0	0	0	0	0	0	0.996783	0.987189	1.03402	0	0	0	0	NA	FALSE	FALSE	FALSE	FALSE	FALSE	TRUE	FALSE	TRUE	FALSE	FALSE	FALSE	TRUE	FALSE	FALSE	TRUE	FALSE	FALSE	FALSE	FALSE	FALSE
28	A0A075B7F8;Q96HA1	Nuclear envelope pore membrane protein POM 121C;Nuclear envelope pore membrane protein POM 121	POM121C;POM121	RGLNS(0.333)QS(0.333)S(0.333)DDHLNK	8	358;358;116;116;381;116;116	32;6346	51.147	0.00583313	0.333333	0	0	0	0	0	0	0	0	0	0.996783	0.987189	1.03402	0	0	0	0	NA	FALSE	FALSE	FALSE	FALSE	FALSE	TRUE	FALSE	TRUE	FALSE	FALSE	FALSE	TRUE	FALSE	FALSE	TRUE	TRUE	FALSE	FALSE	FALSE	FALSE
29	A0A075B7F8	Nuclear envelope pore membrane protein POM 121C	POM121C	T(0.01)LFAS(0.99)PPAK	5	95;95	32	54.784	0.0094095	0.990123	3358.4	3622.28	5317.6	3743.05	5616.6	4027.62	1.07857	0.703897	0.717093	0	0	0	0	0	0	0	0.304513	FALSE	TRUE	FALSE	FALSE	TRUE	FALSE	FALSE	TRUE	FALSE	FALSE	FALSE	FALSE	FALSE	FALSE	TRUE	FALSE	FALSE	FALSE	FALSE	TRUE
30	A0A087X0V7	Amyloid beta A4 precursor protein-binding family B member 1	APBB1	EPEEGTLTFPAQS(0.5)LS(0.5)PEPLPQEEEK	13	86;110;345;345;86;110;125;125;345;345;86	33	99.93	9.09975e-09	0.499944	17844	15236.8	18303.5	18663.3	19555.6	16509.5	0.853888	1.01965	0.844234	0.941255	0.92133	0.951381	0.907181	1.10672	0.887377	0.967093	0.214837	FALSE	FALSE	FALSE	FALSE	FALSE	FALSE	FALSE	FALSE	FALSE	FALSE	FALSE	FALSE	FALSE	FALSE	FALSE	FALSE	FALSE	FALSE	FALSE	TRUE
31	A0A087X0V7	Amyloid beta A4 precursor protein-binding family B member 1	APBB1	EPEEGTLTFPAQSLS(1)PEPLPQEEEK	15	88;112;347;347;88;112;127;127;347;347;88	33	145.72	5.6388e-16	0.999947	154330	119895	174671	134262	166273	129051	0.776877	0.768658	0.776143	0.941255	0.92133	0.951381	0.825363	0.834292	0.815806	0.825154	0.0088121	FALSE	FALSE	FALSE	FALSE	FALSE	FALSE	FALSE	FALSE	FALSE	FALSE	FALSE	FALSE	FALSE	FALSE	FALSE	FALSE	FALSE	FALSE	FALSE	TRUE
32	A0A087WSV0	Bcl-2-like protein 12	BCL2L12	S(0.388)PPS(0.612)PELQGPPSTEK	4	111;195;194;195	34	74.744	0.000282897	0.611566	12031	11008.9	11720	11492.3	12320.8	10945.2	0.915047	0.980568	0.888349	0	0	0	0	0	0	0	0.0232718	FALSE	FALSE	FALSE	FALSE	FALSE	TRUE	TRUE	FALSE	FALSE	FALSE	FALSE	FALSE	FALSE	FALSE	FALSE	FALSE	FALSE	FALSE	FALSE	TRUE
33	A0A087WT18	Putative monooxygenase p33MONOX	KIAA1191	EERQPASAQSTPSTT(0.001)PHS(0.578)S(0.421)PK	18	101;163;182	42	88.573	3.21233e-05	0.577523	26319	24254.7	30850.7	27874.6	27002	28432.7	0.921568	0.90353	1.05298	0	0	0	0	0	0	0	0.56595	FALSE	TRUE	TRUE	FALSE	TRUE	TRUE	FALSE	TRUE	FALSE	FALSE	FALSE	FALSE	FALSE	FALSE	FALSE	FALSE	FALSE	FALSE	FALSE	TRUE
34	A0A087WT18	Putative monooxygenase p33MONOX	KIAA1191	EERQPASAQSTPS(0.019)T(0.005)T(0.003)PHS(0.271)S(0.702)PK	19	102;164;183	42	81.799	0.00708497	0.702327	30626	23132.6	43692.1	37548.7	28932.1	34670.2	0.755327	0.859393	1.19833	0	0	0	0	0	0	0	0.702575	FALSE	TRUE	TRUE	FALSE	TRUE	TRUE	FALSE	TRUE	FALSE	FALSE	FALSE	FALSE	FALSE	FALSE	FALSE	FALSE	FALSE	FALSE	FALSE	TRUE
35	A0A087WXZ1	Cellular tumor antigen p53	TP53	RALPNNTSS(0.088)S(0.912)PQPK	10	156;156;183;156;315;304;276;183;183;183;276;276;315;315;276;315	45	108.25	0.000159119	0.912401	140650	127188	147505	126529	153205	128219	0.904285	0.857797	0.836912	0	0	0	0	0	0	0	0.0300564	FALSE	TRUE	FALSE	FALSE	TRUE	FALSE	FALSE	FALSE	FALSE	FALSE	FALSE	FALSE	FALSE	FALSE	FALSE	FALSE	FALSE	FALSE	FALSE	TRUE
36	A0A087WT30	Uncharacterized protein C12orf45	C12orf45	IEVLDS(1)PASK	6	178;178	46	108.68	0.0227652	0.999601	58915	37033.9	72108.5	55263.6	63204.4	57843.2	0.628599	0.766395	0.915177	1.041	1.03715	1.07888	0.603843	0.738944	0.848262	0.73035	0.142006	FALSE	TRUE	FALSE	FALSE	TRUE	TRUE	TRUE	FALSE	FALSE	FALSE	FALSE	FALSE	FALSE	FALSE	FALSE	FALSE	FALSE	FALSE	FALSE	TRUE
37	X6R7A2	Glycoprotein endo-alpha-1,2-mannosidase	MANEA	INS(1)ET(1)NT(1)KNLK	3	69;69;69	47	117.53	0.0023286	1	0	0	0	0	0	0	0	0	0	0	0	0	0	0	0	0	NA	FALSE	FALSE	FALSE	FALSE	FALSE	FALSE	FALSE	TRUE	FALSE	FALSE	FALSE	FALSE	FALSE	FALSE	FALSE	FALSE	FALSE	FALSE	FALSE	FALSE
38	A0A087WT58	Maestro heat-like repeat-containing protein family member 2A	MROH2A	QMS(1)T(1)HY(1)LK	3	1634;1620	48	105.4	0.0241182	1	0	0	0	0	0	0	0	0	0	0	0	0	0	0	0	0	NA	FALSE	FALSE	FALSE	FALSE	FALSE	FALSE	FALSE	FALSE	FALSE	FALSE	FALSE	FALSE	FALSE	FALSE	FALSE	FALSE	FALSE	FALSE	FALSE	FALSE
39	H0YCJ2	Phosphoinositide phospholipase C;1-phosphatidylinositol 4,5-bisphosphate phosphodiesterase beta-1	PLCB1	PPS(1)QALHS(1)QPAPGSVK	3	617;796;796;876;876;775;775	49	104.07	0.00427457	1	0	0	0	0	0	0	0	0	0	0.911405	1.07938	0.991289	0	0	0	0	NA	FALSE	TRUE	TRUE	FALSE	FALSE	FALSE	FALSE	TRUE	FALSE	FALSE	FALSE	TRUE	FALSE	FALSE	FALSE	FALSE	FALSE	FALSE	FALSE	TRUE
40	H0YCJ2	Phosphoinositide phospholipase C;1-phosphatidylinositol 4,5-bisphosphate phosphodiesterase beta-1	PLCB1	PPS(1)QALHS(1)QPAPGSVK	8	622;801;801;881;881;780;780	49	104.07	0.00427457	1	0	0	0	0	0	0	0	0	0	0.911405	1.07938	0.991289	0	0	0	0	NA	FALSE	TRUE	TRUE	FALSE	FALSE	FALSE	FALSE	FALSE	FALSE	FALSE	FALSE	TRUE	FALSE	FALSE	FALSE	FALSE	FALSE	FALSE	FALSE	TRUE
41	A0A087WTA5	Translation initiation factor eIF-2B subunit delta	EIF2B4	AS(0.994)PS(0.006)TAGETPSGVK	2	127;129;130;130;151;150;115	53	153	3.81104e-12	0.994021	341860	203228	370863	203876	387934	193607	0.594478	0.549735	0.499071	1.17867	1.03023	1.03928	0.504363	0.533603	0.480208	0.506058	0.00440729	FALSE	FALSE	FALSE	FALSE	FALSE	TRUE	TRUE	TRUE	FALSE	FALSE	FALSE	FALSE	FALSE	FALSE	FALSE	FALSE	FALSE	FALSE	FALSE	TRUE
42	A0A087WTA5	Translation initiation factor eIF-2B subunit delta	EIF2B4	AS(0.062)PS(0.469)T(0.469)AGETPSGVK	4	129;131;132;132;153;152;117	53	87.719	0.0177759	0.468762	0	0	0	0	0	0	0	0	0	1.17867	1.03023	1.03928	0	0	0	0	NA	FALSE	FALSE	FALSE	FALSE	FALSE	TRUE	TRUE	TRUE	FALSE	FALSE	FALSE	FALSE	FALSE	FALSE	FALSE	FALSE	FALSE	FALSE	FALSE	TRUE
43	A0A087WTK0	Protein-tyrosine-phosphatase;Receptor-type tyrosine-protein phosphatase eta	PTPRJ	NNEVS(0.999)FS(0.001)QIK	5	1009;1013;1009	58	124.51	7.90599e-05	0.999469	81917	63560.3	64974.9	54709.7	77231.6	52682.8	0.775911	0.842014	0.68214	1.103	1.1696	0.942268	0.703452	0.719914	0.723934	0.715767	0.0511692	FALSE	FALSE	FALSE	FALSE	FALSE	FALSE	FALSE	TRUE	FALSE	TRUE	FALSE	TRUE	FALSE	FALSE	FALSE	FALSE	TRUE	FALSE	FALSE	FALSE
44	A0A087WTK0	Protein-tyrosine-phosphatase;Receptor-type tyrosine-protein phosphatase eta	PTPRJ	NNEVS(0.002)FS(0.998)QIK	7	1011;1015;1011	58	102.62	0.000110605	0.998073	12559	8360.87	8791.73	7848.06	10521.4	6659.25	0.665727	0.892664	0.632926	1.103	1.1696	0.942268	0.603558	0.763219	0.671705	0.679494	0.0929752	FALSE	FALSE	FALSE	FALSE	FALSE	FALSE	FALSE	TRUE	FALSE	TRUE	FALSE	TRUE	FALSE	FALSE	FALSE	FALSE	TRUE	FALSE	FALSE	FALSE
45	A0A087WTP3	Far upstream element-binding protein 2	KHSRP	LFIIRGS(1)PQQIDHAK	7	480;480;63	61	130.27	2.8384e-13	1	18281	15875.6	22287.2	17068.5	19426.1	18729.3	0.86842	0.765842	0.96413	0.996474	0.953159	1.04657	0.871493	0.803477	0.92123	0.8654	0.137058	FALSE	FALSE	FALSE	FALSE	FALSE	FALSE	FALSE	FALSE	FALSE	FALSE	FALSE	FALSE	FALSE	FALSE	FALSE	FALSE	FALSE	FALSE	FALSE	TRUE
46	A0A087WTP3	Far upstream element-binding protein 2	KHSRP	VQIS(0.764)PDS(0.229)GGLPERS(0.001)VS(0.004)LT(0.001)GAPESVQK	4	181;181;37;37	61	86.675	2.11646e-07	0.764442	23741	21379.4	25202.1	22421	26583.5	24130	0.900525	0.889646	0.907707	0.996474	0.953159	1.04657	0.903711	0.933366	0.867317	0.901465	0.091973	FALSE	FALSE	FALSE	FALSE	FALSE	TRUE	FALSE	TRUE	FALSE	FALSE	FALSE	FALSE	FALSE	FALSE	FALSE	FALSE	TRUE	FALSE	FALSE	TRUE
47	A0A087WTP3	Far upstream element-binding protein 2	KHSRP	VQIS(0.206)PDS(0.789)GGLPERS(0.002)VS(0.002)LT(0.001)GAPESVQK	7	184;184;40;40	61	68.42	0.000171544	0.789234	32033	29584.7	32376.5	35916.9	28102.6	37283.9	0.92357	1.10935	1.32671	0.996474	0.953159	1.04657	0.926838	1.16387	1.26768	1.11946	0.29482	FALSE	FALSE	FALSE	FALSE	FALSE	TRUE	FALSE	TRUE	FALSE	FALSE	FALSE	FALSE	FALSE	FALSE	FALSE	FALSE	TRUE	FALSE	FALSE	TRUE
48	A0A087WTP3	Far upstream element-binding protein 2	KHSRP	VQIS(0.006)PDS(0.03)GGLPERS(0.4)VS(0.4)LT(0.163)GAPES(0.001)VQK	14	191;191;47;47	61	38.714	0.0199887	0.399806	0	0	0	0	0	0	0	0	0	0.996474	0.953159	1.04657	0	0	0	0	NA	FALSE	FALSE	FALSE	FALSE	FALSE	TRUE	FALSE	TRUE	FALSE	FALSE	FALSE	FALSE	FALSE	FALSE	FALSE	FALSE	TRUE	FALSE	FALSE	TRUE
49	A0A087WTP3	Far upstream element-binding protein 2	KHSRP	VQIS(0.006)PDS(0.03)GGLPERS(0.4)VS(0.4)LT(0.163)GAPES(0.001)VQK	16	193;193;49;49	61	38.714	0.0199887	0.399806	0	0	0	0	0	0	0	0	0	0.996474	0.953159	1.04657	0	0	0	0	NA	FALSE	FALSE	FALSE	FALSE	FALSE	TRUE	FALSE	TRUE	FALSE	FALSE	FALSE	FALSE	FALSE	FALSE	FALSE	FALSE	TRUE	FALSE	FALSE	TRUE
50	A0A087WTQ7	DNA damage-binding protein 2	DDB2	RS(0.699)RS(0.301)PLELEPEAK	2	24;24;24;24;24;24;24;24;24	62	108.34	2.74106e-06	0.698909	327020	457667	461304	442240	455383	461868	1.39951	0.958674	1.01424	0	0	0	0	0	0	0	0.464395	FALSE	FALSE	FALSE	FALSE	FALSE	FALSE	TRUE	FALSE	FALSE	FALSE	FALSE	FALSE	FALSE	FALSE	FALSE	FALSE	FALSE	FALSE	FALSE	TRUE
51	A0A087WTQ7	DNA damage-binding protein 2	DDB2	RS(0.5)RS(0.5)PLELEPEAK	4	26;26;26;26;26;26;26;26;26	62	108.34	2.74106e-06	0.5	18477	20847.3	22249.1	22767	22342.3	21851.5	1.12828	1.02328	0.978032	0	0	0	0	0	0	0	0.608929	FALSE	FALSE	FALSE	FALSE	FALSE	FALSE	TRUE	FALSE	FALSE	FALSE	FALSE	FALSE	FALSE	FALSE	FALSE	FALSE	FALSE	FALSE	FALSE	TRUE
52	A0A087WTT7		ZBTB9	PQY(1)S(1)PLLLLK	4	43	65	55.314	0.0113985	1	0	0	0	0	0	0	0	0	0	0	0	0	0	0	0	0	NA	FALSE	FALSE	FALSE	FALSE	FALSE	FALSE	FALSE	FALSE	FALSE	TRUE	FALSE	FALSE	FALSE	FALSE	TRUE	FALSE	FALSE	FALSE	FALSE	TRUE
53	A0A087WTT8	Contactin-5	CNTN5	QEGHS(1)NS(1)QVIETQK	5	941;1003;945;1019	66	43.454	0.0234811	0.999922	0	0	0	0	0	0	0	0	0	0	0	0	0	0	0	0	NA	FALSE	FALSE	FALSE	FALSE	FALSE	FALSE	FALSE	FALSE	FALSE	FALSE	FALSE	TRUE	FALSE	FALSE	FALSE	FALSE	FALSE	FALSE	FALSE	FALSE
54	A0A087WTT8	Contactin-5	CNTN5	QEGHS(1)NS(1)QVIETQK	7	943;1005;947;1021	66	43.454	0.0234811	0.999922	0	0	0	0	0	0	0	0	0	0	0	0	0	0	0	0	NA	FALSE	FALSE	FALSE	FALSE	FALSE	FALSE	FALSE	FALSE	FALSE	FALSE	FALSE	TRUE	FALSE	FALSE	FALSE	FALSE	FALSE	FALSE	FALSE	FALSE
55	A0A087WTU5	Nucleolar protein 4-like	NOL4L	T(0.004)T(0.005)PES(0.991)PPYSSGSYDSIK	5	130;374;130;130	67	114.55	3.51356e-10	0.990821	28394	30290.6	30699.7	33136	31505.1	30019.6	1.0668	1.07936	0.95285	0	0	0	0	0	0	0	0.525215	FALSE	FALSE	FALSE	FALSE	FALSE	TRUE	TRUE	TRUE	FALSE	FALSE	FALSE	FALSE	FALSE	FALSE	FALSE	FALSE	FALSE	FALSE	FALSE	TRUE
56	D6R9U7	DNA-directed RNA polymerase III subunit RPC7	POLR3G	RGDGEKS(1)DEENEEK	7	157;157;157	69	165.17	1.38033e-20	1	192650	158771	199500	168691	193327	178729	0.824143	0.845569	0.92449	0	0	0	0	0	0	0	0.0318154	FALSE	FALSE	FALSE	FALSE	FALSE	FALSE	TRUE	TRUE	FALSE	FALSE	FALSE	FALSE	FALSE	FALSE	FALSE	FALSE	FALSE	FALSE	FALSE	FALSE
57	A0A087WVR3	E3 ubiquitin-protein ligase UHRF1	UHRF1	REEEEQQEGGFAS(0.999)PRT(0.001)GK	13	652;703;639;652;342	70	105.92	1.46573e-06	0.999296	80863	32190.2	87572	36728.5	93675.2	43360.8	0.398084	0.419409	0.462884	1.05542	0.944359	0.944268	0.377179	0.44412	0.490204	0.437168	0.00057792	TRUE	TRUE	TRUE	FALSE	FALSE	TRUE	FALSE	FALSE	FALSE	FALSE	FALSE	FALSE	FALSE	TRUE	TRUE	FALSE	FALSE	FALSE	FALSE	TRUE
58	A0A087WTW5	CASP8-associated protein 2	CASP8AP2	LNLTLS(1)PAK	6	567;567	71	90.653	0.000528349	0.999804	30754	29804.3	31533.5	32001.1	34023.9	34621.3	0.969118	1.01483	1.01756	0.76902	0.891267	0.973062	1.2602	1.13863	1.04573	1.14819	0.983229	FALSE	TRUE	FALSE	TRUE	TRUE	FALSE	FALSE	FALSE	FALSE	TRUE	FALSE	TRUE	FALSE	FALSE	FALSE	FALSE	TRUE	FALSE	TRUE	TRUE
59	A0A087WTW5	CASP8-associated protein 2	CASP8AP2	T(0.711)S(0.711)KQNAQY(0.767)S(0.811)NSQK	2	1170;1170	71	75.695	0.0222671	0.711174	0	0	0	0	0	0	0	0	0	0.76902	0.891267	0.973062	0	0	0	0	NA	FALSE	FALSE	FALSE	FALSE	FALSE	FALSE	FALSE	TRUE	FALSE	TRUE	FALSE	TRUE	FALSE	FALSE	TRUE	FALSE	FALSE	FALSE	FALSE	FALSE
60	A0A087WTW5	CASP8-associated protein 2	CASP8AP2	T(0.711)S(0.711)KQNAQY(0.767)S(0.811)NSQK	9	1177;1177	71	75.695	0.0222671	0.810681	0	0	0	0	0	0	0	0	0	0.76902	0.891267	0.973062	0	0	0	0	NA	FALSE	FALSE	FALSE	FALSE	FALSE	FALSE	TRUE	TRUE	FALSE	TRUE	FALSE	TRUE	FALSE	FALSE	FALSE	FALSE	FALSE	FALSE	FALSE	FALSE
61	A2AAT0	Zinc transporter SLC39A7	SLC39A7	QS(1)S(1)EEEEK	2	185;275;275	72	77.185	0.00098158	1	60217	50188.1	48875.9	50613.1	50381.6	48109.1	0.833453	1.03554	0.954893	1.13455	1.10694	1.07317	0.734614	0.9355	0.889784	0.853299	0.427669	FALSE	FALSE	FALSE	FALSE	FALSE	FALSE	TRUE	FALSE	FALSE	FALSE	FALSE	FALSE	FALSE	FALSE	TRUE	FALSE	FALSE	FALSE	FALSE	FALSE
62	A2AAT0	Zinc transporter SLC39A7	SLC39A7	QS(1)S(1)EEEEK	3	186;276;276	72	148.89	0.00281584	1	140820	112949	102467	107668	100322	99952.3	0.802084	1.05076	0.996313	1.13455	1.10694	1.07317	0.706964	0.949246	0.92838	0.86153	0.624108	FALSE	FALSE	FALSE	FALSE	FALSE	FALSE	TRUE	FALSE	FALSE	FALSE	FALSE	FALSE	FALSE	FALSE	TRUE	FALSE	FALSE	FALSE	FALSE	FALSE
63	A0A087WTZ3	Alpha-1,2-mannosyltransferase ALG9	ALG9	GS(1)GASSGDTAPAADK	2	13;13;13;246;13;13;13	74	154.81	0.000957036	0.999958	28654	20391.4	30678.7	23443.4	30595.7	18950	0.711643	0.764156	0.619367	1.24306	1.06062	1.06242	0.572492	0.72048	0.582976	0.625316	0.00934213	FALSE	FALSE	FALSE	FALSE	FALSE	TRUE	FALSE	TRUE	FALSE	TRUE	FALSE	FALSE	FALSE	FALSE	FALSE	FALSE	FALSE	FALSE	FALSE	FALSE
64	A0A087WU64	DNA polymerase;DNA polymerase alpha catalytic subunit	POLA1	IAS(0.995)PVS(0.005)RK	3	209;215;209	79	44.309	0.0242354	0.995024	4473.7	3556.57	4483.18	3473.79	4655.76	3970.77	0.794995	0.774849	0.852873	0.824473	0.870798	0.863922	0.964246	0.889815	0.98721	0.94709	0.0191359	FALSE	TRUE	FALSE	FALSE	TRUE	TRUE	TRUE	TRUE	FALSE	FALSE	FALSE	FALSE	FALSE	FALSE	FALSE	FALSE	FALSE	FALSE	FALSE	TRUE
65	A0A087WU64	DNA polymerase;DNA polymerase alpha catalytic subunit	POLA1	KRS(0.333)IGAS(0.333)PNPFS(0.333)VHT(0.002)ATAVPSGK	3	186;192;186	79	88.036	7.63997e-06	0.332631	0	0	0	0	0	0	0	0	0	0.824473	0.870798	0.863922	0	0	0	0	NA	FALSE	FALSE	FALSE	FALSE	FALSE	TRUE	FALSE	TRUE	FALSE	FALSE	FALSE	FALSE	TRUE	TRUE	FALSE	FALSE	FALSE	FALSE	FALSE	TRUE
66	A0A087WU64	DNA polymerase;DNA polymerase alpha catalytic subunit	POLA1	KRS(0.333)IGAS(0.333)PNPFS(0.333)VHT(0.002)ATAVPSGK	7	190;196;190	79	88.036	7.63997e-06	0.332631	0	0	0	0	0	0	0	0	0	0.824473	0.870798	0.863922	0	0	0	0	NA	FALSE	FALSE	FALSE	FALSE	FALSE	TRUE	FALSE	TRUE	FALSE	FALSE	FALSE	FALSE	TRUE	TRUE	FALSE	FALSE	FALSE	FALSE	FALSE	TRUE
67	A0A087WU64	DNA polymerase;DNA polymerase alpha catalytic subunit	POLA1	KRS(0.333)IGAS(0.333)PNPFS(0.333)VHT(0.002)ATAVPSGK	12	195;201;195	79	88.036	7.63997e-06	0.332631	0	0	0	0	0	0	0	0	0	0.824473	0.870798	0.863922	0	0	0	0	NA	FALSE	FALSE	FALSE	FALSE	FALSE	TRUE	FALSE	TRUE	FALSE	FALSE	FALSE	FALSE	TRUE	TRUE	FALSE	FALSE	FALSE	FALSE	FALSE	TRUE
68	A0A087WUA7	Zinc finger protein 804B	ZNF804B	ES(0.774)QVS(0.613)GLT(0.613)EDQQK	2	431;514	84	46.88	0.0165777	0.774003	0	0	0	0	0	0	0	0	0	0	0	0	0	0	0	0	NA	FALSE	FALSE	FALSE	FALSE	FALSE	TRUE	TRUE	TRUE	FALSE	FALSE	FALSE	TRUE	FALSE	TRUE	TRUE	FALSE	FALSE	FALSE	FALSE	FALSE
69	A0A087WUA7	Zinc finger protein 804B	ZNF804B	ES(0.774)QVS(0.613)GLT(0.613)EDQQK	5	434;517	84	46.88	0.0165777	0.612998	0	0	0	0	0	0	0	0	0	0	0	0	0	0	0	0	NA	FALSE	FALSE	FALSE	FALSE	FALSE	TRUE	TRUE	TRUE	FALSE	FALSE	FALSE	TRUE	FALSE	TRUE	TRUE	FALSE	FALSE	FALSE	FALSE	FALSE
70	A0A087WUB9	Beta-catenin-like protein 1	CTNNBL1	EYAENIGDGRS(1)PEFRENEQK	11	550;545;518;293;358	85	84.025	0.000297066	0.999991	139180	134894	131201	131104	133861	139478	0.969208	0.999262	1.04196	1.054	1.02727	1.058	0.919556	0.972736	0.984838	0.959043	0.908716	FALSE	TRUE	FALSE	FALSE	TRUE	FALSE	FALSE	FALSE	FALSE	FALSE	FALSE	FALSE	FALSE	FALSE	FALSE	FALSE	FALSE	FALSE	FALSE	TRUE
71	A0A087WUE1	Protein TANC2	TANC2	QGQT(1)S(1)PIKPK	5	1087;1977;1987	89	42.599	0.0215334	1	0	0	0	0	0	0	0	0	0	0	0	0	0	0	0	0	NA	FALSE	TRUE	FALSE	TRUE	FALSE	TRUE	FALSE	FALSE	FALSE	TRUE	FALSE	FALSE	FALSE	FALSE	TRUE	FALSE	FALSE	FALSE	FALSE	TRUE
72	A0A087WUH0	DNA repair protein complementing XP-G cells	ERCC5;BIVM-ERCC5	FDS(0.004)S(0.003)LLS(0.497)S(0.497)DDETK	7	562;562;988	91	120.53	0.0127626	0.496773	0	0	0	0	0	0	0	0	0	0	0	0	0	0	0	0	NA	FALSE	FALSE	FALSE	FALSE	FALSE	TRUE	TRUE	TRUE	FALSE	TRUE	FALSE	FALSE	FALSE	FALSE	FALSE	FALSE	TRUE	FALSE	TRUE	FALSE
73	A0A087WUH0	DNA repair protein complementing XP-G cells	ERCC5;BIVM-ERCC5	FDS(0.004)S(0.003)LLS(0.497)S(0.497)DDETK	8	563;563;989	91	120.53	0.0127626	0.496773	0	0	0	0	0	0	0	0	0	0	0	0	0	0	0	0	NA	FALSE	FALSE	FALSE	FALSE	FALSE	TRUE	TRUE	TRUE	FALSE	TRUE	FALSE	FALSE	FALSE	FALSE	FALSE	FALSE	TRUE	FALSE	TRUE	FALSE
74	A0A087WUH0	DNA repair protein complementing XP-G cells	ERCC5	RGITNTLEES(0.002)S(0.597)S(0.401)LK	11	1067;1068;301	91	94.882	1.8973e-05	0.596808	9245.2	9849.17	9009.03	8608	13330.9	8064.33	1.06533	0.955486	0.604936	0	0	0	0	0	0	0	0.354721	FALSE	FALSE	FALSE	FALSE	FALSE	FALSE	TRUE	TRUE	FALSE	TRUE	FALSE	FALSE	FALSE	TRUE	TRUE	FALSE	TRUE	FALSE	FALSE	FALSE
75	A0A087WUI6	Progesterone-induced-blocking factor 1	PIBF1	LQAQLEES(1)K	8	351;351	95	93.178	0.0188741	1	3751.7	0	0	604.965	0	0	0	0	0	1.07104	1.08537	1.05999	0	0	0	0	0.490978	FALSE	FALSE	FALSE	FALSE	FALSE	FALSE	FALSE	FALSE	FALSE	TRUE	FALSE	FALSE	FALSE	FALSE	FALSE	FALSE	FALSE	FALSE	FALSE	FALSE
76	A0A087WUK4	Nuclear receptor subfamily 2 group C member 1	NR2C1	VILARQDS(0.936)T(0.064)PGK	8	64;64;64;64	96	63.29	0.00291663	0.935945	17055	21438.8	26465.3	24763.3	21378.8	25974	1.25704	0.935692	1.21494	0	0	0	0	0	0	0	0.484216	FALSE	TRUE	FALSE	TRUE	FALSE	TRUE	FALSE	FALSE	FALSE	FALSE	FALSE	FALSE	FALSE	FALSE	FALSE	FALSE	FALSE	FALSE	FALSE	TRUE
77	A0A087WUL7	Nuclear receptor-binding factor 2	NRBF2	PSAEDAEGQS(1)PLSQK	10	113;113;103	99	185.63	1.97742e-07	0.999998	705350	547756	570547	428599	516824	456155	0.776573	0.751207	0.882611	1.2563	0.972329	1.1012	0.618145	0.772585	0.801497	0.730742	0.158238	FALSE	FALSE	FALSE	FALSE	FALSE	TRUE	FALSE	TRUE	FALSE	TRUE	FALSE	TRUE	FALSE	FALSE	FALSE	FALSE	FALSE	FALSE	FALSE	TRUE
78	A0A087WUL7	Nuclear receptor-binding factor 2	NRBF2	Y(0.001)S(0.954)PS(0.044)TEK	2	120;120;110	99	66.27	0.00935622	0.954459	13898	13139.9	14553.5	15291.4	15669.7	13867.4	0.945449	1.0507	0.884978	1.2563	0.972329	1.1012	0.752569	1.0806	0.803646	0.87894	0.499697	FALSE	FALSE	FALSE	FALSE	FALSE	TRUE	FALSE	TRUE	FALSE	FALSE	FALSE	TRUE	FALSE	FALSE	FALSE	FALSE	FALSE	FALSE	FALSE	TRUE
79	A0A087WV69	Period circadian protein homolog 3	PER3	AEQMT(1)LQQVY(1)AS(1)VNKIK	12	466;465;466	108	35.473	0.0207955	1	0	0	0	0	0	0	0	0	0	0	0	0	0	0	0	0	NA	FALSE	FALSE	FALSE	FALSE	FALSE	FALSE	FALSE	FALSE	FALSE	FALSE	FALSE	FALSE	FALSE	FALSE	FALSE	FALSE	FALSE	FALSE	FALSE	FALSE
80	A0A087WV69	Period circadian protein homolog 3	PER3	Y(1)LKS(1)Y(1)NIPALK	4	557;549;557	108	75.229	0.0206064	1	0	0	0	0	0	0	0	0	0	0	0	0	0	0	0	0	NA	FALSE	FALSE	FALSE	FALSE	FALSE	FALSE	FALSE	FALSE	FALSE	FALSE	FALSE	FALSE	FALSE	FALSE	FALSE	FALSE	FALSE	FALSE	TRUE	FALSE
81	A0A087WVA8	Testis-expressed sequence 2 protein	TEX2	RRLS(1)EVIYEPFQLLSK	4	295;295;295	110	110.38	6.70224e-05	0.999992	139570	160540	172780	164662	185995	176438	1.15024	0.953011	0.948616	0.987541	0.950842	1.03959	1.16476	1.00228	0.912491	1.02651	0.945753	FALSE	FALSE	FALSE	FALSE	FALSE	FALSE	FALSE	FALSE	FALSE	FALSE	FALSE	FALSE	FALSE	TRUE	TRUE	FALSE	FALSE	FALSE	FALSE	FALSE
82	A0A087WVA8	Testis-expressed sequence 2 protein	TEX2	S(0.11)LS(0.579)T(0.11)DT(0.161)S(0.031)RQES(0.009)DTVSYKPPDSK	3	222;222;222	110	125.83	1.21088e-13	0.578768	25511	24020	29252.8	26474.9	24996.6	27255	0.941553	0.905037	1.09035	0.987541	0.950842	1.03959	0.953432	0.951827	1.04883	0.984695	0.708596	FALSE	FALSE	FALSE	FALSE	FALSE	TRUE	TRUE	TRUE	FALSE	TRUE	FALSE	FALSE	FALSE	FALSE	FALSE	FALSE	FALSE	FALSE	TRUE	FALSE
83	A0A087WVA8	Testis-expressed sequence 2 protein	TEX2	S(0.111)LS(0.201)T(0.201)DT(0.228)S(0.228)RQES(0.007)DT(0.007)VS(0.009)Y(0.008)KPPDSK	7	226;226;226	110	57.009	0.00169089	0.227924	0	0	0	0	0	0	0	0	0	0.987541	0.950842	1.03959	0	0	0	0	NA	FALSE	FALSE	FALSE	FALSE	FALSE	TRUE	TRUE	TRUE	FALSE	TRUE	FALSE	FALSE	FALSE	FALSE	FALSE	FALSE	FALSE	FALSE	TRUE	FALSE
84	A0A087WVA8	Testis-expressed sequence 2 protein	TEX2	SLS(0.838)T(0.162)EVEPK	3	196;196;196	110	130.94	0.000333355	0.838218	11695	11073.4	16717.4	15066.5	11531	15384.9	0.946851	0.901245	1.33422	0.987541	0.950842	1.03959	0.958796	0.947839	1.28341	1.06335	0.822533	FALSE	FALSE	FALSE	FALSE	FALSE	TRUE	TRUE	TRUE	FALSE	TRUE	FALSE	FALSE	FALSE	FALSE	FALSE	FALSE	FALSE	FALSE	TRUE	TRUE
85	A0A087WVC4	cAMP-dependent protein kinase catalytic subunit beta	PRKACB	FRGSGDTSNFDDYEEEDIRVS(0.998)IT(0.002)EK	21	326;345;326;327;339;342;343;345;346;386;309	111	102.46	4.28371e-09	0.997867	300230	338094	320312	324525	337875	329561	1.12612	1.01315	0.975393	1.02222	0.997093	0.957887	1.10163	1.01611	1.01828	1.04534	0.414676	FALSE	FALSE	FALSE	FALSE	FALSE	FALSE	TRUE	FALSE	FALSE	FALSE	FALSE	FALSE	FALSE	FALSE	TRUE	FALSE	FALSE	FALSE	FALSE	FALSE
86	A0A087WVE7	Scavenger receptor class F member 2	SCARF2	HSAAAAGRAPS(1)PPPPGSEAAPSPSK	11	687;687;682;687	114	116.49	1.22497e-11	0.999854	69625	71489.7	71559.7	68921.8	69992.9	64643.7	1.02678	0.963138	0.923575	0	0	0	0	0	0	0	0.417032	FALSE	TRUE	FALSE	TRUE	TRUE	FALSE	FALSE	FALSE	FALSE	FALSE	FALSE	FALSE	FALSE	FALSE	FALSE	FALSE	FALSE	FALSE	FALSE	TRUE
87	A0A087WVE7	Scavenger receptor class F member 2	SCARF2	HS(0.014)AAAAGRAPS(0.966)PPPPGS(0.02)EAAPS(0.956)PS(0.044)K	22	698;698;693;698	114	91.466	9.51325e-05	0.956468	0	0	0	0	0	0	0	0	0	0	0	0	0	0	0	0	NA	FALSE	TRUE	FALSE	TRUE	TRUE	TRUE	FALSE	FALSE	FALSE	FALSE	FALSE	FALSE	FALSE	FALSE	FALSE	TRUE	FALSE	FALSE	FALSE	TRUE
88	A0A087WVE7	Scavenger receptor class F member 2	SCARF2	RS(0.044)VPPAS(0.939)PARAPPAT(0.017)ETPGPEK	7	815;816;810;815	114	72.035	0.000108853	0.939185	21165	21992.2	25332.1	27850.4	29627.7	24331.1	1.03909	1.09941	0.82123	0	0	0	0	0	0	0	0.839018	FALSE	TRUE	FALSE	TRUE	FALSE	FALSE	FALSE	FALSE	FALSE	FALSE	FALSE	FALSE	FALSE	FALSE	FALSE	FALSE	FALSE	FALSE	FALSE	TRUE
89	A0A087WVE7	Scavenger receptor class F member 2	SCARF2	S(1)REAAGELGRAGAPTL	1	855;856;850;855	114	85.006	0.000510925	1	62284	68675.3	74771.3	63076.6	64445	61254.6	1.10262	0.843594	0.950495	0	0	0	0	0	0	0	0.56741	FALSE	TRUE	FALSE	FALSE	TRUE	FALSE	FALSE	FALSE	FALSE	FALSE	FALSE	FALSE	FALSE	TRUE	FALSE	FALSE	FALSE	FALSE	FALSE	TRUE
90	A0A087WVF7;Q9NZM3-4	Intersectin-2	ITSN2	AQSLIDLGSSSSTSSTAS(0.006)LS(0.013)GNS(0.981)PK	23	240;230;230;230;230	116;7197	68.587	0.00404331	0.980686	52572	29013	48608	28852.8	56890.1	29565.6	0.551872	0.593581	0.519697	1.08972	1.35787	1.0441	0.506432	0.437142	0.497746	0.48044	0.00970729	TRUE	TRUE	TRUE	FALSE	FALSE	TRUE	FALSE	TRUE	FALSE	FALSE	FALSE	FALSE	FALSE	FALSE	FALSE	FALSE	FALSE	FALSE	FALSE	TRUE
91	A0A087WVF7;Q9NZM3-4	Intersectin-2	ITSN2	S(0.008)AFT(0.022)RT(0.022)VS(0.135)PGS(0.407)VS(0.407)PIHGQGQVVENLK	11	870;860;887;887;887	116;7197	101.27	4.94833e-09	0.407016	0	0	0	0	0	0	0	0	0	1.08972	1.35787	1.0441	0	0	0	0	NA	FALSE	FALSE	FALSE	FALSE	FALSE	TRUE	FALSE	TRUE	FALSE	TRUE	FALSE	FALSE	FALSE	FALSE	FALSE	FALSE	FALSE	FALSE	FALSE	TRUE
92	A0A087WVF7;Q9NZM3-4	Intersectin-2	ITSN2	S(0.14)AFT(0.379)RT(0.272)VS(0.26)PGS(0.346)VS(0.603)PIHGQGQVVENLK	13	872;862;889;889;889	116;7197	101.27	4.94833e-09	0.60319	0	0	0	0	0	0	0	0	0	1.08972	1.35787	1.0441	0	0	0	0	NA	FALSE	FALSE	FALSE	FALSE	FALSE	TRUE	FALSE	TRUE	FALSE	TRUE	FALSE	FALSE	FALSE	FALSE	FALSE	FALSE	FALSE	FALSE	FALSE	TRUE
93	A0A087WVI0	Conserved oligomeric Golgi complex subunit 1	COG1	ATAAT(0.035)S(0.965)PALK	6	7;7;7	117	69.721	0.000169926	0.9649	124860	101838	136042	97361.7	146719	93368.3	0.815619	0.715673	0.636377	1.36151	1.04027	1.00262	0.599054	0.687972	0.634711	0.640579	0.0160381	FALSE	TRUE	FALSE	FALSE	TRUE	FALSE	FALSE	TRUE	FALSE	FALSE	FALSE	FALSE	FALSE	FALSE	FALSE	FALSE	FALSE	FALSE	FALSE	TRUE
94	H0YBC7	BCL2/adenovirus E1B 19 kDa protein-interacting protein 3-like	BNIP3L	NGGLEHVPS(0.883)S(0.059)S(0.025)S(0.033)IHNGDMEK	9	40;62;22;62	120	108.55	0.000307002	0.883236	42697	22838.4	51668.7	29409.6	45600	39452	0.534895	0.569195	0.865175	0	0	0	0	0	0	0	0.0590186	FALSE	FALSE	FALSE	FALSE	FALSE	TRUE	FALSE	FALSE	FALSE	FALSE	FALSE	FALSE	FALSE	FALSE	FALSE	FALSE	FALSE	FALSE	FALSE	FALSE
95	H0YBC7	BCL2/adenovirus E1B 19 kDa protein-interacting protein 3-like	BNIP3L	NGGLEHVPS(0.834)S(0.632)S(0.402)S(0.132)IHNGDMEK	10	41;63;23;63	120	108.55	0.000307002	0.632047	0	0	0	0	0	0	0	0	0	0	0	0	0	0	0	0	NA	FALSE	FALSE	FALSE	FALSE	FALSE	TRUE	FALSE	FALSE	FALSE	FALSE	FALSE	FALSE	FALSE	FALSE	FALSE	FALSE	FALSE	FALSE	FALSE	FALSE
96	H0YBC7	BCL2/adenovirus E1B 19 kDa protein-interacting protein 3-like	BNIP3L	NGGLEHVPS(0.418)S(0.496)S(0.401)S(0.685)IHNGDMEK	12	43;65;25;65	120	73.435	0.00560806	0.684642	0	0	0	0	0	0	0	0	0	0	0	0	0	0	0	0	NA	FALSE	FALSE	FALSE	FALSE	FALSE	TRUE	FALSE	FALSE	FALSE	FALSE	FALSE	FALSE	FALSE	FALSE	FALSE	FALSE	FALSE	FALSE	FALSE	FALSE
97	A0A087WVM5	Coiled-coil domain-containing protein 28A	CCDC28A	LHLADAQDVPNT(0.333)S(0.333)AS(0.333)	13	159;182;272	123	80.706	0.00179497	0.333333	0	0	0	0	0	0	0	0	0	0	0	0	0	0	0	0	NA	FALSE	FALSE	FALSE	FALSE	FALSE	FALSE	FALSE	FALSE	FALSE	FALSE	FALSE	FALSE	FALSE	FALSE	FALSE	FALSE	FALSE	FALSE	FALSE	FALSE
98	A0A087WVM5	Coiled-coil domain-containing protein 28A	CCDC28A	LHLADAQDVPNT(0.333)S(0.333)AS(0.333)	15	161;184;274	123	80.706	0.00179497	0.333333	0	0	0	0	0	0	0	0	0	0	0	0	0	0	0	0	NA	FALSE	FALSE	FALSE	FALSE	FALSE	FALSE	FALSE	FALSE	FALSE	FALSE	FALSE	FALSE	FALSE	FALSE	FALSE	FALSE	FALSE	FALSE	FALSE	FALSE
99	A0A087WVZ6	Protein kinase C-binding protein 1	ZMYND8	AKPS(1)PHPIK	4	677;702;677;702;702;709;609;702;677;702;682;677;682;702;682;682;537;677;619;657;682;306;537;657;630;630;630;156	135	48.004	0.0216585	1	3963.8	2482.95	4534.65	3573.6	4432.63	3490.07	0.626407	0.788066	0.787357	1.14171	0.985759	1.007	0.548657	0.799451	0.781882	0.709997	0.0650503	FALSE	FALSE	FALSE	FALSE	FALSE	FALSE	FALSE	FALSE	FALSE	FALSE	FALSE	FALSE	FALSE	FALSE	FALSE	FALSE	FALSE	FALSE	FALSE	TRUE
100	A0A087WVZ6	Protein kinase C-binding protein 1	ZMYND8	ATSS(0.002)HFS(0.927)AS(0.071)EESMDFLDK	7	455;480;455;480;480;487;387;480;455;480;460;455;460;480;460;460;315;455;397;435;460;84;315;435;455;455;455	135	100.69	0.00196983	0.926676	26840	25254.9	26674	21945.4	31259.7	31983.8	0.940942	0.822725	1.02316	1.14171	0.985759	1.007	0.824152	0.834611	1.01605	0.891604	0.613524	FALSE	FALSE	FALSE	FALSE	FALSE	TRUE	TRUE	TRUE	FALSE	TRUE	FALSE	FALSE	FALSE	TRUE	FALSE	FALSE	TRUE	FALSE	FALSE	FALSE
101	A0A087WVZ6	Protein kinase C-binding protein 1	ZMYND8	STAS(0.992)PAS(0.006)T(0.001)K	4	470;495;470;495;495;502;402;495;470;495;475;470;475;495;475;475;330;470;412;450;475;99;330;450	135	73.499	0.00470478	0.992209	21789	21164.4	23693.5	23820.7	25336.9	24016.8	0.971334	1.00537	0.9479	1.14171	0.985759	1.007	0.850772	1.01989	0.941309	0.937325	0.68302	FALSE	FALSE	FALSE	FALSE	FALSE	TRUE	FALSE	TRUE	FALSE	TRUE	FALSE	FALSE	FALSE	FALSE	FALSE	FALSE	TRUE	FALSE	FALSE	TRUE
102	A0A087WVZ6	Protein kinase C-binding protein 1	ZMYND8	ELSESVQQQSTPVPLIS(1)PK	17	542;567;542;567;567;574;474;567;542;567;547;542;547;567;547;547;402;542;484;522;547;171;402;522;495;495;495;21	135	178.54	3.99421e-32	1	344410	317268	391215	364038	367263	361426	0.921192	0.930534	0.984105	1.14171	0.985759	1.007	0.806854	0.943977	0.977262	0.909364	0.380253	FALSE	TRUE	TRUE	TRUE	FALSE	FALSE	FALSE	FALSE	FALSE	TRUE	FALSE	FALSE	FALSE	FALSE	FALSE	FALSE	FALSE	FALSE	FALSE	TRUE
103	A0A087WVZ6	Protein kinase C-binding protein 1	ZMYND8	LNFDMTAS(1)PK	8	401;426;401;426;426;433;333;426;401;426;406;401;406;426;406;406;261;401;343;381;406;30;261;381;401;401;401	135	91.858	0.00024267	0.99998	196990	172431	205711	204887	216919	188368	0.875331	0.995996	0.86838	1.14171	0.985759	1.007	0.766685	1.01039	0.862341	0.879804	0.19184	FALSE	TRUE	TRUE	FALSE	FALSE	FALSE	FALSE	FALSE	FALSE	TRUE	FALSE	FALSE	FALSE	FALSE	FALSE	FALSE	FALSE	FALSE	FALSE	TRUE
104	A0A087WVZ6	Protein kinase C-binding protein 1	ZMYND8	PFS(1)PQLSAPITTK	3	490;515;490;515;515;522;422;515;490;515;495;490;495;515;495;495;350;490;432;470;495;119;350;470	135	102.97	9.08836e-06	0.999825	19221	18017.6	29822.7	17958.4	39592.9	22232.9	0.937393	0.602174	0.561537	1.14171	0.985759	1.007	0.821044	0.610874	0.557632	0.663183	0.222647	FALSE	TRUE	TRUE	FALSE	FALSE	FALSE	FALSE	TRUE	FALSE	FALSE	FALSE	FALSE	FALSE	FALSE	FALSE	FALSE	FALSE	FALSE	FALSE	TRUE
105	A0A087WVZ6	Protein kinase C-binding protein 1	ZMYND8	S(0.59)S(0.191)QGS(0.08)S(0.109)S(0.022)S(0.005)T(0.001)QS(0.002)APSETASASK	1	1007;1032;1034;1059;1105;1112;966;978;1034;1059;1039;1080;1085;1105;1085;958;894;953;976;1014;1085;663;894;1033;987;1033;513	135	91.926	2.19838e-05	0.590292	11013	8836.69	12544.3	8785.42	11841.3	7885.37	0.802387	0.700349	0.665922	1.14171	0.985759	1.007	0.702795	0.710467	0.661291	0.691518	0.00520016	FALSE	FALSE	FALSE	FALSE	FALSE	TRUE	FALSE	TRUE	FALSE	TRUE	FALSE	TRUE	FALSE	FALSE	FALSE	FALSE	FALSE	FALSE	FALSE	FALSE
106	A0A087WVZ6	Protein kinase C-binding protein 1	ZMYND8	S(0.104)S(0.104)QGS(0.142)S(0.142)S(0.142)S(0.142)T(0.142)QS(0.083)APSETASASK	5	1011;1036;1038;1063;1109;1116;970;982;1038;1063;1043;1084;1089;1109;1089;962;898;957;980;1018;1089;667;898;1037;991;1037;517	135	66.536	0.000311388	0.14186	0	0	0	0	0	0	0	0	0	1.14171	0.985759	1.007	0	0	0	0	NA	FALSE	FALSE	FALSE	FALSE	FALSE	TRUE	FALSE	TRUE	FALSE	TRUE	FALSE	TRUE	FALSE	FALSE	FALSE	FALSE	FALSE	FALSE	FALSE	FALSE
107	A0A087WVZ6	Protein kinase C-binding protein 1	ZMYND8	S(0.104)S(0.104)QGS(0.142)S(0.142)S(0.142)S(0.142)T(0.142)QS(0.083)APSETASASK	6	1012;1037;1039;1064;1110;1117;971;983;1039;1064;1044;1085;1090;1110;1090;963;899;958;981;1019;1090;668;899;1038;992;1038;518	135	66.536	0.000311388	0.14186	0	0	0	0	0	0	0	0	0	1.14171	0.985759	1.007	0	0	0	0	NA	FALSE	FALSE	FALSE	FALSE	FALSE	TRUE	FALSE	TRUE	FALSE	TRUE	FALSE	TRUE	FALSE	FALSE	FALSE	FALSE	FALSE	FALSE	FALSE	FALSE
108	A0A087WVZ6	Protein kinase C-binding protein 1	ZMYND8	S(0.104)S(0.104)QGS(0.142)S(0.142)S(0.142)S(0.142)T(0.142)QS(0.083)APSETASASK	7	1013;1038;1040;1065;1111;1118;972;984;1040;1065;1045;1086;1091;1111;1091;964;900;959;982;1020;1091;669;900;1039;993;1039;519	135	66.536	0.000311388	0.14186	0	0	0	0	0	0	0	0	0	1.14171	0.985759	1.007	0	0	0	0	NA	FALSE	FALSE	FALSE	FALSE	FALSE	TRUE	FALSE	TRUE	FALSE	TRUE	FALSE	TRUE	FALSE	FALSE	FALSE	FALSE	FALSE	FALSE	FALSE	FALSE
109	A0A087WVZ6	Protein kinase C-binding protein 1	ZMYND8	S(0.104)S(0.104)QGS(0.142)S(0.142)S(0.142)S(0.142)T(0.142)QS(0.083)APSETASASK	8	1014;1039;1041;1066;1112;1119;973;985;1041;1066;1046;1087;1092;1112;1092;965;901;960;983;1021;1092;670;901;1040;994;1040;520	135	66.536	0.000311388	0.14186	0	0	0	0	0	0	0	0	0	1.14171	0.985759	1.007	0	0	0	0	NA	FALSE	FALSE	FALSE	FALSE	FALSE	TRUE	FALSE	TRUE	FALSE	TRUE	FALSE	TRUE	FALSE	FALSE	FALSE	FALSE	FALSE	FALSE	FALSE	FALSE
110	A0A087WVZ6	Protein kinase C-binding protein 1	ZMYND8	S(0.345)T(0.434)AS(0.16)PAS(0.059)T(0.001)KT(0.001)GQAGS(0.763)LS(0.144)GS(0.093)PK	15	481;506;481;506;506;513;413;506;481;506;486;481;486;506;486;486;341;481;423;461;486;110;341;461	135	89.557	0.0128895	0.762923	0	0	0	0	0	0	0	0	0	1.14171	0.985759	1.007	0	0	0	0	NA	FALSE	TRUE	TRUE	FALSE	FALSE	TRUE	FALSE	TRUE	FALSE	FALSE	FALSE	FALSE	FALSE	FALSE	FALSE	FALSE	FALSE	FALSE	FALSE	TRUE
111	A0A087WVZ6	Protein kinase C-binding protein 1	ZMYND8	TGQAGSLSGS(1)PK	10	485;510;485;510;510;517;417;510;485;510;490;485;490;510;490;490;345;485;427;465;490;114;345;465	135	119	2.0147e-05	0.999909	217640	256741	237499	243319	244712	259782	1.17966	1.0245	1.06158	1.14171	0.985759	1.007	1.03324	1.0393	1.0542	1.04225	0.117498	FALSE	TRUE	TRUE	FALSE	FALSE	TRUE	FALSE	TRUE	FALSE	FALSE	FALSE	FALSE	FALSE	FALSE	FALSE	FALSE	FALSE	FALSE	FALSE	TRUE
112	A0A087WVZ6	Protein kinase C-binding protein 1	ZMYND8	S(0.377)T(0.312)S(0.312)PASEK	1	645;670;645;670;670;677;577;670;645;670;650;645;650;670;650;650;505;645;587;625;650;274;505;625;598;598;598;124	135	50.297	0.0181074	0.376772	0	0	0	0	0	0	0	0	0	1.14171	0.985759	1.007	0	0	0	0	NA	FALSE	FALSE	FALSE	FALSE	FALSE	TRUE	FALSE	TRUE	FALSE	TRUE	FALSE	FALSE	FALSE	FALSE	FALSE	FALSE	FALSE	FALSE	FALSE	TRUE
113	A0A087WVZ6	Protein kinase C-binding protein 1	ZMYND8	S(0.001)T(0.002)S(0.997)PASEK	3	647;672;647;672;672;679;579;672;647;672;652;647;652;672;652;652;507;647;589;627;652;276;507;627;600;600;600;126	135	96.331	0.0036926	0.996658	62565	48652.8	57531.3	46315.7	51151	47061.3	0.777636	0.805052	0.920048	1.14171	0.985759	1.007	0.681116	0.816683	0.91365	0.803816	0.09259	FALSE	FALSE	FALSE	FALSE	FALSE	TRUE	FALSE	TRUE	FALSE	TRUE	FALSE	FALSE	FALSE	FALSE	FALSE	FALSE	FALSE	FALSE	FALSE	TRUE
114	A0A087WVZ6	Protein kinase C-binding protein 1	ZMYND8	TPPSTTVGS(0.002)HS(0.993)PPET(0.002)PVLT(0.001)R	11	751;776;751;776;776;783;683;751;776;756;751;756;776;756;611;693;731;756;380;611;704;704;704;230	135	46.403	0.00751557	0.993471	3711.5	3374.08	3954.95	3592.54	3674.14	3333.61	0.909087	0.908365	0.907316	1.14171	0.985759	1.007	0.796251	0.921489	0.901007	0.872915	0.0441853	FALSE	FALSE	FALSE	FALSE	FALSE	FALSE	TRUE	TRUE	FALSE	TRUE	FALSE	FALSE	FALSE	FALSE	TRUE	FALSE	FALSE	FALSE	FALSE	TRUE
115	A0A087WW06	Tetratricopeptide repeat protein 28	TTC28	GSIST(0.005)PNS(0.995)PVK	8	1981;2108	136	141.65	0.0041838	0.994709	73962	75659.4	88563.3	73363	85504.6	63671.4	1.02295	0.828368	0.744655	0.930865	0.96519	0.957868	1.09892	0.858244	0.777409	0.911526	0.113136	FALSE	TRUE	FALSE	TRUE	FALSE	TRUE	FALSE	TRUE	FALSE	TRUE	FALSE	FALSE	FALSE	FALSE	TRUE	FALSE	FALSE	FALSE	TRUE	TRUE
116	A0A087WW06	Tetratricopeptide repeat protein 28	TTC28	MTLIPSPNS(1)PFQK	9	1993;2120	136	63.682	0.00135363	0.999552	3593.2	2861.2	3876.43	3317.72	4369.4	3373.14	0.796283	0.855871	0.771991	0.930865	0.96519	0.957868	0.855422	0.886738	0.805948	0.849369	0.0582243	FALSE	TRUE	FALSE	TRUE	TRUE	TRUE	FALSE	TRUE	FALSE	FALSE	FALSE	FALSE	FALSE	FALSE	FALSE	FALSE	FALSE	FALSE	TRUE	TRUE
117	A0A087WW06	Tetratricopeptide repeat protein 28	TTC28	S(1)QPSPVTVK	1	2097;2224	136	106.67	0.00275482	0.999993	110830	128881	120195	96201.2	114410	102351	1.16288	0.800374	0.894601	0.930865	0.96519	0.957868	1.24924	0.82924	0.93395	1.00414	0.6153	FALSE	FALSE	FALSE	FALSE	FALSE	TRUE	FALSE	TRUE	FALSE	FALSE	FALSE	TRUE	FALSE	FALSE	FALSE	FALSE	TRUE	FALSE	FALSE	TRUE
118	Q6P2C6	Protein AF-17	MLLT6	RPES(0.807)PPS(0.162)ILT(0.031)PPVVPTADK	4	258;258;258	138	74.618	0.0167978	0.806647	18571	22690.5	27473.7	21707.6	24301	21922.8	1.22183	0.790124	0.902132	0	0	0	0	0	0	0	0.65864	FALSE	FALSE	FALSE	FALSE	FALSE	TRUE	FALSE	FALSE	FALSE	FALSE	FALSE	FALSE	FALSE	FALSE	FALSE	FALSE	FALSE	FALSE	TRUE	TRUE
119	A0A087WW66	26S proteasome non-ATPase regulatory subunit 1	PSMD1	T(0.002)S(0.002)S(0.002)AFVGKT(0.994)PEAS(1)PEPK	13	315;315;315	141	56.247	0.00444566	0.999675	0	0	0	0	0	0	0	0	0	0.929932	0.941246	1.03337	0	0	0	0	NA	FALSE	TRUE	FALSE	FALSE	TRUE	FALSE	FALSE	TRUE	FALSE	FALSE	FALSE	FALSE	FALSE	FALSE	FALSE	FALSE	TRUE	FALSE	FALSE	TRUE
120	A0A087WWK8	IQ motif and SEC7 domain-containing protein 1	IQSEC1	EARNS(0.999)WDS(0.001)PAFSNDVIRK	5	498;512;390;390	147	52.909	0.00443186	0.998931	17867	16006.7	17513.1	17340.5	18962.4	16189.6	0.895881	0.990143	0.853773	1.03493	0.925122	0.819755	0.865643	1.07028	1.0415	0.992475	0.0569156	FALSE	FALSE	FALSE	FALSE	FALSE	TRUE	FALSE	TRUE	FALSE	FALSE	FALSE	FALSE	FALSE	FALSE	TRUE	FALSE	FALSE	FALSE	FALSE	TRUE
121	A0A087WWK8	IQ motif and SEC7 domain-containing protein 1	IQSEC1	RS(0.25)ALS(0.25)S(0.25)S(0.25)LRDLS(0.001)EAGK	2	906;920;798	147	38.205	0.0242122	0.249688	0	0	0	0	0	0	0	0	0	1.03493	0.925122	0.819755	0	0	0	0	NA	FALSE	FALSE	FALSE	FALSE	FALSE	TRUE	FALSE	TRUE	FALSE	TRUE	FALSE	FALSE	FALSE	FALSE	FALSE	FALSE	TRUE	FALSE	FALSE	FALSE
122	A0A087WWK8	IQ motif and SEC7 domain-containing protein 1	IQSEC1	RS(0.25)ALS(0.25)S(0.25)S(0.25)LRDLS(0.001)EAGK	5	909;923;801	147	38.205	0.0242122	0.249688	0	0	0	0	0	0	0	0	0	1.03493	0.925122	0.819755	0	0	0	0	NA	FALSE	FALSE	FALSE	FALSE	FALSE	TRUE	FALSE	TRUE	FALSE	TRUE	FALSE	FALSE	FALSE	FALSE	FALSE	FALSE	FALSE	FALSE	FALSE	FALSE
123	A0A087WWK8	IQ motif and SEC7 domain-containing protein 1	IQSEC1	RS(0.25)ALS(0.25)S(0.25)S(0.25)LRDLS(0.001)EAGK	6	910;924;802	147	38.205	0.0242122	0.249688	0	0	0	0	0	0	0	0	0	1.03493	0.925122	0.819755	0	0	0	0	NA	FALSE	FALSE	FALSE	FALSE	FALSE	TRUE	FALSE	TRUE	FALSE	TRUE	FALSE	FALSE	FALSE	FALSE	FALSE	FALSE	FALSE	FALSE	FALSE	FALSE
124	A0A087WWK8	IQ motif and SEC7 domain-containing protein 1	IQSEC1	RS(0.25)ALS(0.25)S(0.25)S(0.25)LRDLS(0.001)EAGK	7	911;925;803	147	38.205	0.0242122	0.249688	0	0	0	0	0	0	0	0	0	1.03493	0.925122	0.819755	0	0	0	0	NA	FALSE	FALSE	FALSE	FALSE	FALSE	TRUE	FALSE	TRUE	FALSE	TRUE	FALSE	FALSE	FALSE	FALSE	FALSE	FALSE	FALSE	FALSE	FALSE	FALSE
125	A0A087WWK8	IQ motif and SEC7 domain-containing protein 1	IQSEC1	RS(0.282)RS(0.282)LS(0.282)ES(0.111)Y(0.043)ELSSDLQDK	2	89;103	147	54.805	0.00382591	0.281818	0	0	0	0	0	0	0	0	0	1.03493	0.925122	0.819755	0	0	0	0	NA	FALSE	FALSE	FALSE	FALSE	FALSE	FALSE	TRUE	TRUE	FALSE	FALSE	FALSE	FALSE	FALSE	FALSE	FALSE	TRUE	FALSE	FALSE	FALSE	FALSE
126	A0A087WWK8	IQ motif and SEC7 domain-containing protein 1	IQSEC1	RS(0.282)RS(0.282)LS(0.282)ES(0.111)Y(0.043)ELSSDLQDK	4	91;105	147	54.805	0.00382591	0.281818	0	0	0	0	0	0	0	0	0	1.03493	0.925122	0.819755	0	0	0	0	NA	FALSE	FALSE	FALSE	FALSE	FALSE	FALSE	TRUE	TRUE	FALSE	FALSE	FALSE	FALSE	FALSE	FALSE	FALSE	TRUE	FALSE	FALSE	FALSE	FALSE
127	A0A087WWK8	IQ motif and SEC7 domain-containing protein 1	IQSEC1	RS(0.282)RS(0.282)LS(0.282)ES(0.111)Y(0.043)ELSSDLQDK	6	93;107	147	54.805	0.00382591	0.281818	0	0	0	0	0	0	0	0	0	1.03493	0.925122	0.819755	0	0	0	0	NA	FALSE	FALSE	FALSE	FALSE	FALSE	FALSE	TRUE	TRUE	FALSE	FALSE	FALSE	FALSE	FALSE	FALSE	FALSE	TRUE	FALSE	FALSE	FALSE	FALSE
128	A0A087WWK8	IQ motif and SEC7 domain-containing protein 1	IQSEC1	SLGGQQGS(1)PK	8	403;417;295;295	147	77.894	0.000851915	0.999998	25859	19089.4	25891.5	21304.6	27766.8	22706.5	0.738212	0.822844	0.817755	1.03493	0.925122	0.819755	0.713296	0.889443	0.99756	0.866767	0.0174575	FALSE	TRUE	TRUE	FALSE	FALSE	FALSE	TRUE	FALSE	FALSE	FALSE	FALSE	FALSE	FALSE	TRUE	TRUE	FALSE	TRUE	FALSE	FALSE	TRUE
129	A0A087WWP4	Putative RNA-binding protein 15	RBM15	HRTTAPTEGKS(1)PLK	11	697;697;741;741;741	151	64.298	0.00152004	0.999878	21779	21739.2	23269.4	22552	22717.2	24292	0.998171	0.969171	1.06932	1.05482	0.924198	0.967268	0.946294	1.04866	1.10551	1.03349	0.773297	FALSE	TRUE	FALSE	TRUE	TRUE	TRUE	FALSE	TRUE	FALSE	FALSE	FALSE	FALSE	FALSE	FALSE	TRUE	FALSE	FALSE	FALSE	FALSE	TRUE
130	A0A0C4DH79	Round spermatid basic protein 1	RSBN1	PHAGVS(1)PRGVK	6	33;33;81;81	154	60.401	0.00423162	1	4179.1	5135.74	5399.41	4948.25	6673.19	6069.03	1.22891	0.916444	0.909464	0.838162	0.892896	1.08673	1.4662	1.02637	0.836882	1.10982	0.969854	FALSE	TRUE	TRUE	FALSE	FALSE	FALSE	FALSE	TRUE	FALSE	FALSE	FALSE	FALSE	FALSE	TRUE	TRUE	TRUE	FALSE	FALSE	FALSE	TRUE
131	A0A087WWS1	THO complex subunit 1	THOC1	ENES(1)PDVRRDK	4	560;560	155	51.009	0.0185038	1	10790	13618.4	12940.2	14915.5	12609	13197.9	1.26213	1.15265	1.04671	0.949848	0.96654	1.0631	1.32878	1.19255	0.984586	1.16864	0.104858	FALSE	TRUE	FALSE	FALSE	TRUE	FALSE	FALSE	FALSE	FALSE	FALSE	FALSE	FALSE	FALSE	FALSE	FALSE	FALSE	FALSE	FALSE	FALSE	TRUE
132	Q6PJ65	Tetraspanin;Tetraspanin-10	TSPAN10	MEEGERS(0.899)PLLS(0.099)QET(0.002)AGQK	7	7;7;45;7	157	50.787	3.46911e-05	0.899165	18502	16941.3	18941.6	16694	18236.7	16348.8	0.915646	0.881338	0.896479	1.04835	0.829946	0.999257	0.873412	1.06192	0.897146	0.94416	0.00235001	FALSE	FALSE	FALSE	FALSE	FALSE	TRUE	FALSE	TRUE	FALSE	FALSE	FALSE	TRUE	FALSE	FALSE	FALSE	FALSE	FALSE	FALSE	FALSE	TRUE
133	A0A087WWU1	Transmembrane protein 237	TMEM237	NTPASAS(0.001)LEGLAQT(0.05)AGRRPS(0.949)EGNEPSTK	20	54;54;62;62;86;62	158	112.95	7.60223e-15	0.948692	107510	102837	127905	142790	130802	109392	0.956533	1.11637	0.836315	0.937158	0.868964	0.952228	1.02067	1.28472	0.878272	1.06122	0.810757	FALSE	FALSE	FALSE	FALSE	FALSE	FALSE	TRUE	FALSE	FALSE	TRUE	FALSE	FALSE	FALSE	TRUE	TRUE	FALSE	FALSE	FALSE	FALSE	FALSE
134	A0A087WWU1	Transmembrane protein 237	TMEM237	S(0.23)S(0.23)S(0.203)S(0.179)S(0.159)LLRNENGIDAEPAEEAVIQK	1	94;94;102;102;126	158	91.66	5.58222e-07	0.229542	0	0	0	0	0	0	0	0	0	0.937158	0.868964	0.952228	0	0	0	0	NA	FALSE	FALSE	FALSE	FALSE	FALSE	TRUE	FALSE	TRUE	FALSE	TRUE	FALSE	TRUE	FALSE	TRUE	FALSE	FALSE	FALSE	FALSE	TRUE	FALSE
135	A0A087WWU1	Transmembrane protein 237	TMEM237	S(0.23)S(0.23)S(0.203)S(0.179)S(0.159)LLRNENGIDAEPAEEAVIQK	2	95;95;103;103;127	158	91.66	5.58222e-07	0.229542	0	0	0	0	0	0	0	0	0	0.937158	0.868964	0.952228	0	0	0	0	NA	FALSE	FALSE	FALSE	FALSE	FALSE	TRUE	FALSE	TRUE	FALSE	TRUE	FALSE	TRUE	FALSE	TRUE	FALSE	FALSE	FALSE	FALSE	TRUE	FALSE
136	A0A087WWW8	Calcineurin-binding protein cabin-1	CABIN1	LDPEEEDDS(0.999)FNNY(0.001)EVQSEAK	9	383;383;433	159	83.064	0.00515923	0.999055	20723	17659.4	21324.8	13353.8	22206.8	22223.1	0.852162	0.626209	1.00073	0.998131	1.08369	0.928708	0.853758	0.577847	1.07755	0.836386	0.286603	FALSE	FALSE	FALSE	FALSE	FALSE	FALSE	FALSE	FALSE	FALSE	FALSE	FALSE	FALSE	FALSE	FALSE	FALSE	FALSE	TRUE	FALSE	FALSE	FALSE
137	A0A087WWY8	Cilia- and flagella-associated protein 99	CFAP99	S(1)AALRWEEK	1	550;550;295	161	52.79	0.018524	1	31862	25285.4	31792.2	30696.8	31201	27668.5	0.79359	0.965545	0.886784	0	0	0	0	0	0	0	0.13747	FALSE	FALSE	FALSE	FALSE	FALSE	FALSE	FALSE	FALSE	FALSE	TRUE	FALSE	FALSE	FALSE	FALSE	FALSE	FALSE	FALSE	FALSE	FALSE	FALSE
138	A0A087WX08;P35611;P35612	Gamma-adducin;Alpha-adducin;Beta-adducin	ADD3;ADD1;ADD2	FRT(0.001)PS(0.999)FLK	5	659;661;693;726;757;713	163;3867;3868	76.143	0.00438175	0.998708	74594	67704.1	79989.3	64161.7	71746.9	62699.1	0.907635	0.802129	0.873893	1.09956	1.03454	0.944028	0.825453	0.775351	0.925707	0.84217	0.0281105	FALSE	TRUE	FALSE	TRUE	TRUE	FALSE	FALSE	TRUE	FALSE	TRUE	FALSE	FALSE	FALSE	TRUE	FALSE	FALSE	FALSE	FALSE	TRUE	TRUE
139	A0A087WX08	Gamma-adducin	ADD3	IEEVLS(1)PEGS(0.998)PS(0.002)K	6	639;641;673	163	120.54	0.0185827	1	33182	48976	37662.7	40933.3	38947	40962.1	1.47598	1.08684	1.05174	1.09956	1.03454	0.987078	1.34234	1.05056	1.06551	1.1528	0.103769	FALSE	TRUE	FALSE	TRUE	TRUE	FALSE	FALSE	TRUE	FALSE	FALSE	FALSE	FALSE	FALSE	FALSE	FALSE	FALSE	TRUE	FALSE	FALSE	TRUE
140	A0A087WX08	Gamma-adducin	ADD3	IEEVLS(1)PEGS(0.999)PS(0.001)K	10	643;645;677	163	124.25	6.12775e-10	0.999011	178390	212650	170811	152359	198537	143944	1.19205	0.891975	0.725027	1.09956	1.03454	0.987078	1.08412	0.862197	0.734519	0.893611	0.621604	FALSE	TRUE	FALSE	TRUE	TRUE	FALSE	FALSE	TRUE	FALSE	FALSE	FALSE	FALSE	FALSE	FALSE	FALSE	FALSE	FALSE	FALSE	FALSE	TRUE
141	A0A087WX08	Gamma-adducin	ADD3	VNVPEESRNGET(0.249)S(0.74)PRT(0.011)K	13	459;461;461	163	99.846	0.0195297	0.740354	103040	121079	114872	96147.1	108305	93702.2	1.17506	0.836991	0.865173	1.09956	1.03454	0.987078	1.06867	0.809049	0.876499	0.918072	0.630426	FALSE	TRUE	TRUE	FALSE	TRUE	TRUE	FALSE	TRUE	FALSE	FALSE	FALSE	FALSE	FALSE	FALSE	FALSE	FALSE	FALSE	FALSE	FALSE	TRUE
142	A0A087WX60	Myopalladin	MYPN	LDSTQLQQLHNQVLLEQHQLQNPPPS(0.5)S(0.5)PK	26	389;408;683	165	92.121	5.03189e-09	0.5	11284	9711.2	12503.8	10230.1	10642.6	10566.3	0.860617	0.818163	0.992835	0.835647	1.03537	0.88307	1.02988	0.790217	1.1243	0.981466	0.123893	FALSE	TRUE	TRUE	FALSE	FALSE	FALSE	TRUE	TRUE	FALSE	TRUE	FALSE	FALSE	FALSE	FALSE	FALSE	FALSE	FALSE	FALSE	TRUE	TRUE
143	A0A087WX60	Myopalladin	MYPN	LDSTQLQQLHNQVLLEQHQLQNPPPS(0.281)S(0.719)PK	27	390;409;684	165	92.121	5.03189e-09	0.718933	19534	16089	20716.8	17396	18771.2	18314.4	0.823642	0.839702	0.975665	0.835647	1.03537	0.88307	0.985635	0.81102	1.10486	0.96717	0.0495667	FALSE	TRUE	TRUE	FALSE	FALSE	FALSE	TRUE	TRUE	FALSE	TRUE	FALSE	FALSE	FALSE	FALSE	FALSE	FALSE	FALSE	FALSE	TRUE	TRUE
144	A0A087WX60	Myopalladin	MYPN	TPEPS(0.055)S(0.944)PVK	6	350;369;644	165	121.61	0.00216015	0.944394	1918400	1.4354e+06	2.15296e+06	1.52672e+06	1.91415e+06	1.47479e+06	0.74823	0.709127	0.770465	0.835647	1.03537	0.88307	0.89539	0.684905	0.872484	0.817593	0.0150118	FALSE	TRUE	FALSE	TRUE	FALSE	FALSE	FALSE	TRUE	FALSE	FALSE	FALSE	FALSE	FALSE	FALSE	FALSE	FALSE	FALSE	FALSE	FALSE	TRUE
145	A0A087X1Z0		PSD3	QS(1)HRS(1)KSMK	2	33;33;33	170	88.819	0.00910546	0.999975	0	0	0	0	0	0	0	0	0	0	0	0	0	0	0	0	NA	FALSE	FALSE	FALSE	FALSE	FALSE	TRUE	FALSE	TRUE	FALSE	TRUE	FALSE	FALSE	TRUE	TRUE	TRUE	FALSE	TRUE	FALSE	FALSE	FALSE
146	A0A087X1Z0		PSD3	QS(1)HRS(1)KSMK	5	36;36;36	170	88.819	0.00910546	0.999893	0	0	0	0	0	0	0	0	0	0	0	0	0	0	0	0	NA	FALSE	FALSE	FALSE	FALSE	FALSE	TRUE	TRUE	TRUE	FALSE	TRUE	FALSE	FALSE	TRUE	TRUE	TRUE	FALSE	TRUE	FALSE	FALSE	FALSE
147	A0A087X1Z0;Q9NYI0-2	PH and SEC7 domain-containing protein 3	PSD3	S(0.38)HS(0.332)S(0.251)PS(0.037)LNPDT(0.246)S(0.745)PIT(0.009)AK	1	230;230;337;1008;1009;943;474	170;7161	95.236	0.0142042	0.379929	0	0	0	0	0	0	0	0	0	0.928113	0.911993	0.947184	0	0	0	0	NA	FALSE	FALSE	FALSE	FALSE	FALSE	TRUE	TRUE	TRUE	FALSE	TRUE	FALSE	FALSE	FALSE	FALSE	FALSE	FALSE	FALSE	FALSE	FALSE	TRUE
148	A0A087X1Z0;Q9NYI0-2	PH and SEC7 domain-containing protein 3	PSD3	S(0.031)HS(0.606)S(0.181)PS(0.181)LNPDTSPITAK	3	232;232;339;1010;1011;945;476	170;7161	136.53	1.49221e-21	0.606102	15429	15273.4	14892.3	14073.7	13827.3	13426.2	0.989913	0.945033	0.970996	0.928113	0.911993	0.947184	1.06659	1.03623	1.02514	1.04265	0.558094	FALSE	FALSE	FALSE	FALSE	FALSE	TRUE	FALSE	TRUE	FALSE	TRUE	FALSE	FALSE	FALSE	FALSE	FALSE	FALSE	FALSE	FALSE	FALSE	TRUE
149	A0A087X1Z0;Q9NYI0-2	PH and SEC7 domain-containing protein 3	PSD3	S(0.014)HS(0.166)S(0.812)PS(0.007)LNPDT(0.173)S(0.826)PIT(0.001)AK	4	233;233;340;1011;1012;946;477	170;7161	112.29	3.95281e-08	0.812046	0	0	0	0	0	0	0	0	0	0.928113	0.911993	0.947184	0	0	0	0	NA	FALSE	FALSE	FALSE	FALSE	FALSE	TRUE	FALSE	TRUE	FALSE	TRUE	FALSE	FALSE	FALSE	FALSE	FALSE	FALSE	FALSE	FALSE	FALSE	TRUE
150	A0A087X1Z0;Q9NYI0-2	PH and SEC7 domain-containing protein 3	PSD3	S(0.234)HS(0.197)S(0.234)PS(0.334)LNPDT(0.499)S(0.499)PIT(0.001)AK	6	235;235;342;1013;1014;948;479	170;7161	93.754	0.0109496	0.334325	0	0	0	0	0	0	0	0	0	0.928113	0.911993	0.947184	0	0	0	0	NA	FALSE	FALSE	FALSE	FALSE	FALSE	TRUE	FALSE	TRUE	FALSE	TRUE	FALSE	FALSE	FALSE	FALSE	FALSE	FALSE	FALSE	FALSE	FALSE	TRUE
151	A0A087X1Z0;Q9NYI0-2	PH and SEC7 domain-containing protein 3	PSD3	S(0.014)HS(0.166)S(0.812)PS(0.007)LNPDT(0.173)S(0.826)PIT(0.001)AK	12	241;241;348;1019;1020;954;485	170;7161	118.37	1.89822e-10	0.826065	12544	10302.3	12236.4	13595.6	11240.4	12199.2	0.821292	1.11107	1.0853	0.928113	0.911993	0.947184	0.884905	1.21829	1.14582	1.083	0.982092	FALSE	FALSE	FALSE	FALSE	FALSE	TRUE	FALSE	TRUE	FALSE	TRUE	FALSE	FALSE	FALSE	FALSE	FALSE	FALSE	FALSE	FALSE	FALSE	TRUE
152	A0A087X1Z0;Q9NYI0-2	PH and SEC7 domain-containing protein 3	PSD3	T(0.083)IS(0.416)RIGS(0.325)T(0.088)T(0.088)NPFLDIPHDPNAAVYK	3	94;94;94;765;766;700;231	170;7161	67.11	0.00284864	0.415961	0	0	0	0	0	0	0	0	0	0.928113	0.911993	0.947184	0	0	0	0	NA	FALSE	FALSE	FALSE	FALSE	FALSE	FALSE	FALSE	TRUE	TRUE	FALSE	FALSE	FALSE	FALSE	FALSE	FALSE	FALSE	FALSE	FALSE	FALSE	FALSE
153	A0A087WXM0	Forkhead box protein K2	FOXK2	LAVIQEARFAQSAPGS(0.778)PLS(0.111)S(0.111)QPVLITVQR	16	424;428;428	175	72.286	1.41455e-05	0.777843	33161	30897.4	36977.3	27685.2	38486.3	29910.7	0.931739	0.748708	0.777177	0	0	0	0	0	0	0	0.0310957	FALSE	FALSE	FALSE	FALSE	FALSE	TRUE	FALSE	TRUE	FALSE	TRUE	FALSE	TRUE	FALSE	FALSE	FALSE	FALSE	FALSE	FALSE	FALSE	TRUE
154	A0A087WXM0	Forkhead box protein K2	FOXK2	QEASES(1)PVK	6	166;170;170;50;170	175	107.93	0.000334262	0.99988	1040600	1.03355e+06	1.20187e+06	1.01044e+06	1.26093e+06	1.09632e+06	0.993227	0.84072	0.869456	0	0	0	0	0	0	0	0.199407	FALSE	TRUE	FALSE	TRUE	FALSE	FALSE	FALSE	FALSE	FALSE	FALSE	FALSE	FALSE	FALSE	FALSE	FALSE	FALSE	FALSE	FALSE	FALSE	TRUE
155	A0A087WXN4	Integrator complex subunit 12	INTS12	PET(0.006)QS(0.288)S(0.706)PITVQSSK	6	128;128;128	179	97.129	1.58684e-05	0.706448	33330	29737.2	41511.2	31481.4	42352.6	33269	0.892205	0.758383	0.785525	1.34909	0.940836	1.06646	0.661337	0.806073	0.736569	0.73466	0.106494	FALSE	FALSE	FALSE	FALSE	FALSE	TRUE	FALSE	TRUE	FALSE	FALSE	FALSE	TRUE	FALSE	FALSE	FALSE	FALSE	FALSE	FALSE	FALSE	TRUE
156	A0A087WXN4	Integrator complex subunit 12	INTS12	TTSES(0.012)S(0.07)S(0.434)S(0.434)PS(0.048)AS(0.001)LK	7	426;426	179	69.03	0.00213972	0.434179	0	0	0	0	0	0	0	0	0	1.34909	0.940836	1.06646	0	0	0	0	NA	FALSE	FALSE	FALSE	FALSE	FALSE	TRUE	TRUE	TRUE	FALSE	FALSE	TRUE	TRUE	FALSE	FALSE	FALSE	FALSE	FALSE	FALSE	FALSE	TRUE
157	A0A087WXN4	Integrator complex subunit 12	INTS12	TTSES(0.001)S(0.007)S(0.033)S(0.946)PS(0.012)AS(0.001)LK	8	427;427	179	75.018	0.000305415	0.945957	7599	5635.5	8192.86	5496.6	7829.45	5955.45	0.741611	0.670902	0.760647	1.34909	0.940836	1.06646	0.549711	0.713091	0.713242	0.658681	0.00076102	FALSE	FALSE	FALSE	FALSE	FALSE	TRUE	TRUE	TRUE	FALSE	FALSE	TRUE	TRUE	FALSE	FALSE	FALSE	FALSE	FALSE	FALSE	FALSE	TRUE
158	A0A087WXN4	Integrator complex subunit 12	INTS12	VGLPS(0.26)PS(0.26)S(0.276)LVPGS(0.043)S(0.043)S(0.043)QLS(0.043)GNGNS(0.009)GT(0.009)S(0.01)GPS(0.004)GS(0.002)T(0.001)TSK	8	392;392	179	42.024	0.0123877	0.276218	0	0	0	0	0	0	0	0	0	1.34909	0.940836	1.06646	0	0	0	0	NA	FALSE	FALSE	FALSE	FALSE	FALSE	TRUE	FALSE	TRUE	FALSE	FALSE	FALSE	TRUE	FALSE	FALSE	FALSE	FALSE	FALSE	FALSE	TRUE	TRUE
159	H7BXI1	Extended synaptotagmin-2	ESYT2	AQPPEAGPQGLHDLGRS(0.148)S(0.148)S(0.148)S(0.148)LLAS(0.404)PGHIS(0.006)VK	24	706;743;715;743;764;150	187	50.179	0.00110682	0.403759	0	0	0	0	0	0	0	0	0	1.01618	1.01205	1.06259	0	0	0	0	NA	FALSE	FALSE	FALSE	FALSE	FALSE	TRUE	TRUE	TRUE	FALSE	TRUE	TRUE	FALSE	FALSE	FALSE	TRUE	FALSE	FALSE	FALSE	TRUE	TRUE
160	H7BXI1	Extended synaptotagmin-2	ESYT2	S(0.189)HMS(0.62)GS(0.189)PGPGGS(0.002)NTAPSTPVIGGSDKPGMEEK	4	654;691;663;691;712;98	187	69.726	9.66493e-05	0.619704	208920	252137	219222	224979	150660	153989	1.20686	1.02626	1.02209	1.01618	1.01205	1.06259	1.18765	1.01404	0.961892	1.05453	0.657613	FALSE	FALSE	FALSE	FALSE	FALSE	TRUE	FALSE	TRUE	FALSE	FALSE	FALSE	FALSE	TRUE	TRUE	TRUE	FALSE	FALSE	FALSE	FALSE	TRUE
161	H7BXI1	Extended synaptotagmin-2	ESYT2	S(0.031)HMS(0.289)GS(0.663)PGPGGS(0.014)NT(0.002)APSTPVIGGSDKPGMEEK	6	656;693;665;693;714;100	187	85.387	0.000411694	0.663284	57842	76040.6	64401.1	67923.6	68731.3	69885.2	1.31463	1.0547	1.01679	1.01618	1.01205	1.06259	1.2937	1.04214	0.9569	1.09758	0.13382	FALSE	FALSE	FALSE	FALSE	FALSE	TRUE	FALSE	TRUE	FALSE	FALSE	FALSE	FALSE	TRUE	TRUE	TRUE	FALSE	FALSE	FALSE	FALSE	TRUE
162	A0A087WXZ7	HEAT repeat-containing protein 6	HEATR6	APAGPSLEETSVS(0.291)S(0.708)PK	14	490;643;643	193	142.94	9.29624e-21	0.708225	54034	47021.5	58597.5	48179.6	71075.4	49757.5	0.87022	0.822213	0.700067	0.956366	1.07061	0.975569	0.909924	0.767984	0.717598	0.798502	0.123391	FALSE	TRUE	TRUE	FALSE	FALSE	TRUE	TRUE	TRUE	FALSE	TRUE	FALSE	FALSE	FALSE	FALSE	FALSE	FALSE	TRUE	FALSE	FALSE	TRUE
163	A0A087WXZ7	HEAT repeat-containing protein 6	HEATR6	RVS(0.879)S(0.052)S(0.052)ES(0.018)DFSDAEGGMQSK	3	242;395;395;395	193	80.236	0.0162904	0.878836	72689	92667.8	81736.9	70154.9	60435.7	72437.4	1.27485	0.858302	1.19859	0.956366	1.07061	0.975569	1.33302	0.801693	1.2286	1.1211	0.512368	FALSE	FALSE	FALSE	FALSE	FALSE	TRUE	TRUE	TRUE	FALSE	TRUE	FALSE	FALSE	FALSE	TRUE	TRUE	FALSE	FALSE	FALSE	FALSE	FALSE
164	A0A087WY00	Unconventional myosin-Va	MYO5A	AIS(0.954)PT(0.046)SATSSGRTPLTRTPAK	3	600;600;600;600;600;600;600	194	56.72	0.00165147	0.95408	8032	8104.73	8668.43	8518.58	9629.33	8183.91	1.00906	0.982712	0.849894	1.03554	0.975399	1.00418	0.974428	1.0075	0.846358	0.942761	0.389794	FALSE	TRUE	FALSE	FALSE	TRUE	TRUE	FALSE	TRUE	FALSE	FALSE	FALSE	FALSE	FALSE	FALSE	FALSE	FALSE	FALSE	FALSE	FALSE	TRUE
165	A0A087WY00	Unconventional myosin-Va	MYO5A	RT(0.136)S(0.432)S(0.432)IADEGTYTLDSILR	3	1624;1649;1624;1651;1651;1651;1676;381	194	122.16	0.000747703	0.432094	0	0	0	0	0	0	0	0	0	1.03554	0.975399	1.00418	0	0	0	0	NA	FALSE	FALSE	FALSE	FALSE	FALSE	FALSE	FALSE	FALSE	FALSE	FALSE	FALSE	FALSE	TRUE	TRUE	TRUE	TRUE	FALSE	FALSE	TRUE	FALSE
166	A0A087WY00	Unconventional myosin-Va	MYO5A	RT(0.136)S(0.432)S(0.432)IADEGTYTLDSILR	4	1625;1650;1625;1652;1652;1652;1677;382	194	122.16	0.000747703	0.432094	0	0	0	0	0	0	0	0	0	1.03554	0.975399	1.00418	0	0	0	0	NA	FALSE	FALSE	FALSE	FALSE	FALSE	FALSE	FALSE	FALSE	FALSE	FALSE	FALSE	FALSE	TRUE	TRUE	TRUE	TRUE	FALSE	FALSE	TRUE	FALSE
167	A0A087WY71	AP-2 complex subunit mu	AP2M1	EEQS(0.007)QIT(0.246)S(0.393)QVT(0.354)GQIGWRREGIK	8	152;178;151;153	199	37.21	0.0204346	0.392925	0	0	0	0	0	0	0	0	0	1.00027	1.02123	1.00231	0	0	0	0	NA	FALSE	FALSE	FALSE	FALSE	FALSE	TRUE	TRUE	TRUE	FALSE	FALSE	FALSE	TRUE	FALSE	FALSE	FALSE	FALSE	TRUE	FALSE	FALSE	FALSE
168	A0A087WY82	Junctional adhesion molecule A	F11R	QT(0.002)S(0.329)S(0.669)FLV	4	276;247;296	200	79.906	0.01494	0.668943	5853.2	6703.02	8564.05	7061.2	7503.5	7739.11	1.14519	0.824517	1.0314	0	0	0	0	0	0	0	0.881268	FALSE	FALSE	FALSE	FALSE	FALSE	TRUE	TRUE	FALSE	FALSE	TRUE	FALSE	FALSE	FALSE	FALSE	FALSE	FALSE	FALSE	FALSE	TRUE	FALSE
169	A0A087WY82	Junctional adhesion molecule A	F11R	VIYSQPS(0.945)ARS(0.055)EGEFK	7	264;235;284	200	106.82	1.91951e-05	0.944906	17343	16169.8	15720.8	15124.8	16941.9	16014.9	0.932355	0.962091	0.945284	0	0	0	0	0	0	0	0.210399	FALSE	FALSE	FALSE	FALSE	FALSE	TRUE	TRUE	FALSE	FALSE	TRUE	FALSE	TRUE	FALSE	TRUE	FALSE	FALSE	FALSE	FALSE	TRUE	FALSE
170	A0A087WY82	Junctional adhesion molecule A	F11R	VIYSQPS(0.427)ARS(0.572)EGEFK	10	267;238;287	200	67.605	0.000908279	0.572468	4116.4	4828.84	3887.2	4006.62	5283.42	4297.52	1.17307	1.03072	0.813397	0	0	0	0	0	0	0	0.923641	FALSE	FALSE	FALSE	FALSE	FALSE	TRUE	TRUE	FALSE	FALSE	TRUE	FALSE	TRUE	FALSE	FALSE	FALSE	FALSE	FALSE	FALSE	TRUE	FALSE
171	A0A087WYN0	Transporter	SLC6A6	T(0.5)T(0.5)ALLRS(0.535)S(0.535)QT(0.929)K	7	96;96;86;96	202	47.198	0.023942	0.535354	0	0	0	0	0	0	0	0	0	0	0	0	0	0	0	0	NA	FALSE	FALSE	FALSE	FALSE	FALSE	TRUE	FALSE	TRUE	TRUE	TRUE	FALSE	TRUE	FALSE	FALSE	TRUE	TRUE	FALSE	FALSE	FALSE	FALSE
172	A0A087WYN0	Transporter	SLC6A6	T(0.5)T(0.5)ALLRS(0.535)S(0.535)QT(0.929)K	8	97;97;87;97	202	47.198	0.023942	0.535354	0	0	0	0	0	0	0	0	0	0	0	0	0	0	0	0	NA	FALSE	FALSE	FALSE	FALSE	FALSE	TRUE	FALSE	TRUE	TRUE	TRUE	FALSE	TRUE	FALSE	FALSE	TRUE	TRUE	FALSE	FALSE	FALSE	FALSE
173	A0A0C4DFR0	Dynein heavy chain 11, axonemal	DNAH11	ALGMMVY(1)VFNCS(1)EQMDYKSIGNIYK	12	1927;1927;1920	204	58.093	0.0130643	0.999892	0	0	0	0	0	0	0	0	0	0	0	0	0	0	0	0	NA	FALSE	FALSE	FALSE	FALSE	FALSE	FALSE	FALSE	FALSE	FALSE	FALSE	FALSE	FALSE	FALSE	FALSE	FALSE	FALSE	FALSE	FALSE	FALSE	FALSE
174	A0A087WYG8	Alpha-internexin	INA	NLQS(1)AEEWYK	4	279;282	208	63.624	0.00266974	0.99998	11980	11388.2	12131.1	10780.3	11290.3	11489.4	0.950605	0.88865	1.01764	0.884546	0.901999	0.974128	1.07468	0.9852	1.04467	1.03485	0.164891	FALSE	FALSE	FALSE	FALSE	FALSE	FALSE	TRUE	FALSE	FALSE	FALSE	FALSE	FALSE	FALSE	FALSE	FALSE	FALSE	FALSE	FALSE	FALSE	FALSE
175	A0A087WYN9	ATP-dependent RNA helicase DHX29	DHX29	FQS(1)PQIQAT(0.007)IS(0.993)PPLQPK	3	192;192	213	86.777	0.0247451	0.999994	0	0	0	0	0	0	0	0	0	0.977881	0.973927	0.991473	0	0	0	0	NA	FALSE	FALSE	FALSE	FALSE	FALSE	FALSE	FALSE	FALSE	FALSE	FALSE	FALSE	FALSE	FALSE	FALSE	FALSE	FALSE	FALSE	FALSE	FALSE	TRUE
176	A0A087WYN9	ATP-dependent RNA helicase DHX29	DHX29	FQSPQIQATIS(1)PPLQPK	11	200;200	213	160.47	3.85392e-27	0.999968	692420	667528	707574	671291	751464	662223	0.96405	0.948722	0.881244	0.977881	0.973927	0.991473	0.985856	0.97412	0.888822	0.9496	0.102286	FALSE	FALSE	FALSE	FALSE	FALSE	FALSE	TRUE	FALSE	FALSE	FALSE	FALSE	FALSE	FALSE	FALSE	FALSE	FALSE	FALSE	FALSE	FALSE	TRUE
177	A0A087WYN9	ATP-dependent RNA helicase DHX29	DHX29	IY(0.205)S(0.262)FNS(0.262)T(0.262)NDS(0.009)SGPANLDK	3	68;68	213	90.561	0.00528316	0.262059	0	0	0	0	0	0	0	0	0	0.977881	0.973927	0.991473	0	0	0	0	NA	FALSE	FALSE	FALSE	FALSE	FALSE	TRUE	FALSE	TRUE	FALSE	FALSE	FALSE	FALSE	FALSE	FALSE	FALSE	FALSE	FALSE	FALSE	FALSE	FALSE
178	A0A087WYN9	ATP-dependent RNA helicase DHX29	DHX29	IY(0.205)S(0.262)FNS(0.262)T(0.262)NDS(0.009)SGPANLDK	6	71;71	213	90.561	0.00528316	0.262059	0	0	0	0	0	0	0	0	0	0.977881	0.973927	0.991473	0	0	0	0	NA	FALSE	FALSE	FALSE	FALSE	FALSE	TRUE	FALSE	TRUE	FALSE	TRUE	FALSE	FALSE	FALSE	FALSE	FALSE	FALSE	FALSE	FALSE	FALSE	FALSE
179	C9J9T8	Uncharacterized protein C6orf10	C6orf10	S(1)S(1)IALPQGSMSSIK	1	84;84;84;84;91;91;91;91;91;90;90;90;91;91;95;91;84;91;91;90	216	59.426	0.0171436	0.999966	0	0	0	0	0	0	0	0	0	0	0	0	0	0	0	0	NA	FALSE	FALSE	FALSE	FALSE	FALSE	TRUE	FALSE	TRUE	FALSE	TRUE	FALSE	FALSE	FALSE	FALSE	TRUE	FALSE	FALSE	FALSE	FALSE	TRUE
180	C9J9T8	Uncharacterized protein C6orf10	C6orf10	S(1)S(1)IALPQGSMSSIK	2	85;85;85;85;92;92;92;92;92;91;91;91;92;92;96;92;85;92;92;91	216	59.426	0.0171436	0.999966	0	0	0	0	0	0	0	0	0	0	0	0	0	0	0	0	NA	FALSE	FALSE	FALSE	FALSE	FALSE	TRUE	FALSE	TRUE	FALSE	TRUE	FALSE	FALSE	FALSE	FALSE	TRUE	FALSE	FALSE	FALSE	FALSE	TRUE
181	A0A087WYU1	Sorting nexin;Sorting nexin-9	SNX9	DSESADAGGAQRGNS(0.118)RAS(0.118)S(0.118)S(0.118)S(0.528)MK	21	199;200	218	51.586	0.0187339	0.528435	10502	11687.1	11560.9	9513.61	10366.6	8305.72	1.11284	0.822913	0.801201	1.02661	0.992862	0.997636	1.08399	0.82883	0.803099	0.905307	0.435463	FALSE	FALSE	FALSE	FALSE	FALSE	TRUE	FALSE	TRUE	FALSE	FALSE	FALSE	FALSE	FALSE	FALSE	TRUE	FALSE	FALSE	FALSE	FALSE	FALSE
182	A0A087WYW3	NK-tumor recognition protein;Putative peptidyl-prolyl cis-trans isomerase	NKTR	HDT(0.004)VT(0.018)VS(0.488)S(0.488)DLDQFT(0.003)K	7	776;1076	219	45.864	0.0131764	0.487672	0	0	0	0	0	0	0	0	0	1.11902	1.02218	1.04892	0	0	0	0	NA	FALSE	FALSE	FALSE	FALSE	FALSE	FALSE	FALSE	TRUE	FALSE	FALSE	FALSE	FALSE	FALSE	FALSE	FALSE	FALSE	FALSE	FALSE	FALSE	FALSE
183	A0A087WYW3	NK-tumor recognition protein;Putative peptidyl-prolyl cis-trans isomerase	NKTR	HDT(0.004)VT(0.018)VS(0.488)S(0.488)DLDQFT(0.003)K	8	777;1077	219	45.864	0.0131764	0.487672	0	0	0	0	0	0	0	0	0	1.11902	1.02218	1.04892	0	0	0	0	NA	FALSE	FALSE	FALSE	FALSE	FALSE	FALSE	FALSE	TRUE	FALSE	FALSE	FALSE	FALSE	FALSE	FALSE	FALSE	FALSE	FALSE	FALSE	FALSE	FALSE
184	A0A087WYW3	NK-tumor recognition protein;Putative peptidyl-prolyl cis-trans isomerase	NKTR	RRILIPS(0.999)DIESSK	7	163;463	219	51.888	0.00674568	0.999368	27145	27307	29267.2	26923.4	29823.4	28027.5	1.00597	0.919916	0.939784	1.11902	1.02218	1.04892	0.898969	0.899951	0.895955	0.898292	0.240963	FALSE	FALSE	FALSE	FALSE	FALSE	TRUE	TRUE	TRUE	FALSE	FALSE	FALSE	FALSE	FALSE	FALSE	FALSE	FALSE	FALSE	FALSE	FALSE	FALSE
185	A0A087WZ13;Q8IY67	Ribonucleoprotein PTB-binding 1	RAVER1	AADVSVT(0.001)HRPPLS(0.999)PK	13	14;14;31;14;14	223;5734	76.301	2.71737e-10	0.998684	56288	53273.8	58860.1	54806.5	59889.2	57034.4	0.946451	0.931132	0.952332	1.04578	0.881216	1.07867	0.905021	1.05664	0.882879	0.948181	0.0966134	FALSE	TRUE	TRUE	FALSE	FALSE	TRUE	TRUE	FALSE	FALSE	FALSE	FALSE	FALSE	FALSE	FALSE	FALSE	FALSE	TRUE	FALSE	FALSE	TRUE
186	A0A087WZ13	Ribonucleoprotein PTB-binding 1	RAVER1	MS(1)PPPSGFGER	2	617;617;634;35	223	78.903	0.00145494	0.99998	17049	20063.6	19904.1	21714.7	23149.3	19680.6	1.17682	1.09097	0.85016	1.04578	0.881216	1.07867	1.12531	1.23802	0.788159	1.0505	0.827353	FALSE	FALSE	FALSE	FALSE	FALSE	FALSE	FALSE	TRUE	FALSE	FALSE	FALSE	FALSE	FALSE	FALSE	TRUE	FALSE	FALSE	FALSE	FALSE	TRUE
187	A0A087WZ13	Ribonucleoprotein PTB-binding 1	RAVER1	S(0.233)RLLS(0.758)PLS(0.005)S(0.002)ARLPPEPGLSDS(0.001)YSFDYPSDMGPR	5	567;567;584	223	68.326	0.000110419	0.758415	2646.7	1555.39	2576.15	1826.03	6683.43	2166.29	0.587671	0.708822	0.324129	1.04578	0.881216	1.07867	0.561946	0.804368	0.30049	0.555601	0.257676	FALSE	FALSE	FALSE	FALSE	FALSE	TRUE	FALSE	TRUE	FALSE	FALSE	FALSE	FALSE	FALSE	FALSE	FALSE	FALSE	FALSE	FALSE	FALSE	TRUE
188	A0A087WZD8	General transcription factor 3C polypeptide 2	GTF3C2	DLDRPES(0.004)QS(0.996)PK	9	167;167;167	228	118.52	0.0232133	0.995788	98738	71043	115195	78070.5	117294	93512.2	0.71951	0.677723	0.797245	1.04453	1.05331	1.11433	0.688838	0.64342	0.715447	0.682568	0.0296513	FALSE	TRUE	TRUE	TRUE	FALSE	FALSE	FALSE	FALSE	FALSE	FALSE	FALSE	TRUE	FALSE	FALSE	FALSE	FALSE	FALSE	FALSE	FALSE	TRUE
189	A0A087WZE9	High mobility group nucleosome-binding domain-containing protein 3	HMGN3	EGT(0.001)APS(0.999)ENGETK	6	78;78	229	63.76	0.00964637	0.998807	0	0	0	0	0	0	0	0	0	1.04119	1.19205	0.989678	0	0	0	0	NA	FALSE	FALSE	FALSE	FALSE	FALSE	FALSE	TRUE	FALSE	FALSE	FALSE	FALSE	FALSE	FALSE	FALSE	FALSE	FALSE	FALSE	FALSE	FALSE	FALSE
190	A0A087WZE9	High mobility group nucleosome-binding domain-containing protein 3	HMGN3	RKS(1)PENTEGK	3	6;6;6	229	97.86	0.000131058	0.999997	32886	26003.5	31100.2	33968.9	29308.5	24266.9	0.790715	1.09224	0.827981	1.04119	1.19205	0.989678	0.759433	0.916268	0.836616	0.837439	0.423359	FALSE	FALSE	FALSE	FALSE	FALSE	FALSE	FALSE	TRUE	FALSE	FALSE	FALSE	FALSE	FALSE	FALSE	FALSE	FALSE	FALSE	FALSE	FALSE	TRUE
191	A0A087WZF1	Lipoma-preferred partner	LPP	PRPPQSST(0.001)GS(0.003)T(0.015)AS(0.981)PPVSTPVTGHK	13	129;151;151	230	123.21	2.42795e-14	0.980944	58708	55935.8	83791.8	58263.8	80742.5	66447.2	0.95278	0.69534	0.822952	1.02989	0.938911	0.983254	0.925126	0.740582	0.836967	0.834225	0.206709	FALSE	FALSE	FALSE	FALSE	FALSE	TRUE	FALSE	TRUE	FALSE	FALSE	FALSE	FALSE	FALSE	FALSE	FALSE	FALSE	FALSE	FALSE	FALSE	TRUE
192	A0A087WZG6	Partitioning defective 3 homolog B	PARD3B	S(0.333)S(0.333)S(0.333)LESLQTAVAEVRK	1	670;608;744;682;744;744	231	88.264	4.34531e-05	0.333302	0	0	0	0	0	0	0	0	0	1.04065	1.07089	0.933808	0	0	0	0	NA	FALSE	FALSE	FALSE	FALSE	FALSE	TRUE	TRUE	TRUE	FALSE	TRUE	FALSE	FALSE	FALSE	TRUE	FALSE	FALSE	FALSE	FALSE	FALSE	FALSE
193	A0A087WZG6	Partitioning defective 3 homolog B	PARD3B	S(0.333)S(0.333)S(0.333)LESLQTAVAEVRK	2	671;609;745;683;745;745	231	88.264	4.34531e-05	0.333302	0	0	0	0	0	0	0	0	0	1.04065	1.07089	0.933808	0	0	0	0	NA	FALSE	FALSE	FALSE	FALSE	FALSE	TRUE	TRUE	TRUE	FALSE	TRUE	FALSE	FALSE	FALSE	TRUE	FALSE	FALSE	FALSE	FALSE	FALSE	FALSE
194	A0A087WZG6	Partitioning defective 3 homolog B	PARD3B	S(0.333)S(0.333)S(0.333)LESLQTAVAEVRK	3	672;610;746;684;746;746	231	88.264	4.34531e-05	0.333302	0	0	0	0	0	0	0	0	0	1.04065	1.07089	0.933808	0	0	0	0	NA	FALSE	FALSE	FALSE	FALSE	FALSE	TRUE	TRUE	TRUE	FALSE	TRUE	FALSE	FALSE	FALSE	TRUE	FALSE	FALSE	FALSE	FALSE	FALSE	FALSE
195	A0A087WZG9	Retrotransposon-derived protein PEG10	PEG10	S(0.5)S(0.5)PAGNSPAPL	1	349;391;315	232	96.24	0.000284288	0.499992	9261	8839.74	11852.9	13039.2	11485.8	9699.49	0.954513	1.10009	0.844475	0.919018	0.923347	0.947988	1.03862	1.19141	0.890808	1.04028	0.835162	FALSE	FALSE	FALSE	FALSE	FALSE	TRUE	FALSE	FALSE	FALSE	FALSE	FALSE	FALSE	FALSE	FALSE	FALSE	FALSE	FALSE	FALSE	FALSE	TRUE
196	A0A087WZG9	Retrotransposon-derived protein PEG10	PEG10	S(0.5)S(0.5)PAGNSPAPL	2	350;392;316	232	96.24	0.000284288	0.499992	9261	8839.74	11852.9	13039.2	11485.8	9699.49	0.954513	1.10009	0.844475	0.919018	0.923347	0.947988	1.03862	1.19141	0.890808	1.04028	0.835162	FALSE	FALSE	FALSE	FALSE	FALSE	TRUE	FALSE	FALSE	FALSE	FALSE	FALSE	FALSE	FALSE	FALSE	FALSE	FALSE	FALSE	FALSE	FALSE	TRUE
197	A0A087WZG9	Retrotransposon-derived protein PEG10	PEG10	S(0.003)S(0.003)PAGNS(0.994)PAPL	7	355;397;321	232	63.408	0.00655392	0.993723	19650	17244.7	22085	23934.6	22858.7	18339.5	0.877591	1.08375	0.802298	0.919018	0.923347	0.947988	0.954923	1.17372	0.846317	0.991652	0.51589	FALSE	FALSE	FALSE	FALSE	FALSE	TRUE	FALSE	FALSE	FALSE	FALSE	FALSE	FALSE	FALSE	FALSE	FALSE	FALSE	FALSE	FALSE	FALSE	TRUE
198	A0A087WZH7	Myristoylated alanine-rich C-kinase substrate	MARCKS	AEDGATPS(1)PS(0.002)NET(0.998)PKK	8	145;145	233	232.01	1.32985e-38	0.999517	4617800	5.08452e+06	5.48869e+06	4.84174e+06	5.34876e+06	4.4104e+06	1.10107	0.882131	0.824564	0.967013	0.998307	0.982915	1.13863	0.883626	0.838896	0.953717	0.332536	FALSE	TRUE	TRUE	TRUE	TRUE	TRUE	FALSE	TRUE	FALSE	FALSE	FALSE	FALSE	FALSE	FALSE	FALSE	FALSE	FALSE	FALSE	FALSE	TRUE
199	A0A087WZH7	Myristoylated alanine-rich C-kinase substrate	MARCKS	AEDGATPS(0.01)PS(0.962)NET(0.028)PK	10	147;147	233	172.26	1.11005e-26	0.962204	253840	205607	265046	240599	255507	231507	0.809985	0.907762	0.906071	0.967013	0.998307	0.982915	0.837615	0.909301	0.92182	0.889579	0.0792527	FALSE	TRUE	TRUE	TRUE	TRUE	TRUE	FALSE	TRUE	FALSE	FALSE	FALSE	FALSE	FALSE	TRUE	TRUE	FALSE	FALSE	FALSE	FALSE	TRUE
200	A0A087WZH7	Myristoylated alanine-rich C-kinase substrate	MARCKS	EAPAEGEAAEPGS(0.98)PT(0.02)AAEGEAASAAS(0.009)S(0.01)T(0.025)S(0.076)S(0.879)PK	13	118;118	233	134.67	5.78607e-30	0.980119	194390	177585	196073	179712	164933	150287	0.913548	0.916557	0.9112	0.967013	0.998307	0.982915	0.944711	0.918111	0.927038	0.929953	0.314396	FALSE	FALSE	FALSE	FALSE	FALSE	FALSE	TRUE	TRUE	FALSE	FALSE	FALSE	FALSE	FALSE	FALSE	FALSE	FALSE	FALSE	FALSE	FALSE	TRUE
201	A0A087WZH7	Myristoylated alanine-rich C-kinase substrate	MARCKS	EAPAEGEAAEPGS(0.087)PT(0.022)AAEGEAAS(0.428)AAS(0.092)S(0.124)T(0.148)S(0.045)S(0.053)PK	23	128;128	233	66.501	8.21587e-07	0.428351	0	0	0	0	0	0	0	0	0	0.967013	0.998307	0.982915	0	0	0	0	NA	FALSE	TRUE	TRUE	FALSE	FALSE	TRUE	TRUE	TRUE	FALSE	FALSE	FALSE	FALSE	FALSE	FALSE	FALSE	FALSE	FALSE	FALSE	FALSE	TRUE
202	A0A087WZH7	Myristoylated alanine-rich C-kinase substrate	MARCKS	EAPAEGEAAEPGS(0.042)PT(0.119)AAEGEAAS(0.227)AAS(0.52)S(0.52)T(0.336)S(0.114)S(0.124)PK	26	131;131	233	123.02	1.63385e-24	0.519535	0	0	0	0	0	0	0	0	0	0.967013	0.998307	0.982915	0	0	0	0	NA	FALSE	TRUE	TRUE	FALSE	FALSE	TRUE	TRUE	TRUE	FALSE	FALSE	FALSE	FALSE	FALSE	FALSE	FALSE	FALSE	FALSE	FALSE	FALSE	TRUE
203	A0A087WZH7	Myristoylated alanine-rich C-kinase substrate	MARCKS	EAPAEGEAAEPGSPTAAEGEAAS(0.011)AAS(0.069)S(0.554)T(0.163)S(0.118)S(0.085)PK	27	132;132	233	65.817	1.95179e-06	0.554012	165870	220761	172689	160974	182141	182431	1.33093	0.932162	1.00159	0.967013	0.998307	0.982915	1.37633	0.933743	1.019	1.10969	0.498297	FALSE	TRUE	TRUE	FALSE	FALSE	TRUE	TRUE	TRUE	FALSE	FALSE	FALSE	FALSE	FALSE	FALSE	FALSE	FALSE	FALSE	FALSE	FALSE	TRUE
204	A0A087WZH7	Myristoylated alanine-rich C-kinase substrate	MARCKS	EAPAEGEAAEPGSPTAAEGEAASAAS(0.003)S(0.032)T(0.424)S(0.424)S(0.117)PK	29	134;134	233	166.46	3.50674e-56	0.424088	0	0	0	0	0	0	0	0	0	0.967013	0.998307	0.982915	0	0	0	0	NA	FALSE	TRUE	TRUE	FALSE	FALSE	TRUE	FALSE	TRUE	FALSE	FALSE	FALSE	FALSE	FALSE	FALSE	FALSE	FALSE	FALSE	FALSE	FALSE	TRUE
205	A0A087WZH7	Myristoylated alanine-rich C-kinase substrate	MARCKS	EAPAEGEAAEPGSPT(0.003)AAEGEAAS(0.002)AAS(0.006)S(0.004)T(0.016)S(0.056)S(0.912)PK	30	135;135	233	150.4	1.16132e-37	0.912178	378220	308761	423029	320139	422442	322688	0.816352	0.756778	0.763863	0.967013	0.998307	0.982915	0.844199	0.758061	0.77714	0.793133	0.0192158	FALSE	TRUE	TRUE	FALSE	FALSE	TRUE	FALSE	TRUE	FALSE	FALSE	FALSE	FALSE	FALSE	FALSE	FALSE	FALSE	FALSE	FALSE	FALSE	TRUE
206	A0A087WZH7	Myristoylated alanine-rich C-kinase substrate	MARCKS	EELQANGS(1)APAADK	8	63;63	233	88.264	0.000203856	1	36656	36632.9	39687.4	44006.1	39833.8	37961.4	0.99937	1.10882	0.952996	0.967013	0.998307	0.982915	1.03346	1.1107	0.969561	1.03791	0.768717	FALSE	FALSE	FALSE	FALSE	FALSE	FALSE	FALSE	FALSE	FALSE	FALSE	FALSE	FALSE	FALSE	FALSE	FALSE	FALSE	FALSE	FALSE	FALSE	FALSE
207	A0A087WZH7	Myristoylated alanine-rich C-kinase substrate	MARCKS	EEPAAAGS(0.999)GAAS(0.986)PS(0.015)AAEK	8	77;77	233	139.11	2.03196e-20	0.999498	37457	14938.9	30993.9	21793	26380.2	20648.7	0.398827	0.70314	0.782735	0.967013	0.998307	0.982915	0.412432	0.704333	0.79634	0.637702	0.0388544	FALSE	FALSE	FALSE	FALSE	FALSE	FALSE	TRUE	TRUE	FALSE	FALSE	FALSE	FALSE	FALSE	FALSE	FALSE	FALSE	FALSE	FALSE	FALSE	TRUE
208	A0A087WZH7	Myristoylated alanine-rich C-kinase substrate	MARCKS	EEPAAAGSGAAS(1)PSAAEK	12	81;81	233	267.69	1.11604e-82	0.99977	2574200	1.58055e+06	2.75761e+06	1.71696e+06	2.69373e+06	1.58724e+06	0.613995	0.622626	0.589238	0.967013	0.998307	0.982915	0.634939	0.623682	0.59948	0.619367	0.000143855	FALSE	FALSE	FALSE	FALSE	FALSE	FALSE	TRUE	TRUE	FALSE	FALSE	FALSE	FALSE	FALSE	FALSE	FALSE	FALSE	FALSE	FALSE	FALSE	TRUE
209	A0A087WZH7	Myristoylated alanine-rich C-kinase substrate	MARCKS	GEAAAERPGEAAVAS(0.92)S(0.03)PS(0.05)K	15	26;26	233	230.62	2.31199e-36	0.920174	2913400	4.08789e+06	3.64337e+06	3.04006e+06	3.58802e+06	3.58325e+06	1.40313	0.834409	0.998669	0.967013	0.998307	0.982915	1.451	0.835824	1.01603	1.10095	0.649288	FALSE	TRUE	FALSE	TRUE	FALSE	TRUE	FALSE	FALSE	FALSE	FALSE	FALSE	FALSE	FALSE	FALSE	FALSE	FALSE	FALSE	FALSE	FALSE	TRUE
210	A0A087WZH7	Myristoylated alanine-rich C-kinase substrate	MARCKS	GEAAAERPGEAAVAS(0.008)S(0.991)PS(0.001)K	16	27;27	233	174.04	2.89602e-09	0.991285	701460	587517	765780	666122	759443	631559	0.837563	0.869861	0.831608	0.967013	0.998307	0.982915	0.866134	0.871336	0.846063	0.861177	0.0208775	FALSE	TRUE	FALSE	TRUE	FALSE	TRUE	FALSE	FALSE	FALSE	FALSE	FALSE	FALSE	FALSE	FALSE	FALSE	FALSE	FALSE	FALSE	FALSE	TRUE
211	A0A087WZH7	Myristoylated alanine-rich C-kinase substrate	MARCKS	GEAAAERPGEAAVAS(0.465)S(0.07)PS(0.465)K	18	29;29	233	168.3	1.16196e-06	0.465178	0	0	0	0	0	0	0	0	0	0.967013	0.998307	0.982915	0	0	0	0	NA	FALSE	TRUE	FALSE	TRUE	FALSE	TRUE	FALSE	FALSE	FALSE	FALSE	FALSE	FALSE	FALSE	FALSE	FALSE	FALSE	FALSE	FALSE	FALSE	TRUE
212	A0A087WZH7	Myristoylated alanine-rich C-kinase substrate	MARCKS	GEPAAAAAPEAGAS(1)PVEK	14	101;101	233	224.89	4.51398e-91	1	10043000	9.61652e+06	1.12036e+07	1.07537e+07	1.01298e+07	8.89776e+06	0.957535	0.959842	0.878377	0.967013	0.998307	0.982915	0.990198	0.961469	0.893645	0.948437	0.351729	FALSE	TRUE	FALSE	FALSE	TRUE	FALSE	TRUE	FALSE	FALSE	FALSE	FALSE	FALSE	FALSE	FALSE	FALSE	FALSE	FALSE	FALSE	FALSE	TRUE
213	A0A087WZH7	Myristoylated alanine-rich C-kinase substrate	MARCKS	S(1)FKLS(1)GFSFK	5	167;167	233	110.8	0.00113949	0.999644	528390	390707	660213	362757	723145	338292	0.73943	0.549454	0.467807	0.967013	0.998307	0.982915	0.764653	0.550386	0.475938	0.596992	0.0342405	FALSE	FALSE	FALSE	FALSE	FALSE	TRUE	FALSE	TRUE	FALSE	TRUE	FALSE	FALSE	FALSE	TRUE	TRUE	FALSE	FALSE	FALSE	FALSE	FALSE
214	A0A087WZH7	Myristoylated alanine-rich C-kinase substrate	MARCKS	LSGFS(1)FK	5	170;170	233	96.331	0.00187939	0.999998	560600	752356	614993	586725	742476	596733	1.34205	0.954035	0.803706	0.967013	0.998307	0.982915	1.38783	0.955652	0.817676	1.05372	0.941725	FALSE	FALSE	FALSE	FALSE	FALSE	TRUE	FALSE	TRUE	FALSE	TRUE	FALSE	FALSE	FALSE	TRUE	TRUE	FALSE	FALSE	FALSE	FALSE	FALSE
215	A0A087WZH7	Myristoylated alanine-rich C-kinase substrate	MARCKS	S(1)FKLS(1)GFSFK	1	163;163	233	71.08	0.00562262	1	0	0	0	0	0	0	0	0	0	0.967013	0.998307	0.982915	0	0	0	0	NA	FALSE	FALSE	FALSE	FALSE	FALSE	TRUE	FALSE	TRUE	FALSE	TRUE	FALSE	FALSE	FALSE	TRUE	TRUE	FALSE	FALSE	FALSE	FALSE	FALSE
216	A0A087WZH7	Myristoylated alanine-rich C-kinase substrate	MARCKS	VNGDAS(1)PAAAESGAK	6	46;46	233	194.67	7.92744e-21	1	6713600	4.48505e+06	7.39993e+06	4.85356e+06	7.15376e+06	4.28956e+06	0.668054	0.655893	0.599623	0.967013	0.998307	0.982915	0.690842	0.657005	0.610045	0.652631	0.000727387	FALSE	FALSE	FALSE	FALSE	FALSE	FALSE	FALSE	FALSE	FALSE	FALSE	FALSE	FALSE	FALSE	FALSE	FALSE	FALSE	FALSE	FALSE	FALSE	TRUE
217	A0A087WZP7	Myotubularin-related protein 13	SBF2	S(0.013)QNS(0.987)PQAAPTSSLESSSSIEQEK	4	1167;1214;98	236	104.12	4.83054e-07	0.987166	5605.5	4164.12	5618.29	4776.1	5859.74	5294.68	0.742863	0.850099	0.903569	0.840539	0.949771	0.958453	0.883794	0.895057	0.942736	0.907196	0.0928423	FALSE	FALSE	FALSE	FALSE	FALSE	TRUE	TRUE	TRUE	FALSE	TRUE	FALSE	TRUE	FALSE	FALSE	FALSE	FALSE	FALSE	FALSE	FALSE	TRUE
218	A0A087WZS7		SYNRG	ET(0.378)S(0.378)FGS(0.122)S(0.122)ENITMTSLSK	3	3	239	81.713	0.0209171	0.377659	0	0	0	0	0	0	0	0	0	0	0	0	0	0	0	0	NA	FALSE	FALSE	FALSE	FALSE	FALSE	TRUE	FALSE	TRUE	FALSE	FALSE	FALSE	FALSE	FALSE	FALSE	FALSE	FALSE	TRUE	FALSE	FALSE	FALSE
219	A0A087WZS7		SYNRG	ETS(0.016)FGS(0.854)S(0.13)ENITMTSLSK	6	6	239	143.57	1.71562e-24	0.85404	11404	11078.1	13123.5	12804.1	12107.3	11261.4	0.971427	0.975664	0.930136	0	0	0	0	0	0	0	0.539274	FALSE	FALSE	FALSE	FALSE	FALSE	TRUE	FALSE	TRUE	FALSE	FALSE	FALSE	FALSE	FALSE	FALSE	FALSE	FALSE	TRUE	FALSE	FALSE	FALSE
220	A0A087WZS7		SYNRG	ET(0.001)S(0.007)FGS(0.494)S(0.494)ENIT(0.004)MTSLSK	7	7	239	113.14	0.0128952	0.494139	0	0	0	0	0	0	0	0	0	0	0	0	0	0	0	0	NA	FALSE	FALSE	FALSE	FALSE	FALSE	TRUE	FALSE	TRUE	FALSE	FALSE	FALSE	FALSE	FALSE	FALSE	FALSE	FALSE	TRUE	FALSE	FALSE	FALSE
221	A0A087WZU2	Cyclin-dependent kinase 16	CDK16	IS(0.786)T(0.214)EDINK	2	62;110;116;184;110;110;110;110	241	83.309	0.00204023	0.785849	5387.8	6131.3	6691.68	6176.38	7967.06	6054.22	1.138	0.922994	0.759906	1.09655	0.890579	1.0033	1.03779	1.0364	0.75741	0.943867	0.529554	FALSE	FALSE	FALSE	FALSE	FALSE	FALSE	FALSE	FALSE	FALSE	FALSE	FALSE	FALSE	FALSE	TRUE	TRUE	FALSE	FALSE	FALSE	FALSE	FALSE
222	A0A087WZU2	Cyclin-dependent kinase 16	CDK16	LTLNS(1)PIFDK	5	90;138;144;212;138;138;98;138;138	241	96.059	0.000229828	0.999937	79206	52607.6	96545.1	52743.3	106326	54554.7	0.664187	0.546307	0.513088	1.09655	0.890579	1.0033	0.605704	0.613429	0.511402	0.576845	0.0351748	FALSE	FALSE	FALSE	FALSE	FALSE	FALSE	FALSE	FALSE	FALSE	FALSE	FALSE	FALSE	FALSE	FALSE	FALSE	FALSE	FALSE	FALSE	FALSE	TRUE
223	A0A087WZU2	Cyclin-dependent kinase 16	CDK16	RLS(1)LPADIRLPEGYLEK	3	71;119;125;193;119;119;79;119;119	241	103.92	3.22267e-07	1	208970	251100	268171	208205	286581	192573	1.20161	0.776388	0.671968	1.09655	0.890579	1.0033	1.09581	0.871779	0.66976	0.879115	0.276266	FALSE	FALSE	FALSE	FALSE	FALSE	FALSE	FALSE	FALSE	FALSE	FALSE	FALSE	FALSE	FALSE	TRUE	TRUE	FALSE	FALSE	FALSE	FALSE	FALSE
224	A0A087WZU2	Cyclin-dependent kinase 16	CDK16	RVS(0.998)LS(0.002)EIGFGK	3	105;153;159;227;153;153;113	241	91.076	0.000124423	0.997715	7105.5	8598.25	8321.01	8362.37	9366.61	8572.13	1.21008	1.00497	0.915179	1.09655	0.890579	1.0033	1.10353	1.12845	0.912172	1.04805	0.742934	FALSE	FALSE	FALSE	FALSE	FALSE	FALSE	TRUE	FALSE	FALSE	FALSE	FALSE	FALSE	FALSE	TRUE	TRUE	TRUE	FALSE	FALSE	TRUE	FALSE
225	A0A087WZV0	Inositol hexakisphosphate and diphosphoinositol-pentakisphosphate kinase 2	PPIP5K2	KVS(0.971)LNT(0.028)YTPAK	3	1215;1159;1180;335;300;225	242	55.885	0.00556483	0.971244	11465	10717	13409.9	10751.6	14119.6	10502.7	0.934756	0.801764	0.74384	0.83703	0.921507	0.924821	1.11675	0.870057	0.804307	0.930372	0.0968589	FALSE	TRUE	FALSE	TRUE	TRUE	TRUE	FALSE	FALSE	FALSE	FALSE	FALSE	FALSE	FALSE	TRUE	FALSE	FALSE	FALSE	FALSE	FALSE	TRUE
226	A0A087WZV0	Inositol hexakisphosphate and diphosphoinositol-pentakisphosphate kinase 2	PPIP5K2	TAEIS(0.001)S(0.004)T(0.004)ALRS(0.496)S(0.496)PIMRK	11	1206;1150;1171;326;291;216	242	71.354	0.00100466	0.49614	0	0	0	0	0	0	0	0	0	0.83703	0.921507	0.924821	0	0	0	0	NA	FALSE	TRUE	FALSE	FALSE	TRUE	TRUE	FALSE	TRUE	FALSE	FALSE	FALSE	FALSE	FALSE	TRUE	TRUE	FALSE	FALSE	FALSE	FALSE	TRUE
227	A0A087WZV0	Inositol hexakisphosphate and diphosphoinositol-pentakisphosphate kinase 2	PPIP5K2	TAEIS(0.001)S(0.004)T(0.004)ALRS(0.496)S(0.496)PIMRK	12	1207;1151;1172;327;292;217	242	71.354	0.00100466	0.49614	0	0	0	0	0	0	0	0	0	0.83703	0.921507	0.924821	0	0	0	0	NA	FALSE	TRUE	FALSE	FALSE	TRUE	TRUE	FALSE	TRUE	FALSE	FALSE	FALSE	FALSE	FALSE	TRUE	TRUE	FALSE	FALSE	FALSE	FALSE	TRUE
228	A0A087WZV0	Inositol hexakisphosphate and diphosphoinositol-pentakisphosphate kinase 2	PPIP5K2	T(0.162)S(0.162)S(0.664)EEEDS(0.006)RREEPS(0.007)LLLVLK	3	493;493;493;415	242	66.613	0.000316869	0.664349	20162	15832.9	18398.1	18219	18304.4	17888.3	0.785284	0.990268	0.977264	0.83703	0.921507	0.924821	0.938179	1.07462	1.05671	1.02317	0.165661	FALSE	FALSE	FALSE	FALSE	FALSE	FALSE	TRUE	FALSE	FALSE	FALSE	FALSE	FALSE	FALSE	FALSE	FALSE	FALSE	FALSE	FALSE	TRUE	FALSE
229	A0A087WZX0	B-cell CLL/lymphoma 9-like protein	BCL9L	ANQIS(0.999)PS(0.001)NSSLK	5	51;88;88;83;88	244	87.519	8.84226e-05	0.998631	27650	22262.1	28394.1	23436.2	30648.4	24684.6	0.805139	0.825392	0.805411	0.864739	0.909614	0.975537	0.931078	0.907408	0.825608	0.888031	0.0102753	FALSE	FALSE	FALSE	FALSE	FALSE	TRUE	FALSE	TRUE	FALSE	FALSE	FALSE	FALSE	FALSE	FALSE	FALSE	FALSE	TRUE	FALSE	FALSE	TRUE
230	A0A087WZX0	B-cell CLL/lymphoma 9-like protein	BCL9L	ANQIS(0.115)PS(0.862)NS(0.018)S(0.005)LK	7	53;90;90;85;90	244	72.848	0.00175597	0.862044	24883	17901.8	27901.7	15815.4	29830.9	19793.8	0.719438	0.566827	0.663532	0.864739	0.909614	0.975537	0.831971	0.623151	0.680171	0.711764	0.00710864	FALSE	FALSE	FALSE	FALSE	FALSE	TRUE	FALSE	TRUE	FALSE	FALSE	FALSE	FALSE	FALSE	FALSE	FALSE	FALSE	TRUE	FALSE	FALSE	TRUE
231	A0A087WZX0	B-cell CLL/lymphoma 9-like protein	BCL9L	TAMPS(1)PGVSQNK	5	980;1017;1017;1012;1017	244	111.88	3.61636e-06	0.999601	37043	32211.6	39607.3	33477.7	41620.9	33921.4	0.869573	0.845241	0.815009	0.864739	0.909614	0.975537	1.00559	0.92923	0.835447	0.923423	0.0297785	FALSE	TRUE	TRUE	FALSE	FALSE	TRUE	FALSE	TRUE	FALSE	FALSE	FALSE	TRUE	FALSE	FALSE	FALSE	FALSE	FALSE	FALSE	FALSE	TRUE
232	J3KPF9	Kinesin-like protein;Kinesin-like protein KIF3A	KIF3A	RS(0.82)AKPET(0.18)VIDSLLQ	2	690;713;714;687;173	245	94.569	3.4223e-05	0.819626	13965	13862.2	17142.8	12980.8	16857.6	14914.1	0.992639	0.757218	0.884711	1.09156	0.99203	0.983859	0.909373	0.763302	0.899225	0.8573	0.168824	FALSE	FALSE	FALSE	FALSE	FALSE	FALSE	FALSE	TRUE	FALSE	FALSE	FALSE	FALSE	FALSE	TRUE	FALSE	FALSE	FALSE	FALSE	TRUE	FALSE
233	A0A087X038	Pleckstrin homology domain-containing family A member 2	PLEKHA2	APS(0.991)VAS(0.007)S(0.002)WQPWTPVPQAGEK	3	300;299;349;349	249	148.53	5.59558e-28	0.990635	101020	78794	111973	104531	85810.2	83051.7	0.779984	0.933537	0.967853	0.913668	0.915043	0.992934	0.853685	1.02021	0.97474	0.949545	0.38152	FALSE	FALSE	FALSE	FALSE	FALSE	TRUE	FALSE	TRUE	FALSE	FALSE	FALSE	FALSE	TRUE	FALSE	FALSE	FALSE	FALSE	FALSE	FALSE	TRUE
234	A0A0U1RRH1;H7BY35	Ryanodine receptor 3;Ryanodine receptor 2	RYR3;RYR2	LS(0.591)QDS(0.724)S(0.686)QIELLK	5	3847;3857;3861;3853;3858;3946;3962;3970	251;2334	53.403	0.00899137	0.723692	0	0	0	0	0	0	0	0	0	0	0	0	0	0	0	0	NA	FALSE	FALSE	FALSE	FALSE	FALSE	TRUE	TRUE	TRUE	FALSE	FALSE	FALSE	TRUE	FALSE	FALSE	FALSE	FALSE	TRUE	FALSE	FALSE	FALSE
235	A0A0U1RRH1;H7BY35	Ryanodine receptor 3;Ryanodine receptor 2	RYR3;RYR2	LS(0.591)QDS(0.724)S(0.686)QIELLK	6	3848;3858;3862;3854;3859;3947;3963;3971	251;2334	53.403	0.00899137	0.685759	0	0	0	0	0	0	0	0	0	0	0	0	0	0	0	0	NA	FALSE	FALSE	FALSE	FALSE	FALSE	TRUE	TRUE	TRUE	FALSE	FALSE	FALSE	TRUE	FALSE	FALSE	FALSE	FALSE	TRUE	FALSE	FALSE	FALSE
236	A0A087X0H7	Phospholipase DDHD1	DDHD1	EPTSVSENEGIST(0.001)IPS(0.225)PVT(0.332)S(0.332)PVLS(0.332)RRHY(0.296)GES(0.347)IT(0.134)NIGK	16	594;305;723;730;723	255	54.867	0.0012451	0.224816	0	0	0	0	0	0	0	0	0	0	0	0	0	0	0	0	NA	FALSE	FALSE	FALSE	FALSE	FALSE	TRUE	TRUE	TRUE	FALSE	FALSE	FALSE	FALSE	FALSE	FALSE	FALSE	FALSE	FALSE	TRUE	FALSE	TRUE
237	A0A087X0H7	Phospholipase DDHD1	DDHD1	EPTSVSENEGIST(0.001)IPS(0.225)PVT(0.332)S(0.332)PVLS(0.332)RRHY(0.296)GES(0.347)IT(0.134)NIGK	20	598;309;727;734;727	255	54.867	0.0012451	0.332223	0	0	0	0	0	0	0	0	0	0	0	0	0	0	0	0	NA	FALSE	FALSE	FALSE	FALSE	FALSE	TRUE	FALSE	TRUE	FALSE	FALSE	FALSE	FALSE	FALSE	FALSE	FALSE	FALSE	FALSE	FALSE	FALSE	TRUE
238	A0A087X0H7	Phospholipase DDHD1	DDHD1	EPTSVSENEGIST(0.001)IPS(0.225)PVT(0.332)S(0.332)PVLS(0.332)RRHY(0.296)GES(0.347)IT(0.134)NIGK	24	602;313;731;738;731	255	54.867	0.0012451	0.332222	0	0	0	0	0	0	0	0	0	0	0	0	0	0	0	0	NA	FALSE	FALSE	FALSE	FALSE	FALSE	TRUE	FALSE	TRUE	FALSE	FALSE	FALSE	FALSE	FALSE	FALSE	FALSE	FALSE	FALSE	FALSE	FALSE	TRUE
239	A0A087X0H7	Phospholipase DDHD1	DDHD1	EPTSVSENEGIST(0.001)IPS(0.225)PVT(0.332)S(0.332)PVLS(0.332)RRHY(0.296)GES(0.347)IT(0.134)NIGK	31	609;320;738;745;738	255	54.867	0.0012451	0.346797	0	0	0	0	0	0	0	0	0	0	0	0	0	0	0	0	NA	FALSE	FALSE	FALSE	FALSE	FALSE	TRUE	FALSE	TRUE	FALSE	FALSE	FALSE	FALSE	FALSE	FALSE	FALSE	FALSE	FALSE	FALSE	TRUE	TRUE
240	A0A087X0K9	Tight junction protein ZO-1	TJP1	AIPVS(0.956)PS(0.044)AVEEDEDEDGHTVVATAR	5	1525;1541;1617;1537;1617;89	258	146.8	3.29019e-29	0.955763	82823	69510.8	90211.1	67895.2	94736.6	73781.3	0.839269	0.752625	0.778805	1.00526	0.970552	1.01063	0.834878	0.775461	0.77061	0.79365	0.0172761	FALSE	FALSE	FALSE	FALSE	FALSE	FALSE	TRUE	FALSE	FALSE	FALSE	FALSE	FALSE	FALSE	FALSE	FALSE	FALSE	TRUE	FALSE	FALSE	TRUE
241	A0A087X0K9	Tight junction protein ZO-1	TJP1	EIS(0.995)QDS(0.005)LAARDGNIQEGDVVLK	3	200;216;212;212;212;212	258	100.27	0.000923468	0.994701	105160	76804.4	87465.6	67915.1	90355.4	61810.6	0.730358	0.776478	0.684083	1.00526	0.970552	1.01063	0.726537	0.800037	0.676885	0.734486	0.0239113	FALSE	FALSE	FALSE	FALSE	FALSE	TRUE	FALSE	FALSE	FALSE	FALSE	FALSE	TRUE	FALSE	FALSE	FALSE	FALSE	FALSE	FALSE	FALSE	FALSE
242	A0A087X0K9	Tight junction protein ZO-1	TJP1	GKPPEADGVDRS(1)FGEK	12	1321;1337;1413;1333;1413	258	74.698	0.000200879	1	19995	13961.8	21617.6	14495.5	20866.9	15735.5	0.698263	0.670541	0.754091	1.00526	0.970552	1.01063	0.69461	0.690886	0.746157	0.710551	0.00103737	FALSE	FALSE	FALSE	FALSE	FALSE	FALSE	TRUE	FALSE	FALSE	FALSE	FALSE	FALSE	FALSE	FALSE	FALSE	FALSE	TRUE	FALSE	FALSE	TRUE
243	A0A087X0K9	Tight junction protein ZO-1	TJP1	PGAVS(0.5)T(0.5)PVK	5	341;357;353;353;353	258	131.12	0.0083242	0.5	332800	254363	429174	256447	493293	271041	0.764312	0.597537	0.549454	1.00526	0.970552	1.01063	0.760314	0.615667	0.543672	0.639884	0.075572	FALSE	TRUE	TRUE	TRUE	FALSE	FALSE	FALSE	FALSE	FALSE	FALSE	FALSE	FALSE	FALSE	FALSE	TRUE	FALSE	FALSE	FALSE	FALSE	TRUE
244	A0A087X0K9	Tight junction protein ZO-1	TJP1	PVYAQVGQPDVDLPVS(0.952)PS(0.042)DGVLPNS(0.002)T(0.002)HEDGILRPS(0.001)MK	16	390;406;402;402;402	258	95.842	6.88014e-17	0.952454	194030	176746	242961	179599	193373	185044	0.910921	0.739206	0.956928	1.00526	0.970552	1.01063	0.906156	0.761634	0.946859	0.87155	0.210591	FALSE	FALSE	FALSE	FALSE	FALSE	FALSE	TRUE	FALSE	FALSE	FALSE	FALSE	FALSE	FALSE	FALSE	FALSE	FALSE	FALSE	FALSE	FALSE	TRUE
245	A0A087X0K9	Tight junction protein ZO-1	TJP1	PVYAQVGQPDVDLPVS(0.251)PS(0.649)DGVLPNS(0.044)T(0.044)HEDGILRPS(0.012)MK	18	392;408;404;404;404	258	54.913	2.69612e-06	0.649204	8177.3	4792.56	9056.04	4076.67	7682.81	6502.09	0.586081	0.450161	0.846316	1.00526	0.970552	1.01063	0.583015	0.463819	0.837412	0.628082	0.0283639	FALSE	FALSE	FALSE	FALSE	FALSE	FALSE	TRUE	FALSE	FALSE	FALSE	FALSE	FALSE	FALSE	FALSE	FALSE	FALSE	FALSE	FALSE	FALSE	TRUE
246	A0A087X0K9	Tight junction protein ZO-1	TJP1	RS(0.071)AS(0.929)LETK	4	1186;1202;1278;1198;1278	258	47.844	0.0193117	0.928767	12388	5649.99	10449.5	7596.02	8928.2	6278.29	0.456086	0.726924	0.703198	1.00526	0.970552	1.01063	0.4537	0.748979	0.695799	0.632826	0.034946	FALSE	FALSE	FALSE	FALSE	FALSE	TRUE	FALSE	FALSE	FALSE	FALSE	FALSE	FALSE	FALSE	FALSE	FALSE	FALSE	FALSE	FALSE	FALSE	FALSE
247	A0A087X0K9	Tight junction protein ZO-1	TJP1	S(0.999)REDLS(0.001)AQPVQTK	1	605;621;617;617;617	258	145.7	1.78472e-06	0.999136	415780	364652	439954	427972	381054	429249	0.877031	0.972766	1.12648	1.00526	0.970552	1.01063	0.872443	1.00228	1.11463	0.99645	0.86489	FALSE	FALSE	FALSE	FALSE	FALSE	FALSE	FALSE	FALSE	FALSE	TRUE	FALSE	FALSE	FALSE	FALSE	TRUE	FALSE	FALSE	FALSE	FALSE	FALSE
248	A0A087X0M4	Kanadaptin	SLC4A1AP	ETQTHENMSQLS(1)EEEQNK	12	658;712	259	141.08	0.00010001	1	68068	69927	106310	83512.7	69268.7	79528.5	1.02731	0.785558	1.14811	0.925422	0.959155	0.96155	1.1101	0.81901	1.19402	1.04104	0.808586	FALSE	FALSE	FALSE	FALSE	FALSE	TRUE	TRUE	FALSE	FALSE	TRUE	FALSE	TRUE	FALSE	FALSE	FALSE	FALSE	TRUE	FALSE	FALSE	FALSE
249	A0A087X0M4	Kanadaptin	SLC4A1AP	KPALPVS(1)PAAR	7	28;82;28	259	71.031	0.000986326	1	23846	22905.5	24586.3	24498.5	26779.2	27345.8	0.960559	0.996427	1.02116	0.925422	0.959155	0.96155	1.03797	1.03886	1.06199	1.04627	0.927196	FALSE	TRUE	FALSE	FALSE	TRUE	FALSE	FALSE	FALSE	FALSE	FALSE	FALSE	FALSE	FALSE	FALSE	FALSE	FALSE	FALSE	FALSE	FALSE	TRUE
250	A0A087X0M4;H7C256	Kanadaptin	SLC4A1AP	MLGEDS(1)DEEEEMDTSERK	6	258;312;82;74	259;2370	116.21	2.38224e-09	1	540010	531595	741594	630681	515424	667545	0.984417	0.850439	1.29514	0.925422	0.959155	0.96155	1.06375	0.886654	1.34693	1.09911	0.902392	FALSE	FALSE	FALSE	FALSE	FALSE	FALSE	TRUE	FALSE	FALSE	FALSE	FALSE	FALSE	FALSE	FALSE	FALSE	FALSE	FALSE	FALSE	FALSE	FALSE
251	H7C3T3	Trafficking kinesin-binding protein 1	TRAK1	ELQLEEAES(0.962)PDIT(0.038)HQK	9	111;289;319;289;335;319;335;393	260	56.339	0.00315036	0.961922	9271.7	7667.63	10497.3	8710.24	10142	8737.53	0.826993	0.829756	0.861522	0	0	0	0	0	0	0	0.0343727	FALSE	FALSE	FALSE	FALSE	FALSE	FALSE	FALSE	TRUE	FALSE	FALSE	FALSE	FALSE	FALSE	FALSE	FALSE	FALSE	FALSE	FALSE	FALSE	TRUE
252	A0A087X0P0;Q02224-3	Kinesin-like protein;Centromere-associated protein E	CENPE	ERNLQDPVPKES(1)PK	12	2602;2603;2639;2518	261;4469	63.091	0.00959314	1	415420	187799	398988	203563	384908	205509	0.452071	0.510199	0.533917	0.909154	0.929041	0.957291	0.497243	0.549167	0.557738	0.534716	0.000140039	FALSE	TRUE	TRUE	FALSE	FALSE	TRUE	FALSE	TRUE	FALSE	TRUE	FALSE	FALSE	FALSE	FALSE	FALSE	FALSE	FALSE	FALSE	FALSE	TRUE
253	A0A087X0P0;Q02224-3	Kinesin-like protein;Centromere-associated protein E	CENPE	MDLS(0.994)YS(0.006)LESIEDPK	4	611;611;611;611;586	261;4469	123.68	0.000161176	0.993982	39625	30905	47396.1	39593.4	36702.2	26383.3	0.779937	0.835372	0.718847	0.909154	0.929041	0.957291	0.857871	0.899177	0.750918	0.835989	0.151963	FALSE	FALSE	FALSE	FALSE	FALSE	TRUE	FALSE	FALSE	FALSE	TRUE	FALSE	TRUE	FALSE	FALSE	FALSE	FALSE	TRUE	FALSE	FALSE	FALSE
254	A0A087X0Q1	YTH domain-containing family protein 3	YTHDF3	NRGAGFNQNNGAGSENFGLGVVPVS(0.812)AS(0.095)PS(0.071)S(0.022)VEVHPVLEK	25	381;383;332;386	262	83.479	6.897e-10	0.812452	13032	11100.7	12620.1	9961.72	13681.1	10279.5	0.851804	0.789353	0.751368	1.02886	0.92471	0.958804	0.82791	0.853622	0.783651	0.821728	0.00449952	FALSE	FALSE	FALSE	FALSE	FALSE	TRUE	TRUE	TRUE	FALSE	FALSE	FALSE	FALSE	FALSE	FALSE	FALSE	FALSE	FALSE	FALSE	FALSE	TRUE
255	A0A087X0Q1	YTH domain-containing family protein 3	YTHDF3	NRGAGFNQNNGAGSENFGLGVVPVS(0.297)AS(0.109)PS(0.297)S(0.297)VEVHPVLEK	29	385;387;336;390	262	57.934	0.000325199	0.2968	0	0	0	0	0	0	0	0	0	1.02886	0.92471	0.958804	0	0	0	0	NA	FALSE	FALSE	FALSE	FALSE	FALSE	TRUE	TRUE	TRUE	FALSE	FALSE	FALSE	FALSE	FALSE	FALSE	FALSE	FALSE	FALSE	FALSE	FALSE	TRUE
256	A0A087X0Q1	YTH domain-containing family protein 3	YTHDF3	NRGAGFNQNNGAGSENFGLGVVPVS(0.297)AS(0.109)PS(0.297)S(0.297)VEVHPVLEK	30	386;388;337;391	262	57.934	0.000325199	0.2968	0	0	0	0	0	0	0	0	0	1.02886	0.92471	0.958804	0	0	0	0	NA	FALSE	FALSE	FALSE	FALSE	FALSE	TRUE	TRUE	TRUE	FALSE	FALSE	FALSE	FALSE	FALSE	FALSE	FALSE	FALSE	FALSE	FALSE	FALSE	TRUE
257	A0A087X0R9	Neutral and basic amino acid transport protein rBAT	SLC3A1	DS(1)NKDGNGDLKGIQDK	2	134;134;134;134;134;134;134	263	44.601	0.0156889	1	24799	21781.9	26759.4	23775.1	22483.8	22633.8	0.878336	0.888479	1.00667	0	0	0	0	0	0	0	0.253089	FALSE	FALSE	FALSE	FALSE	FALSE	FALSE	FALSE	TRUE	FALSE	TRUE	FALSE	FALSE	FALSE	FALSE	FALSE	FALSE	FALSE	FALSE	FALSE	FALSE
258	A0A087X1I8	LisH domain-containing protein ARMC9	ARMC9	QLNSEELPDGVLES(1)DDDEDEDDEEDHDIMEADLDK	14	582;582;582	283	84.152	3.17978e-09	0.999999	21187	23114.3	25256	26501.9	26267.3	25029.6	1.09097	1.04933	0.952882	0.962308	1.06227	1.10839	1.1337	0.987818	0.859701	0.99374	0.746121	FALSE	FALSE	FALSE	FALSE	FALSE	FALSE	FALSE	FALSE	FALSE	FALSE	FALSE	FALSE	FALSE	FALSE	FALSE	FALSE	FALSE	FALSE	FALSE	FALSE
259	A0A087X1K3	Zinc finger protein 235	ZNF235	GFS(0.731)QS(0.639)S(0.639)Y(0.991)FQAHQRVHT(0.001)GEK	3	417;521;525	286	61.511	0.0189025	0.730803	0	0	0	0	0	0	0	0	0	0	0	0	0	0	0	0	NA	FALSE	FALSE	FALSE	FALSE	FALSE	TRUE	FALSE	FALSE	TRUE	TRUE	FALSE	TRUE	FALSE	FALSE	FALSE	FALSE	FALSE	FALSE	TRUE	FALSE
260	A0A087X1K3	Zinc finger protein 235	ZNF235	GFS(0.681)QS(0.703)S(0.667)Y(0.949)FQAHQRVHTGEK	5	419;523;527	286	61.511	0.0189025	0.703306	0	0	0	0	0	0	0	0	0	0	0	0	0	0	0	0	NA	FALSE	FALSE	FALSE	FALSE	FALSE	TRUE	FALSE	FALSE	TRUE	TRUE	FALSE	TRUE	FALSE	FALSE	FALSE	FALSE	FALSE	FALSE	TRUE	FALSE
261	A0A087X1K3	Zinc finger protein 235	ZNF235	GFS(0.731)QS(0.639)S(0.639)Y(0.991)FQAHQRVHT(0.001)GEK	6	420;524;528	286	58.159	0.0247618	0.638699	0	0	0	0	0	0	0	0	0	0	0	0	0	0	0	0	NA	FALSE	FALSE	FALSE	FALSE	FALSE	TRUE	FALSE	FALSE	TRUE	TRUE	FALSE	TRUE	FALSE	FALSE	FALSE	FALSE	FALSE	FALSE	TRUE	FALSE
262	A0A087X1L6		EIF2D	AS(1)NKKITK	2	43	288	51.727	0.0241831	0.999961	17227	18398.8	17750.7	16283.9	21192.1	18943	1.06802	0.917365	0.893871	0	0	0	0	0	0	0	0.603084	FALSE	FALSE	FALSE	FALSE	FALSE	FALSE	FALSE	FALSE	FALSE	TRUE	FALSE	FALSE	FALSE	TRUE	TRUE	FALSE	TRUE	FALSE	FALSE	FALSE
263	A0A087X1N7	Nebulin	NEB	NMNRIQS(1)DNEY(1)K	7	2164;2164;2164;2164;2164	290	106.79	0.00940208	1	0	0	0	0	0	0	0	0	0	0	0	0	0	0	0	0	NA	FALSE	FALSE	FALSE	FALSE	FALSE	FALSE	TRUE	FALSE	FALSE	FALSE	FALSE	FALSE	FALSE	FALSE	FALSE	FALSE	FALSE	FALSE	FALSE	FALSE
264	A0A087X1U1	Arf-GAP with GTPase, ANK repeat and PH domain-containing protein 1	AGAP1	GLES(0.061)RADS(0.927)IGS(0.012)GRAIPIK	8	285;285;604;339;339;285;339	292	53.059	0.00280784	0.926693	10275	7647.97	10192.6	7503.75	8704.17	8044.49	0.744328	0.736197	0.924211	0	0	0	0	0	0	0	0.0490514	FALSE	FALSE	FALSE	FALSE	FALSE	TRUE	FALSE	TRUE	FALSE	FALSE	FALSE	FALSE	TRUE	FALSE	FALSE	FALSE	FALSE	FALSE	FALSE	FALSE
265	A0A087X207	Breast carcinoma-amplified sequence 3	BCAS3	VKPPPQIS(0.997)PS(0.003)K	8	396;411;341;326;555;555;570;555;570	297	92.575	0.000193288	0.997437	36770	32351.9	38963.9	37266.7	39665.2	37052	0.879844	0.956442	0.93412	0.85734	1.16391	1.02695	1.02625	0.821749	0.909603	0.9192	0.206668	FALSE	TRUE	FALSE	TRUE	FALSE	FALSE	FALSE	TRUE	FALSE	FALSE	FALSE	FALSE	FALSE	FALSE	FALSE	FALSE	FALSE	FALSE	FALSE	TRUE
266	A0A087X234	Tubulin polyglutamylase TTLL7	TTLL7	Y(0.02)IPPNES(0.028)NLT(0.028)QLY(0.028)MHLT(0.033)NY(0.932)S(0.932)VNK	20	252;136;252;252;252	299	32.081	0.0230435	0.93187	0	0	0	0	0	0	0	0	0	0	0	0	0	0	0	0	NA	FALSE	FALSE	FALSE	FALSE	FALSE	TRUE	FALSE	FALSE	FALSE	TRUE	FALSE	TRUE	FALSE	FALSE	FALSE	FALSE	TRUE	FALSE	FALSE	FALSE
267	A0A087X256	WASH complex subunit 7	KIAA1033	AVET(0.5)LS(0.5)PDWEFDRVDDGSQK	6	7;7;7;7	301	37.654	0.0221649	0.499875	0	0	0	0	0	0	0	0	0	0.88991	0.945346	0.978022	0	0	0	0	NA	FALSE	FALSE	FALSE	FALSE	FALSE	FALSE	FALSE	FALSE	FALSE	FALSE	FALSE	TRUE	FALSE	FALSE	FALSE	FALSE	FALSE	FALSE	FALSE	TRUE
268	A0A087X256	WASH complex subunit 7	KIAA1033	T(1)T(1)MNLY(1)MS(1)MQK	8	464;463;463	301	105.4	0.00376128	1	0	0	0	0	0	0	0	0	0	0.88991	0.945346	0.978022	0	0	0	0	NA	FALSE	FALSE	FALSE	FALSE	FALSE	TRUE	FALSE	TRUE	FALSE	TRUE	FALSE	FALSE	FALSE	FALSE	FALSE	FALSE	FALSE	FALSE	TRUE	FALSE
269	A0A087X2D8;O60271	C-Jun-amino-terminal kinase-interacting protein 4	SPAG9	AGPS(1)AQEPGS(1)QT(1)PLK	4	1247;1242;1246;1112;1256	309;2945	106.6	0.0115346	1	0	0	0	0	0	0	0	0	0	1.02046	0.994233	1.08904	0	0	0	0	NA	FALSE	TRUE	FALSE	TRUE	FALSE	TRUE	TRUE	TRUE	FALSE	FALSE	FALSE	TRUE	FALSE	FALSE	FALSE	FALSE	FALSE	FALSE	TRUE	TRUE
270	A0A087X2D8;O60271	C-Jun-amino-terminal kinase-interacting protein 4	SPAG9	AGPS(1)AQEPGS(1)QT(1)PLK	10	1253;1248;1252;1118;1262	309;2945	106.6	0.0115346	1	0	0	0	0	0	0	0	0	0	1.02046	0.994233	1.08904	0	0	0	0	NA	FALSE	TRUE	FALSE	TRUE	FALSE	FALSE	TRUE	TRUE	FALSE	TRUE	FALSE	TRUE	FALSE	FALSE	FALSE	FALSE	FALSE	FALSE	TRUE	TRUE
271	A0A087X2D8;O60271	C-Jun-amino-terminal kinase-interacting protein 4	SPAG9	AS(1)RENPAMQEK	2	524;524;524;381;524;538;538	309;2945	108.59	0.00849931	1	114380	47913.4	77702	70751.5	50672.2	53423.2	0.418896	0.91055	1.05429	1.02046	0.994233	1.08904	0.410499	0.915831	0.968095	0.764808	0.331297	FALSE	FALSE	FALSE	FALSE	FALSE	FALSE	FALSE	FALSE	FALSE	FALSE	FALSE	FALSE	FALSE	TRUE	TRUE	FALSE	FALSE	FALSE	FALSE	FALSE
272	A0A087X2D8;O60271	C-Jun-amino-terminal kinase-interacting protein 4	SPAG9	ATTPAS(0.008)T(0.042)ANS(0.949)DVATIPTDTPLK	10	269;269;269;126;269;283;283;140	309;2945	104.6	7.94907e-07	0.949114	12172	11103	12406.3	12020.7	13248.2	11340.8	0.912175	0.968916	0.856024	1.02046	0.994233	1.08904	0.893888	0.974535	0.786039	0.884821	0.0602814	FALSE	TRUE	FALSE	TRUE	FALSE	TRUE	FALSE	TRUE	FALSE	FALSE	FALSE	FALSE	FALSE	FALSE	FALSE	FALSE	FALSE	FALSE	FALSE	TRUE
273	A0A087X2D8	C-Jun-amino-terminal kinase-interacting protein 4	SPAG9	DELSDVS(1)QGGSK	7	254;254;254;111;254	309	142.45	0.00373853	0.999936	137900	136911	141636	138205	133560	125376	0.992832	0.975781	0.938722	1.06135	1.00874	1.16888	0.935446	0.967328	0.803094	0.901956	0.433665	FALSE	FALSE	FALSE	FALSE	FALSE	TRUE	FALSE	TRUE	FALSE	FALSE	FALSE	TRUE	FALSE	FALSE	FALSE	FALSE	FALSE	FALSE	FALSE	TRUE
274	A0A087X2D8;O60271	C-Jun-amino-terminal kinase-interacting protein 4	SPAG9	FIEFEDS(1)QEQEK	7	109;109;109;109;109;109	309;2945	76.759	0.000526022	1	0	0	0	0	0	0	0	0	0	1.02046	0.994233	1.08904	0	0	0	0	NA	FALSE	FALSE	FALSE	FALSE	FALSE	FALSE	TRUE	TRUE	FALSE	FALSE	FALSE	TRUE	FALSE	FALSE	FALSE	FALSE	FALSE	FALSE	FALSE	FALSE
275	A0A087X2D8;O60271	C-Jun-amino-terminal kinase-interacting protein 4	SPAG9	FQELS(0.001)QPRS(0.479)HT(0.479)S(0.042)LK	9	242;242;242;99;242;242;242;99	309;2945	74.147	0.00034767	0.478501	0	0	0	0	0	0	0	0	0	1.02046	0.994233	1.08904	0	0	0	0	NA	FALSE	FALSE	FALSE	FALSE	FALSE	TRUE	FALSE	TRUE	FALSE	TRUE	FALSE	TRUE	FALSE	FALSE	FALSE	FALSE	FALSE	FALSE	FALSE	TRUE
276	A0A087X2D8;O60271	C-Jun-amino-terminal kinase-interacting protein 4	SPAG9	HIEVQVAQET(0.011)RNVS(0.801)T(0.188)GSAENEEK	14	315;315;315;172;315;329;329	309;2945	197.73	4.48095e-74	0.80101	20785	19383.7	22926.7	21909.8	20850.3	21750.9	0.93258	0.955647	1.04319	1.02046	0.994233	1.08904	0.913884	0.96119	0.957906	0.944327	0.663792	FALSE	FALSE	FALSE	FALSE	FALSE	TRUE	FALSE	TRUE	FALSE	FALSE	FALSE	FALSE	FALSE	FALSE	FALSE	FALSE	FALSE	FALSE	FALSE	FALSE
277	A0A087X2D8;O60271	C-Jun-amino-terminal kinase-interacting protein 4	SPAG9	HIEVQVAQETRNVST(0.004)GS(0.995)AENEEK	17	318;318;318;175;318;332;332	309;2945	160.52	5.48566e-38	0.995382	14616	12924	12835.8	12166.4	13857.1	11483.8	0.884235	0.947844	0.828736	1.02046	0.994233	1.08904	0.866508	0.953342	0.760982	0.860277	0.0787213	FALSE	FALSE	FALSE	FALSE	FALSE	TRUE	FALSE	TRUE	FALSE	FALSE	FALSE	FALSE	FALSE	FALSE	FALSE	FALSE	FALSE	FALSE	FALSE	FALSE
278	A0A087X2D8;O60271	C-Jun-amino-terminal kinase-interacting protein 4	SPAG9	LHQLS(1)GSDQLESTAHSRIRK	5	183;183;183;183;183;183	309;2945	108.94	1.88551e-06	0.99958	145860	135640	158876	128497	150142	108914	0.929933	0.80879	0.725405	1.02046	0.994233	1.08904	0.91129	0.813482	0.666098	0.796957	0.0573628	FALSE	FALSE	FALSE	FALSE	FALSE	FALSE	FALSE	TRUE	FALSE	TRUE	FALSE	FALSE	FALSE	FALSE	FALSE	FALSE	FALSE	FALSE	FALSE	FALSE
279	A0A087X2D8;O60271	C-Jun-amino-terminal kinase-interacting protein 4	SPAG9	LHQLS(0.436)GS(0.564)DQLESTAHSR	7	185;185;185;185;185;185	309;2945	47.931	0.00758155	0.563682	7185.8	7296.4	8600.42	7059.63	7089.47	7710.47	1.01539	0.820848	1.08759	1.02046	0.994233	1.08904	0.995035	0.825609	0.998677	0.939773	0.647403	FALSE	FALSE	FALSE	FALSE	FALSE	FALSE	FALSE	TRUE	FALSE	TRUE	FALSE	FALSE	FALSE	FALSE	FALSE	FALSE	FALSE	FALSE	FALSE	FALSE
280	A0A087X2D8;O60271	C-Jun-amino-terminal kinase-interacting protein 4	SPAG9	QRS(0.627)AS(0.368)QS(0.005)S(0.001)LDK	3	719;714;718;571;714;728;728	309;2945	119.21	0.000142155	0.626546	175790	188241	193579	193596	183120	164773	1.07083	1.00009	0.899812	1.02046	0.994233	1.08904	1.04936	1.00589	0.826247	0.9605	0.859781	FALSE	FALSE	FALSE	FALSE	FALSE	TRUE	FALSE	TRUE	FALSE	FALSE	FALSE	TRUE	FALSE	FALSE	FALSE	FALSE	FALSE	FALSE	FALSE	FALSE
281	A0A087X2D8;O60271	C-Jun-amino-terminal kinase-interacting protein 4	SPAG9	QRS(0.055)AS(0.935)QS(0.465)S(0.545)LDK	5	721;716;720;573;716;730;730	309;2945	138.28	0.000142155	0.934922	161260	197115	170102	141804	159167	121499	1.22234	0.833639	0.763347	1.02046	0.994233	1.08904	1.19784	0.838474	0.700939	0.912416	0.701676	FALSE	FALSE	FALSE	FALSE	FALSE	TRUE	FALSE	TRUE	FALSE	FALSE	FALSE	TRUE	FALSE	FALSE	FALSE	FALSE	FALSE	FALSE	FALSE	FALSE
282	A0A087X2D8;O60271	C-Jun-amino-terminal kinase-interacting protein 4	SPAG9	QRS(0.271)AS(0.753)QS(0.702)S(0.273)LDK	7	723;718;722;575;718;732;732	309;2945	56.286	0.0216262	0.702404	0	0	0	0	0	0	0	0	0	1.02046	0.994233	1.08904	0	0	0	0	NA	FALSE	FALSE	FALSE	FALSE	FALSE	TRUE	FALSE	TRUE	FALSE	FALSE	FALSE	TRUE	FALSE	FALSE	FALSE	FALSE	FALSE	FALSE	FALSE	FALSE
283	A0A087X2D8;O60271	C-Jun-amino-terminal kinase-interacting protein 4	SPAG9	QRSASQS(0.007)S(0.993)LDK	8	724;719;723;576;719;733;733	309;2945	139.19	0.00935025	0.992582	1810800	1.94004e+06	2.05041e+06	1.75968e+06	2.17401e+06	1.92126e+06	1.07137	0.858205	0.883741	1.02046	0.994233	1.08904	1.0499	0.863183	0.81149	0.908189	0.335118	FALSE	FALSE	FALSE	FALSE	FALSE	TRUE	FALSE	TRUE	FALSE	FALSE	FALSE	TRUE	FALSE	FALSE	FALSE	FALSE	FALSE	FALSE	FALSE	FALSE
284	A0A087X2D8;O60271	C-Jun-amino-terminal kinase-interacting protein 4	SPAG9	RS(0.489)S(0.489)T(0.022)LSQLPGDK	2	584;579;583;436;579;593;593	309;2945	75.376	0.000386658	0.488705	0	0	0	0	0	0	0	0	0	1.02046	0.994233	1.08904	0	0	0	0	NA	FALSE	TRUE	FALSE	FALSE	TRUE	TRUE	FALSE	TRUE	FALSE	FALSE	FALSE	TRUE	FALSE	TRUE	TRUE	FALSE	FALSE	FALSE	FALSE	TRUE
285	A0A087X2D8;O60271	C-Jun-amino-terminal kinase-interacting protein 4	SPAG9	RS(0.175)S(0.814)T(0.01)LSQLPGDK	3	585;580;584;437;580;594;594	309;2945	132.51	0.000386658	0.814482	474310	247518	587630	329893	293597	264434	0.521848	0.561396	0.900669	1.02046	0.994233	1.08904	0.511386	0.564652	0.827034	0.634357	0.176079	FALSE	TRUE	FALSE	FALSE	TRUE	TRUE	FALSE	TRUE	FALSE	FALSE	FALSE	TRUE	FALSE	TRUE	TRUE	FALSE	FALSE	FALSE	FALSE	TRUE
286	A0A087X2D8;O60271	C-Jun-amino-terminal kinase-interacting protein 4	SPAG9	SEVQAIIES(0.534)T(0.466)PELDMDK	9	333;333;333;190;333;17;347;347	309;2945	119.38	0.000266144	0.53365	34707	22422.2	42289.8	22231.6	39066	20050.8	0.646042	0.525697	0.513255	1.02046	0.994233	1.08904	0.633091	0.528746	0.471294	0.544377	0.00968286	FALSE	FALSE	FALSE	FALSE	FALSE	FALSE	TRUE	FALSE	FALSE	FALSE	FALSE	FALSE	FALSE	FALSE	FALSE	FALSE	FALSE	FALSE	FALSE	TRUE
287	A0A087X2D8;O60271	C-Jun-amino-terminal kinase-interacting protein 4	SPAG9	T(0.005)RDGGS(0.995)VVGASVFYK	6	696;691;695;548;691;705;705	309;2945	109.99	0.00568132	0.995252	42441	48631.5	51734.3	35998	34623.1	28744.2	1.14586	0.695824	0.830203	1.02046	0.994233	1.08904	1.12289	0.69986	0.762329	0.861693	0.538238	FALSE	FALSE	FALSE	FALSE	FALSE	FALSE	FALSE	TRUE	FALSE	FALSE	FALSE	FALSE	FALSE	FALSE	FALSE	FALSE	FALSE	FALSE	TRUE	FALSE
288	A0A087X2D8;O60271	C-Jun-amino-terminal kinase-interacting protein 4	SPAG9	TSGVPGNRPGS(0.847)VIRVY(0.151)GDENS(0.001)DK	11	1179;1174;1178;1044;1188	309;2945	76.573	0.0109271	0.847445	44676	33563.9	30647.2	21125.2	42001.8	16744.2	0.751274	0.689303	0.398654	1.02046	0.994233	1.08904	0.736213	0.693301	0.366061	0.598525	0.083702	FALSE	FALSE	FALSE	FALSE	FALSE	FALSE	FALSE	TRUE	FALSE	FALSE	FALSE	FALSE	TRUE	FALSE	FALSE	FALSE	FALSE	FALSE	TRUE	FALSE
289	A0A087X2D8;O60271	C-Jun-amino-terminal kinase-interacting protein 4	SPAG9	VT(0.009)DAPNKS(0.98)EIS(0.011)K	8	297;297;297;154;297;311;311	309;2945	49.423	0.0197459	0.98029	19384	14822.4	19859.4	14128.5	21326.1	16491.3	0.764672	0.711426	0.773293	1.02046	0.994233	1.08904	0.749342	0.715552	0.710072	0.724989	0.00575606	FALSE	FALSE	FALSE	FALSE	FALSE	TRUE	FALSE	FALSE	FALSE	FALSE	FALSE	FALSE	FALSE	FALSE	FALSE	FALSE	FALSE	FALSE	FALSE	FALSE
290	A0A087X2D8;O60271	C-Jun-amino-terminal kinase-interacting protein 4	SPAG9	YNAPTSHVT(0.252)PS(0.747)VK	11	579;574;578;431;574;588;588	309;2945	59.728	0.00300627	0.747434	7784.4	7915.69	7081.39	7351.25	9060.69	6017.76	1.01687	1.03811	0.664161	1.02046	0.994233	1.08904	0.996479	1.04413	0.609862	0.883491	0.336872	FALSE	TRUE	FALSE	FALSE	TRUE	TRUE	FALSE	TRUE	FALSE	FALSE	FALSE	TRUE	FALSE	TRUE	TRUE	FALSE	FALSE	FALSE	FALSE	TRUE
291	A0A087X2H1	E3 ubiquitin-protein ligase HECTD1	HECTD1	LAPGYDPDTVAS(1)PK	12	1349;1345	311	115.92	0.000107129	0.999999	56327	38624	70802	42100.9	69737	40673	0.685711	0.594629	0.583234	0.93955	1.00515	1.0138	0.729829	0.59158	0.575294	0.632234	0.028039	FALSE	TRUE	TRUE	FALSE	FALSE	TRUE	FALSE	TRUE	FALSE	FALSE	FALSE	TRUE	FALSE	FALSE	FALSE	FALSE	FALSE	FALSE	FALSE	TRUE
292	A0A087X2H1	E3 ubiquitin-protein ligase HECTD1	HECTD1	VSTLAGPS(0.632)S(0.367)DDENEEESKPEK	8	631;631;631;105	311	105.67	1.60536e-06	0.632161	72806	87991.9	83133.9	78922	88229.6	87439.6	1.20858	0.949335	0.991046	0.93955	1.00515	1.0138	1.28634	0.944467	0.977554	1.06945	0.569308	FALSE	FALSE	FALSE	FALSE	FALSE	TRUE	TRUE	TRUE	FALSE	FALSE	FALSE	FALSE	FALSE	FALSE	FALSE	FALSE	FALSE	FALSE	FALSE	FALSE
293	A0A087X2H1	E3 ubiquitin-protein ligase HECTD1	HECTD1	VS(0.001)T(0.003)LAGPS(0.498)S(0.498)DDENEEES(0.001)KPEKEDEPQEDAK	9	632;632;632;106	311	65.223	2.78441e-05	0.497799	0	0	0	0	0	0	0	0	0	0.93955	1.00515	1.0138	0	0	0	0	NA	FALSE	FALSE	FALSE	FALSE	FALSE	TRUE	TRUE	TRUE	FALSE	FALSE	FALSE	FALSE	FALSE	FALSE	FALSE	FALSE	FALSE	FALSE	FALSE	FALSE
294	A0A087X2H1	E3 ubiquitin-protein ligase HECTD1	HECTD1	VS(0.003)T(0.003)LAGPS(0.331)S(0.331)DDENEEES(0.331)KPEKEDEPQEDAK	17	640;640;640;114	311	31.632	0.0217471	0.331218	0	0	0	0	0	0	0	0	0	0.93955	1.00515	1.0138	0	0	0	0	NA	FALSE	FALSE	FALSE	FALSE	FALSE	FALSE	TRUE	FALSE	FALSE	FALSE	FALSE	FALSE	FALSE	FALSE	FALSE	FALSE	FALSE	FALSE	FALSE	FALSE
295	A0A088AWL3	Nuclear receptor corepressor 1	NCOR1	GS(0.002)IS(0.002)RMPIEDS(0.498)S(0.498)PEK	11	1102;1195;1211	313	55.589	0.00640581	0.498376	0	0	0	0	0	0	0	0	0	0.895575	1.16591	0.96593	0	0	0	0	NA	FALSE	TRUE	FALSE	TRUE	FALSE	FALSE	TRUE	FALSE	FALSE	FALSE	FALSE	FALSE	FALSE	FALSE	FALSE	FALSE	FALSE	FALSE	FALSE	TRUE
296	A0A088AWL3	Nuclear receptor corepressor 1	NCOR1	GS(0.002)IS(0.002)RMPIEDS(0.498)S(0.498)PEK	12	1103;1196;1212	313	55.589	0.00640581	0.498376	0	0	0	0	0	0	0	0	0	0.895575	1.16591	0.96593	0	0	0	0	NA	FALSE	TRUE	FALSE	TRUE	FALSE	FALSE	TRUE	FALSE	FALSE	FALSE	FALSE	FALSE	FALSE	FALSE	FALSE	FALSE	FALSE	FALSE	FALSE	TRUE
297	A0A088AWL3	Nuclear receptor corepressor 1	NCOR1	RES(1)PPIRAFEGAITK	3	1229;1322;1338	313	43.116	0.0149237	0.99987	5102.9	3955.1	4921.07	4946.26	5554.42	4697.05	0.775069	1.00512	0.845643	0.895575	1.16591	0.96593	0.865442	0.862091	0.87547	0.867668	0.147242	FALSE	TRUE	FALSE	FALSE	TRUE	FALSE	FALSE	FALSE	FALSE	FALSE	FALSE	FALSE	FALSE	FALSE	FALSE	FALSE	FALSE	FALSE	FALSE	TRUE
298	A0A088AWN2	WD repeat-containing protein 20	WDR20	FAT(0.001)LS(0.999)LHDRK	5	496;395;404;404;465;465;496	314	78.903	0.00055813	0.998669	11339	13083.4	10087.7	9317.82	12512.2	9238.35	1.15384	0.923683	0.73835	0	0	0	0	0	0	0	0.63224	FALSE	FALSE	FALSE	FALSE	FALSE	TRUE	FALSE	TRUE	FALSE	FALSE	TRUE	FALSE	FALSE	FALSE	FALSE	FALSE	FALSE	FALSE	FALSE	FALSE
299	A0A088AWN3	Dedicator of cytokinesis protein 9	DOCK9	AEPYVAS(1)EYK	7	927;926;927;927;926;927;927;927;926	315	125.82	0.000546071	1	453260	474026	363011	450171	471116	345333	1.04582	1.2401	0.73301	0.980999	0.938016	0.982758	1.06607	1.32205	0.74587	1.04466	0.914175	FALSE	FALSE	FALSE	FALSE	FALSE	FALSE	TRUE	TRUE	FALSE	TRUE	FALSE	FALSE	FALSE	FALSE	FALSE	FALSE	FALSE	TRUE	FALSE	FALSE
300	A0A088AWN3	Dedicator of cytokinesis protein 9	DOCK9	LPVHVYEVDEEVDKDEDAAS(0.994)LGS(0.006)QK	20	167;166;167;167;166;167;167;167;166;166	315	63.936	0.00391165	0.993558	12305	9248.94	12043.4	12996.9	10870.1	12517.3	0.751641	1.07917	1.15154	0.980999	0.938016	0.982758	0.7662	1.15048	1.17175	1.02948	0.912805	FALSE	FALSE	FALSE	FALSE	FALSE	TRUE	FALSE	FALSE	FALSE	FALSE	FALSE	TRUE	FALSE	FALSE	FALSE	FALSE	FALSE	FALSE	FALSE	FALSE
301	A0A088AWP5	Protein prune homolog 2	PRUNE2	DT(0.016)HS(0.984)PDAPAASGTSESEALISHLDK	4	1264;1264;1264;1264;1264;905;586	316	121.7	1.78074e-12	0.984464	84562	62994.6	82954.1	76733.4	63928.6	56757.8	0.744952	0.925011	0.887831	0.905819	0.935877	0.981946	0.822407	0.988389	0.904155	0.904984	0.260192	FALSE	FALSE	FALSE	FALSE	FALSE	TRUE	TRUE	FALSE	FALSE	FALSE	FALSE	FALSE	FALSE	FALSE	FALSE	FALSE	FALSE	FALSE	FALSE	TRUE
302	A0A088AWP5	Protein prune homolog 2	PRUNE2	GS(0.883)PEPS(0.117)EINGDNSTGLQVSEK	2	2189;2189;2189;2189;2189;1830;1511	316	199.3	4.57626e-64	0.882735	135680	122788	150919	123290	136373	99918.8	0.90498	0.816929	0.73269	0.905819	0.935877	0.981946	0.999073	0.872901	0.746161	0.872712	0.0585442	FALSE	FALSE	FALSE	FALSE	FALSE	FALSE	FALSE	TRUE	FALSE	FALSE	FALSE	TRUE	FALSE	FALSE	FALSE	FALSE	FALSE	FALSE	FALSE	TRUE
303	A0A088AWP5	Protein prune homolog 2	PRUNE2	GS(0.126)PEPS(0.872)EINGDNS(0.002)TGLQVSEK	6	2193;2193;2193;2193;2193;1834;1515	316	84.113	0.0120743	0.87178	23031	21432.7	27044.3	23019	29016.4	18120.2	0.930603	0.85116	0.62448	0.905819	0.935877	0.981946	1.02736	0.909478	0.635962	0.8576	0.0753427	FALSE	FALSE	FALSE	FALSE	FALSE	FALSE	FALSE	TRUE	FALSE	FALSE	FALSE	TRUE	FALSE	FALSE	FALSE	FALSE	FALSE	FALSE	FALSE	TRUE
304	A0A088AWP5	Protein prune homolog 2	PRUNE2	LT(0.137)LS(0.863)EGHPETPVDGDLGK	4	2325;2325;2325;2325;2325;1966;1647	316	120.82	0.0126219	0.862756	329380	311459	360700	309531	379774	263847	0.945592	0.858139	0.694747	0.905819	0.935877	0.981946	1.04391	0.916936	0.70752	0.889455	0.0450944	FALSE	FALSE	FALSE	FALSE	FALSE	TRUE	TRUE	FALSE	FALSE	FALSE	FALSE	FALSE	FALSE	FALSE	FALSE	FALSE	FALSE	FALSE	FALSE	TRUE
305	A0A088AWP5	Protein prune homolog 2	PRUNE2	NIADAWSS(0.001)S(0.001)EQES(0.044)VFQS(0.893)PES(0.062)WK	17	682;682;682;682;682;323	316	70.465	2.59048e-07	0.892717	0	0	0	0	0	0	0	0	0	0.905819	0.935877	0.981946	0	0	0	0	NA	FALSE	FALSE	FALSE	FALSE	FALSE	TRUE	TRUE	TRUE	FALSE	FALSE	FALSE	FALSE	TRUE	FALSE	FALSE	FALSE	FALSE	FALSE	TRUE	TRUE
306	A0A088AWP5	Protein prune homolog 2	PRUNE2	NLSLTDFVGDES(0.003)PS(0.997)PERLK	14	597;597;597;597;597;238	316	94.671	0.00327281	0.997039	27232	25358.6	24080.8	22786.9	25129.1	19996.3	0.931204	0.946269	0.795744	0.905819	0.935877	0.981946	1.02802	1.0111	0.810375	0.949834	0.21536	FALSE	TRUE	FALSE	TRUE	FALSE	FALSE	FALSE	FALSE	FALSE	TRUE	FALSE	FALSE	FALSE	FALSE	FALSE	FALSE	TRUE	FALSE	FALSE	TRUE
307	A0A088AWP5	Protein prune homolog 2	PRUNE2	PSS(0.006)IDRRAS(0.99)DS(0.004)VFQPK	9	699;699;699;699;699;340;21	316	101.38	2.63991e-06	0.989938	25964	29583.2	36660.9	32209	32301.5	32956.1	1.13939	0.878566	1.02026	0.905819	0.935877	0.981946	1.25786	0.938762	1.03902	1.07855	0.986895	FALSE	FALSE	FALSE	FALSE	FALSE	FALSE	FALSE	TRUE	FALSE	TRUE	TRUE	FALSE	TRUE	TRUE	TRUE	FALSE	FALSE	FALSE	TRUE	FALSE
308	A0A088AWP5	Protein prune homolog 2	PRUNE2	RS(1)S(1)PET(0.352)GT(0.352)T(0.282)GDVAWQIS(0.014)PK	2	1788;1788;1788;1788;1788;1429;1110	316	159.66	2.45039e-31	0.999996	28500	34108.2	33656.7	30856.3	28358.5	28281.8	1.19678	0.916795	0.997295	0.905819	0.935877	0.981946	1.32121	0.97961	1.01563	1.10548	0.726414	FALSE	FALSE	FALSE	FALSE	FALSE	TRUE	TRUE	TRUE	FALSE	TRUE	FALSE	FALSE	FALSE	FALSE	FALSE	FALSE	FALSE	FALSE	FALSE	TRUE
309	A0A088AWP5	Protein prune homolog 2	PRUNE2	RS(1)S(1)PET(0.352)GT(0.352)T(0.282)GDVAWQIS(0.014)PK	3	1789;1789;1789;1789;1789;1430;1111	316	81.477	9.35046e-05	0.999992	0	0	0	0	0	0	0	0	0	0.905819	0.935877	0.981946	0	0	0	0	NA	FALSE	FALSE	FALSE	FALSE	FALSE	TRUE	TRUE	TRUE	FALSE	TRUE	FALSE	FALSE	FALSE	FALSE	FALSE	FALSE	FALSE	FALSE	FALSE	TRUE
310	A0A088AWP5	Protein prune homolog 2	PRUNE2	RS(0.515)S(0.423)PET(0.035)GT(0.009)T(0.017)GDVAWQIS(1)PK	17	1803;1803;1803;1803;1803;1444;1125	316	159.66	2.45039e-31	1	220850	212147	231459	229777	205507	180042	0.960593	0.992733	0.876088	0.905819	0.935877	0.981946	1.06047	1.06075	0.892195	1.00447	0.518764	FALSE	TRUE	TRUE	FALSE	FALSE	TRUE	TRUE	TRUE	FALSE	FALSE	FALSE	TRUE	FALSE	FALSE	FALSE	FALSE	TRUE	FALSE	FALSE	TRUE
311	A0A088AWP5	Protein prune homolog 2	PRUNE2	SENIYDYLDS(0.098)S(0.902)EPAENENK	11	1744;1744;1744;1744;1744;1385;1066	316	104.97	0.00116121	0.901745	34113	15994.5	27777	17467.2	29925.8	17810.1	0.468868	0.628837	0.595141	0.905819	0.935877	0.981946	0.517618	0.671922	0.606083	0.598541	0.012756	FALSE	FALSE	FALSE	FALSE	FALSE	FALSE	FALSE	FALSE	FALSE	FALSE	FALSE	FALSE	FALSE	FALSE	FALSE	FALSE	FALSE	FALSE	FALSE	FALSE
312	A0A088AWP5	Protein prune homolog 2	PRUNE2	SYLGEMT(0.001)NS(0.001)S(0.001)IAT(0.002)ENFPAVS(0.493)S(0.415)PT(0.089)QLIMK	20	2022;2022;2022;2022;2022;1663;1344	316	120.54	4.10329e-16	0.492783	0	0	0	0	0	0	0	0	0	0.905819	0.935877	0.981946	0	0	0	0	NA	FALSE	FALSE	FALSE	FALSE	FALSE	TRUE	FALSE	TRUE	FALSE	TRUE	FALSE	TRUE	FALSE	FALSE	FALSE	FALSE	TRUE	FALSE	FALSE	TRUE
313	A0A088AWP5	Protein prune homolog 2	PRUNE2	SYLGEMTNSSIATENFPAVS(0.225)S(0.639)PT(0.135)QLIMK	21	2023;2023;2023;2023;2023;1664;1345	316	120.54	4.10329e-16	0.639349	69291	50625.6	90418.6	69954.2	68470.8	53920.5	0.730623	0.77367	0.787496	0.905819	0.935877	0.981946	0.806588	0.826679	0.801975	0.811748	0.130274	FALSE	FALSE	FALSE	FALSE	FALSE	TRUE	FALSE	TRUE	FALSE	TRUE	FALSE	TRUE	FALSE	FALSE	FALSE	FALSE	TRUE	FALSE	FALSE	TRUE
314	A0A096LP25	Uncharacterized protein FLJ45252	AAK1	LGGAVPFAPPEVS(1)PEQAK	13	249;217;93	326	160.43	4.88842e-20	1	1249000	996398	1.25961e+06	972350	1.29738e+06	911583	0.797756	0.771947	0.702636	0.968855	0.966001	0.963365	0.823401	0.799116	0.729356	0.783958	0.00132598	FALSE	FALSE	FALSE	FALSE	FALSE	FALSE	FALSE	FALSE	FALSE	FALSE	FALSE	FALSE	FALSE	FALSE	FALSE	FALSE	FALSE	FALSE	FALSE	TRUE
315	A0A096LP25;Q2M2I8-2	AP2-associated protein kinase 1	AAK1	SAT(0.001)T(0.006)T(0.046)PS(0.263)GS(0.225)PRT(0.225)S(0.225)QQNVY(0.006)NPSEGSTWNPFDDDNFSK	7	24;24;676;676;18	326;5006	128.35	6.8175e-32	0.263398	0	0	0	0	0	0	0	0	0	1.00017	0.963707	0.9964	0	0	0	0	NA	FALSE	TRUE	TRUE	FALSE	FALSE	TRUE	FALSE	TRUE	FALSE	TRUE	FALSE	TRUE	FALSE	FALSE	TRUE	FALSE	TRUE	FALSE	FALSE	TRUE
316	A0A096LP25;Q2M2I8-2	AP2-associated protein kinase 1	AAK1	S(0.01)AT(0.028)T(0.077)T(0.217)PS(0.217)GS(0.258)PRT(0.09)S(0.09)QQNVY(0.012)NPS(0.001)EGSTWNPFDDDNFSK	9	26;26;678;678;20	326;5006	81.386	3.5945e-08	0.257923	0	0	0	0	0	0	0	0	0	1.00017	0.963707	0.9964	0	0	0	0	NA	FALSE	TRUE	TRUE	FALSE	FALSE	TRUE	FALSE	TRUE	FALSE	TRUE	FALSE	TRUE	FALSE	FALSE	TRUE	FALSE	FALSE	FALSE	FALSE	TRUE
317	A0A096LP25;Q2M2I8-2	AP2-associated protein kinase 1	AAK1	S(0.035)AT(0.035)T(0.035)T(0.032)PS(0.124)GS(0.124)PRT(0.185)S(0.185)QQNVY(0.136)NPS(0.04)EGS(0.033)T(0.033)WNPFDDDNFSK	13	30;30;682;682;24	326;5006	54.003	0.00134632	0.185397	0	0	0	0	0	0	0	0	0	1.00017	0.963707	0.9964	0	0	0	0	NA	FALSE	TRUE	TRUE	FALSE	FALSE	TRUE	FALSE	TRUE	FALSE	FALSE	FALSE	TRUE	FALSE	FALSE	TRUE	FALSE	FALSE	FALSE	FALSE	TRUE
318	A0A0A0MR88;F8W7U3	WASH complex subunit FAM21C;WASH complex subunit FAM21A	FAM21C;FAM21A	AGNS(1)DS(1)EEDDANGRVELILEPK	4	158;158;158;158;102;103;150;158;158;103;70;158;158;158;158	327;1489	100.01	0.00251246	1	0	0	0	0	0	0	0	0	0	1.00058	1.00431	1.00259	0	0	0	0	NA	FALSE	FALSE	FALSE	FALSE	FALSE	FALSE	TRUE	FALSE	FALSE	FALSE	FALSE	FALSE	FALSE	FALSE	FALSE	FALSE	FALSE	FALSE	FALSE	FALSE
319	A0A0A0MR88;F8W7U3	WASH complex subunit FAM21C;WASH complex subunit FAM21A	FAM21C;FAM21A	AGNS(1)DS(1)EEDDANGRVELILEPK	6	160;160;160;160;104;105;152;160;160;105;72;160;160;160;160	327;1489	100.01	0.00251246	1	0	0	0	0	0	0	0	0	0	1.00058	1.00431	1.00259	0	0	0	0	NA	FALSE	FALSE	FALSE	FALSE	FALSE	FALSE	TRUE	FALSE	FALSE	FALSE	FALSE	FALSE	FALSE	FALSE	FALSE	FALSE	FALSE	FALSE	FALSE	FALSE
320	A0A0A0MR88;F8W7U3	WASH complex subunit FAM21C;Putative WASH complex subunit FAM21;WASH complex subunit FAM21A	FAM21C;FAM21D;FAM21A	AKS(1)PMFPALGEAS(0.858)S(0.142)DDDLFQS(0.001)AK	3	1169;1169;1107;1148;1090;1091;1138;1146;1073;136;1081;1107;1148;1169;1073	327;1489	69.256	0.00027047	0.999979	9885.4	6648.14	10930.4	7124.99	9686.09	7211.19	0.672521	0.651852	0.744489	1.00058	1.00431	1.00259	0.672133	0.649052	0.742564	0.687916	0.00630702	FALSE	FALSE	FALSE	FALSE	FALSE	FALSE	FALSE	FALSE	FALSE	FALSE	FALSE	FALSE	FALSE	FALSE	FALSE	FALSE	FALSE	TRUE	FALSE	TRUE
321	A0A0A0MR88;F8W7U3	WASH complex subunit FAM21C;Putative WASH complex subunit FAM21;WASH complex subunit FAM21A	FAM21C;FAM21D;FAM21A	AKS(1)PMFPALGEAS(0.858)S(0.142)DDDLFQS(0.001)AK	13	1179;1179;1117;1158;1100;1101;1148;1156;1083;146;1091;1117;1158;1179;1083	327;1489	86.367	0.00143142	0.857777	1316.9	1244.6	1805.54	0	2068.47	2950.41	0.945099	0	1.42637	1.00058	1.00431	1.00259	0.944554	0	1.42268	0.789079	0.739323	FALSE	FALSE	FALSE	FALSE	FALSE	FALSE	FALSE	FALSE	FALSE	TRUE	FALSE	FALSE	FALSE	FALSE	FALSE	FALSE	FALSE	TRUE	FALSE	TRUE
322	A0A0A0MR88;F8W7U3	WASH complex subunit FAM21C;Putative WASH complex subunit FAM21;WASH complex subunit FAM21A	FAM21C;FAM21D;FAM21A	SPMFPALGEAS(0.004)S(0.996)DDDLFQSAK	12	1180;1180;1118;1159;1101;1102;1149;1157;1084;147;1092;1118;1159;1180;1084	327;1489	190.46	8.29874e-14	0.995739	236880	205881	267975	259324	234399	254725	0.869136	0.967717	1.08672	1.00058	1.00431	1.00259	0.868634	0.96356	1.0839	0.972033	0.768825	FALSE	FALSE	FALSE	FALSE	FALSE	FALSE	FALSE	FALSE	FALSE	TRUE	FALSE	FALSE	FALSE	FALSE	FALSE	FALSE	FALSE	TRUE	FALSE	TRUE
323	A0A0A0MR88;F8W7U3	WASH complex subunit FAM21C;WASH complex subunit FAM21A	FAM21C;FAM21A	ASALLFS(0.53)S(0.47)DEEDQWNIPASQTHLASDSRSK	7	619;619;619;619;595;531;619;619;619;595	327;1489	102.97	5.40242e-12	0.529849	23064	20641.5	19163.5	20325	21100.3	19190.3	0.894964	1.06061	0.909481	1.00058	1.00431	1.00259	0.894448	1.05605	0.907128	0.952542	0.455248	FALSE	FALSE	FALSE	FALSE	FALSE	TRUE	TRUE	FALSE	FALSE	FALSE	FALSE	TRUE	FALSE	TRUE	FALSE	FALSE	FALSE	FALSE	FALSE	FALSE
324	A0A0A0MR88;F8W7U3	WASH complex subunit FAM21C;WASH complex subunit FAM21A	FAM21C;FAM21A	ASALLFS(0.214)S(0.786)DEEDQWNIPASQTHLASDSRSK	8	620;620;620;620;596;532;620;620;620;596	327;1489	119.18	2.61723e-08	0.7859	105070	85422.9	88131.3	74581.9	83747.6	74505	0.81301	0.846259	0.889637	1.00058	1.00431	1.00259	0.81254	0.842623	0.887336	0.8475	0.149619	FALSE	FALSE	FALSE	FALSE	FALSE	TRUE	TRUE	FALSE	FALSE	FALSE	FALSE	TRUE	FALSE	TRUE	FALSE	FALSE	FALSE	FALSE	FALSE	FALSE
325	A0A0A0MR88;F8W7U3	WASH complex subunit FAM21C;WASH complex subunit FAM21A	FAM21C;FAM21A	AVAS(1)PEATVSQTDENK	4	498;498;498;498;442;443;490;498;474;410;498;498;498;474	327;1489	229.93	4.72782e-59	0.999999	659520	583751	728937	600494	668870	577552	0.885115	0.823794	0.863475	1.00058	1.00431	1.00259	0.884604	0.820255	0.861241	0.855367	0.0356625	FALSE	FALSE	FALSE	FALSE	FALSE	FALSE	FALSE	TRUE	FALSE	FALSE	FALSE	TRUE	FALSE	FALSE	FALSE	FALSE	TRUE	FALSE	FALSE	TRUE
326	A0A0A0MR88;F8W7U3	WASH complex subunit FAM21C;WASH complex subunit FAM21A	FAM21C;FAM21A	ERRT(1)PS(1)DDEEDNLFAPPK	6	333;333;333;333;277;278;325;333;245;333;333;333	327;1489	136.77	5.21474e-20	1	706350	689543	753096	704312	708962	662321	0.976206	0.935221	0.934211	1.00058	1.00431	1.00259	0.975642	0.931204	0.931795	0.946213	0.130886	FALSE	FALSE	FALSE	FALSE	FALSE	FALSE	TRUE	FALSE	FALSE	FALSE	TRUE	FALSE	FALSE	FALSE	TRUE	FALSE	FALSE	FALSE	FALSE	TRUE
327	A0A0A0MR88;F8W7U3	WASH complex subunit FAM21C;WASH complex subunit FAM21A	FAM21C;FAM21A	ETVSEAPPLLFS(1)DEEEK	12	728;728;728;728;670;671;718;726;640;728;728;728	327;1489	274.16	3.09071e-88	1	488910	499030	548961	500037	567652	527373	1.0207	0.910878	0.929043	1.00058	1.00431	1.00259	1.02011	0.906965	0.926639	0.951238	0.387802	FALSE	FALSE	FALSE	FALSE	FALSE	FALSE	TRUE	FALSE	FALSE	FALSE	FALSE	FALSE	FALSE	TRUE	FALSE	FALSE	FALSE	FALSE	FALSE	FALSE
328	A0A0A0MR88;F8W7U3	WASH complex subunit FAM21C;WASH complex subunit FAM21A	FAM21C;FAM21A	GEPRDS(0.999)GT(0.001)LQSQEAK	6	648;648;648;648;590;591;638;646;624;560;648;648;648;624	327;1489	95.195	0.00209196	0.999327	110490	87481.1	117069	75056	106680	75851.6	0.791756	0.641127	0.71102	1.00058	1.00431	1.00259	0.791299	0.638373	0.70918	0.712951	0.00401186	FALSE	FALSE	FALSE	FALSE	FALSE	FALSE	TRUE	TRUE	FALSE	FALSE	FALSE	TRUE	FALSE	FALSE	TRUE	FALSE	FALSE	FALSE	FALSE	FALSE
329	A0A0A0MR88;F8W7U3	WASH complex subunit FAM21C;WASH complex subunit FAM21A	FAM21C;FAM21A	HSDLFS(0.001)S(0.004)S(0.155)S(0.84)PWDK	9	787;787;787;787;729;730;777;785;712;699;787;787;787;712	327;1489	72.898	0.000454261	0.840175	42911	32103.3	45488.3	33116	46529	34170	0.748138	0.728012	0.734383	1.00058	1.00431	1.00259	0.747706	0.724884	0.732483	0.735024	0.00200129	FALSE	TRUE	FALSE	FALSE	TRUE	TRUE	FALSE	TRUE	FALSE	TRUE	TRUE	FALSE	FALSE	FALSE	FALSE	FALSE	FALSE	FALSE	TRUE	TRUE
330	A0A0A0MR88;F8W7U3	WASH complex subunit FAM21C;WASH complex subunit FAM21A	FAM21C;FAM21A	S(0.847)PY(0.145)GPPPT(0.008)GLFDDDDGDDDDDFFSAPHSK	1	441;441;441;441;385;386;433;441;417;353;441;441;441;417	327;1489	142.28	1.63415e-26	0.846716	25880	28537.3	34346	29137.6	31417.8	27168.4	1.10268	0.848355	0.864746	1.00058	1.00431	1.00259	1.10204	0.84471	0.86251	0.936421	0.459683	FALSE	TRUE	TRUE	TRUE	FALSE	FALSE	TRUE	TRUE	FALSE	FALSE	FALSE	FALSE	FALSE	FALSE	FALSE	FALSE	FALSE	TRUE	FALSE	TRUE
331	A0A0A0MR88;F8W7U3	WASH complex subunit FAM21C;WASH complex subunit FAM21A	FAM21C;FAM21A	TQRVSLLFEDDVDS(0.016)GGS(0.016)LFGS(0.73)PPT(0.118)S(0.118)VPPAT(0.001)K	21	704;704;704;704;646;647;694;702;680;616;704;704;704;680	327;1489	58.398	0.000100631	0.730026	12328	10476.4	12510.7	10770.5	13131.2	12573.9	0.849805	0.860901	0.957557	1.00058	1.00431	1.00259	0.849314	0.857203	0.95508	0.887199	0.158774	FALSE	FALSE	FALSE	FALSE	FALSE	TRUE	FALSE	TRUE	FALSE	FALSE	FALSE	FALSE	FALSE	FALSE	FALSE	FALSE	FALSE	FALSE	TRUE	TRUE
332	A0A0A0MQR1	Mitogen-activated protein kinase kinase kinase kinase;Mitogen-activated protein kinase kinase kinase kinase 5	MAP4K5	PRIS(0.024)S(0.975)Y(0.001)PEDNFPDEEK	5	400;400	328	103.45	0.00571145	0.975026	84874	132327	146034	112670	111376	110958	1.5591	0.771533	0.996245	1.11615	0.975999	1.02776	1.39686	0.790506	0.969335	1.05223	0.828074	FALSE	FALSE	FALSE	FALSE	FALSE	FALSE	TRUE	FALSE	FALSE	FALSE	FALSE	FALSE	FALSE	FALSE	TRUE	FALSE	FALSE	FALSE	FALSE	FALSE
333	A0A0A0MQR2	Protein RTF2 homolog	RTFDC1	SLFTTHS(0.045)S(0.955)AK	8	317;287	329	85.554	0.000424874	0.954939	12324	10310.2	11781.1	8542.64	11019.4	8771.34	0.836596	0.725115	0.79599	0.906906	0.993067	0.989264	0.922473	0.730178	0.804629	0.819093	0.0255046	FALSE	FALSE	FALSE	FALSE	FALSE	TRUE	TRUE	TRUE	FALSE	TRUE	TRUE	FALSE	FALSE	FALSE	FALSE	FALSE	FALSE	FALSE	TRUE	FALSE
334	A0A0A0MQS0	PHD finger protein 20-like protein 1	PHF20L1	T(0.469)S(0.531)PPQPVNPPRPFK	2	369;370;395;395	331	51.147	0.0128111	0.530965	9527.5	9125.45	9809.32	9943.92	10570.5	10169.3	0.957801	1.01372	0.962049	0	0	0	0	0	0	0	0.642455	FALSE	FALSE	FALSE	FALSE	FALSE	TRUE	FALSE	TRUE	FALSE	TRUE	FALSE	TRUE	FALSE	FALSE	FALSE	FALSE	FALSE	FALSE	TRUE	TRUE
335	A0A0A0MQS0	PHD finger protein 20-like protein 1	PHF20L1	VS(0.505)S(0.379)PS(0.115)PATDGK	2	406;407;432;432	331	67.952	0.00150858	0.505304	10119	11514.8	11135.3	11482.5	11843.1	11611.3	1.13794	1.03117	0.980424	0	0	0	0	0	0	0	0.420168	FALSE	FALSE	FALSE	FALSE	FALSE	TRUE	FALSE	FALSE	FALSE	FALSE	FALSE	FALSE	TRUE	FALSE	FALSE	FALSE	TRUE	FALSE	FALSE	TRUE
336	A0A0A0MQS0	PHD finger protein 20-like protein 1	PHF20L1	VS(0.053)S(0.92)PS(0.02)PAT(0.006)DGK	3	407;408;433;433	331	114.76	0.0149376	0.920321	114740	185939	157576	153712	162539	166380	1.62053	0.975479	1.02363	0	0	0	0	0	0	0	0.267156	FALSE	FALSE	FALSE	FALSE	FALSE	TRUE	FALSE	FALSE	FALSE	TRUE	FALSE	FALSE	TRUE	FALSE	FALSE	FALSE	TRUE	FALSE	FALSE	TRUE
337	F5H0Q6	CLK4-associating serine/arginine rich protein	CLASRP	LT(0.014)RPAAS(0.986)PAVGEK	7	547;547;547;485;547	332	49.333	0.0176943	0.985541	6870.7	5711.89	6410.3	5555.55	7352.19	6751.59	0.83134	0.86666	0.91831	1.34224	1.2498	0.91969	0.619369	0.69344	0.998499	0.770436	0.140177	FALSE	TRUE	FALSE	TRUE	FALSE	FALSE	FALSE	FALSE	FALSE	FALSE	FALSE	FALSE	FALSE	FALSE	FALSE	FALSE	FALSE	FALSE	FALSE	TRUE
338	A0A0A0MQW0	Myelin expression factor 2	MYEF2	AEVPGAT(0.012)GGDS(0.988)PHLQPAEPPGEPRREPHPAEAEK	11	17;17;17;17;17;17	336	97.509	8.58496e-14	0.988404	274460	279549	314600	321691	334262	309570	1.01854	1.02254	0.926131	1.01561	0.980134	1.12695	1.00289	1.04327	0.821801	0.955984	0.857263	FALSE	FALSE	FALSE	FALSE	FALSE	FALSE	FALSE	TRUE	FALSE	FALSE	FALSE	FALSE	FALSE	FALSE	FALSE	FALSE	FALSE	FALSE	FALSE	TRUE
339	A0A0A0MQW8	G-protein coupled receptor 161	GPR161	RRS(0.493)S(0.493)VT(0.014)FEDEVEQIK	3	446;297;315;351;429;449	338	130.85	1.66382e-13	0.493067	0	0	0	0	0	0	0	0	0	0	0	0	0	0	0	0	NA	FALSE	FALSE	FALSE	FALSE	FALSE	TRUE	FALSE	FALSE	FALSE	FALSE	FALSE	FALSE	TRUE	TRUE	TRUE	FALSE	FALSE	FALSE	FALSE	FALSE
340	A0A0A0MQW8	G-protein coupled receptor 161	GPR161	RRS(0.466)S(0.503)VT(0.031)FEDEVEQIK	4	447;298;316;352;430;450	338	130.85	1.66382e-13	0.503197	29355	26203.2	31906.4	30347.9	31467.5	27966.1	0.892631	0.951154	0.88873	0	0	0	0	0	0	0	0.140584	FALSE	FALSE	FALSE	FALSE	FALSE	TRUE	FALSE	FALSE	FALSE	FALSE	FALSE	FALSE	TRUE	TRUE	TRUE	FALSE	FALSE	FALSE	FALSE	FALSE
341	F2Z357	Rap1 GTPase-activating protein 1	RAP1GAP	RS(1)S(1)AIGIENIQEVQEK	2	498;583;529;583;498;524;528;562	344	114.71	0.00197292	1	0	0	0	0	0	0	0	0	0	0	0	0	0	0	0	0	NA	FALSE	FALSE	FALSE	FALSE	FALSE	TRUE	FALSE	TRUE	FALSE	FALSE	FALSE	FALSE	FALSE	TRUE	TRUE	FALSE	FALSE	FALSE	FALSE	FALSE
342	F2Z357	Rap1 GTPase-activating protein 1	RAP1GAP	RS(1)S(1)AIGIENIQEVQEK	3	499;584;530;584;499;525;529;563	344	114.71	0.00197292	1	0	0	0	0	0	0	0	0	0	0	0	0	0	0	0	0	NA	FALSE	FALSE	FALSE	FALSE	FALSE	TRUE	FALSE	TRUE	FALSE	FALSE	FALSE	FALSE	FALSE	TRUE	TRUE	FALSE	FALSE	FALSE	FALSE	FALSE
343	A0A0A0MR03	RNA polymerase II subunit A C-terminal domain phosphatase	CTDP1	EVDDILGEGS(1)DDS(0.999)DS(0.001)EK	10	750;869	345	184.92	7.33086e-09	0.999992	6959.3	4776.09	6432.88	7065.47	5217.63	6503.9	0.686289	1.09834	1.24653	1.04173	1.04115	1.03225	0.658794	1.05493	1.20759	0.97377	0.923741	FALSE	FALSE	FALSE	FALSE	FALSE	TRUE	TRUE	FALSE	FALSE	FALSE	FALSE	FALSE	FALSE	FALSE	FALSE	FALSE	FALSE	FALSE	FALSE	FALSE
344	A0A0A0MR03	RNA polymerase II subunit A C-terminal domain phosphatase	CTDP1	EVDDILGEGSDDS(1)DSEK	13	753;872	345	180.1	5.317e-07	0.999529	61008	47959.1	58040.8	50836.7	55696.2	40326.5	0.786112	0.875878	0.724044	1.04173	1.04115	1.03225	0.754618	0.841263	0.701426	0.765769	0.0444886	FALSE	FALSE	FALSE	FALSE	FALSE	TRUE	TRUE	FALSE	FALSE	FALSE	FALSE	FALSE	FALSE	FALSE	FALSE	FALSE	FALSE	FALSE	FALSE	FALSE
345	A0A0A0MR03	RNA polymerase II subunit A C-terminal domain phosphatase	CTDP1	SSS(0.001)S(0.031)AS(0.743)DGES(0.225)EGK	6	355;474;406;406;474;474	345	143.58	0.00377882	0.742865	78979	88778.6	97485.3	96075.9	98679.6	120787	1.12408	0.985543	1.22403	1.04173	1.04115	1.03225	1.07904	0.946594	1.18579	1.07048	0.437302	FALSE	FALSE	FALSE	FALSE	FALSE	TRUE	TRUE	TRUE	FALSE	FALSE	FALSE	FALSE	FALSE	FALSE	FALSE	FALSE	FALSE	TRUE	FALSE	FALSE
346	H0Y966	Centrosomal protein of 192 kDa	CEP192	GEVIS(0.036)S(0.904)GS(0.06)K	6	1349;1274;1288;1153;1749;297;1153;172	349	100.09	0.00854707	0.904124	1109600	1.21347e+06	1.29234e+06	1.035e+06	1.46568e+06	1.06098e+06	1.09361	0.800874	0.723879	0	0	0	0	0	0	0	0.207393	FALSE	FALSE	FALSE	FALSE	FALSE	TRUE	FALSE	TRUE	FALSE	FALSE	FALSE	FALSE	FALSE	FALSE	FALSE	FALSE	FALSE	FALSE	FALSE	TRUE
347	H0Y966	Centrosomal protein of 192 kDa	CEP192	HGGNVS(1)LDVLPVK	6	1698;1623;1637;1502;2098;646	349	67.646	0.00094881	1	5820.4	5286.98	6006.81	5314.34	6706.46	5377.8	0.908354	0.884719	0.801883	0	0	0	0	0	0	0	0.0859463	FALSE	FALSE	FALSE	FALSE	FALSE	FALSE	FALSE	FALSE	FALSE	TRUE	FALSE	FALSE	FALSE	FALSE	FALSE	FALSE	TRUE	FALSE	FALSE	TRUE
348	H0Y966	Centrosomal protein of 192 kDa	CEP192	QKDY(0.475)S(0.525)HVRHFLPNDLEK	5	360;285;299;164;760;164;501	349	35.757	0.00458199	0.524601	31347	27230.7	32946.3	33323.9	25525.1	35037.6	0.868688	1.01146	1.37267	0	0	0	0	0	0	0	0.587914	FALSE	FALSE	FALSE	FALSE	FALSE	FALSE	TRUE	FALSE	FALSE	TRUE	FALSE	FALSE	FALSE	FALSE	FALSE	FALSE	TRUE	FALSE	FALSE	FALSE
349	A0A0A0MR46	RNA-binding protein 44	RBM44	LVMENREGLNMNLS(0.083)S(0.458)NS(0.458)AK	15	643;642	350	34.914	0.0201615	0.458466	0	0	0	0	0	0	0	0	0	0	0	0	0	0	0	0	NA	FALSE	FALSE	FALSE	FALSE	FALSE	TRUE	FALSE	TRUE	FALSE	TRUE	FALSE	FALSE	FALSE	FALSE	FALSE	FALSE	FALSE	FALSE	FALSE	FALSE
350	A0A0A0MR46	RNA-binding protein 44	RBM44	LVMENREGLNMNLS(0.083)S(0.458)NS(0.458)AK	17	645;644	350	34.914	0.0201615	0.458466	0	0	0	0	0	0	0	0	0	0	0	0	0	0	0	0	NA	FALSE	FALSE	FALSE	FALSE	FALSE	TRUE	FALSE	TRUE	FALSE	TRUE	FALSE	FALSE	FALSE	FALSE	FALSE	FALSE	FALSE	FALSE	TRUE	FALSE
351	A0A0C4DG68	Pumilio homolog 2	PUM2	GKAS(1)PFEEDQNRDLK	4	27;80;80;136;136;136;136	352	103.3	0.00130956	1	135290	145371	146875	154723	155583	152438	1.07452	1.05343	0.979784	0.920822	0.964333	1.0459	1.16691	1.0924	0.936786	1.06536	0.50673	FALSE	FALSE	FALSE	FALSE	FALSE	FALSE	TRUE	FALSE	FALSE	FALSE	FALSE	FALSE	FALSE	FALSE	FALSE	FALSE	FALSE	FALSE	FALSE	TRUE
352	A0A0A0MR66	RNA-binding protein 10	RBM10	GALAERQHT(0.176)S(0.824)MDLPK	10	775;632;633;709;710	353	59.9	0.00344463	0.824258	23195	17933.8	26137	22722.9	20695.3	20823.3	0.773175	0.869375	1.00619	1.04842	0.985503	0.923128	0.737465	0.882164	1.08998	0.903202	0.247436	FALSE	FALSE	FALSE	FALSE	FALSE	FALSE	FALSE	FALSE	FALSE	FALSE	FALSE	FALSE	FALSE	FALSE	FALSE	FALSE	FALSE	FALSE	FALSE	FALSE
353	A0A0A0MR68	Synapsin-3	SYN3	PPVQGRS(0.068)T(0.068)S(0.864)QQGEES(1)KK	9	263;520	354	66.059	0.0236492	0.863708	0	0	0	0	0	0	0	0	0	0	0	0	0	0	0	0	NA	FALSE	FALSE	FALSE	FALSE	FALSE	FALSE	FALSE	FALSE	FALSE	FALSE	FALSE	TRUE	FALSE	FALSE	TRUE	FALSE	FALSE	FALSE	FALSE	FALSE
354	A0A0A0MR68	Synapsin-3	SYN3	PPVQGRS(0.106)T(0.033)S(0.861)QQGEES(1)KK	15	269;526	354	66.059	0.0236492	0.999995	0	0	0	0	0	0	0	0	0	0	0	0	0	0	0	0	NA	FALSE	FALSE	FALSE	FALSE	FALSE	FALSE	FALSE	FALSE	FALSE	TRUE	FALSE	TRUE	FALSE	FALSE	TRUE	FALSE	FALSE	FALSE	FALSE	FALSE
355	A0A0A0MR87	SCL-interrupting locus protein	STIL	RY(0.005)GLLQS(0.147)S(0.147)DNS(0.701)EDEEEPPDNADSK	11	1089;1118;1135;1136	355	86.856	2.81206e-06	0.701253	4663.1	4017.61	5881.94	4194	5375.11	4718.71	0.861574	0.71303	0.877882	0	0	0	0	0	0	0	0.0871362	FALSE	FALSE	FALSE	FALSE	FALSE	TRUE	TRUE	TRUE	FALSE	FALSE	FALSE	FALSE	FALSE	FALSE	FALSE	FALSE	FALSE	FALSE	FALSE	FALSE
356	K7EMM4	Transcription factor E2-alpha	TCF3	ART(0.322)S(0.322)S(0.322)T(0.035)DEVLSLEEK	4	98;192;478;529	358	153.79	2.097e-06	0.321611	0	0	0	0	0	0	0	0	0	1.04933	0.874995	0.960372	0	0	0	0	NA	FALSE	FALSE	FALSE	FALSE	FALSE	FALSE	TRUE	FALSE	FALSE	FALSE	FALSE	FALSE	FALSE	FALSE	TRUE	TRUE	FALSE	TRUE	FALSE	FALSE
357	K7EMM4	Transcription factor E2-alpha	TCF3	ART(0.165)S(0.165)S(0.506)T(0.165)DEVLSLEEK	5	99;193;479;530	358	153.79	2.097e-06	0.506368	21131	22759.1	27594.5	32029.6	27804.5	24512.7	1.07705	1.16072	0.881612	1.04933	0.874995	0.960372	1.02642	1.32655	0.917991	1.09032	0.810352	FALSE	FALSE	FALSE	FALSE	FALSE	FALSE	TRUE	FALSE	FALSE	FALSE	FALSE	FALSE	FALSE	FALSE	TRUE	TRUE	FALSE	TRUE	FALSE	FALSE
358	K7EMM4	Transcription factor E2-alpha	TCF3	EDEENT(0.006)S(0.014)AADHS(0.979)EEEK	12	83;177;463;514;23;44;23;25;39;64;543;514;463	358	49.343	0.00799533	0.979342	2605.9	2554.76	3026.12	2270.58	2756.51	2709.3	0.980375	0.750326	0.982873	1.04933	0.874995	0.960372	0.934291	0.85752	1.02343	0.938414	0.184816	FALSE	FALSE	FALSE	FALSE	FALSE	FALSE	TRUE	FALSE	FALSE	FALSE	FALSE	FALSE	FALSE	FALSE	FALSE	FALSE	FALSE	FALSE	FALSE	FALSE
359	A0A0A0MRE5	Arf-GAP with SH3 domain, ANK repeat and PH domain-containing protein 1	ASAP1	QAS(1)EDSNDLTPTLPETPVPLPRK	3	1034;1041;1044;862;398	359	152.13	9.18165e-38	0.999783	131640	127483	144432	141587	134463	132429	0.968424	0.980301	0.984871	1.0512	1.05933	0.985618	0.921257	0.925398	0.999242	0.948632	0.623368	FALSE	FALSE	FALSE	FALSE	FALSE	TRUE	TRUE	TRUE	FALSE	FALSE	FALSE	FALSE	FALSE	FALSE	FALSE	FALSE	FALSE	FALSE	FALSE	TRUE
360	A0A0A0MRE5	Arf-GAP with SH3 domain, ANK repeat and PH domain-containing protein 1	ASAP1	QAS(0.5)EDS(0.5)NDLTPTLPETPVPLPRK	6	1037;1044;1047;865;401	359	82.765	3.05491e-10	0.499781	0	0	0	0	0	0	0	0	0	1.0512	1.05933	0.985618	0	0	0	0	NA	FALSE	FALSE	FALSE	FALSE	FALSE	TRUE	TRUE	TRUE	FALSE	FALSE	FALSE	FALSE	FALSE	FALSE	FALSE	FALSE	FALSE	FALSE	FALSE	TRUE
361	A0A0A0MRE5	Arf-GAP with SH3 domain, ANK repeat and PH domain-containing protein 1	ASAP1	RT(0.184)LS(0.813)DPPS(0.002)PLPHGPPNK	4	832;839;842;660	359	98.543	3.05319e-06	0.813179	13587	13432.6	12710.2	14383	12645.5	14254.7	0.988634	1.13161	1.12725	1.0512	1.05933	0.985618	0.940483	1.06823	1.1437	1.05081	0.070349	FALSE	FALSE	FALSE	FALSE	FALSE	FALSE	FALSE	TRUE	TRUE	FALSE	FALSE	FALSE	FALSE	FALSE	FALSE	FALSE	FALSE	FALSE	FALSE	TRUE
362	A0A0A0MRE5	Arf-GAP with SH3 domain, ANK repeat and PH domain-containing protein 1	ASAP1	RT(0.458)LS(0.544)DPPS(0.998)PLPHGPPNK	8	836;843;846;664	359	69.779	0.000315338	0.997547	6620	6683.36	7048.69	7467.3	7845.86	6709.54	1.00957	1.05939	0.855169	1.0512	1.05933	0.985618	0.9604	1.00006	0.867647	0.942701	0.649842	FALSE	FALSE	FALSE	FALSE	FALSE	FALSE	FALSE	TRUE	TRUE	FALSE	FALSE	FALSE	FALSE	FALSE	FALSE	FALSE	FALSE	FALSE	FALSE	TRUE
363	A0A0A0MRE5	Arf-GAP with SH3 domain, ANK repeat and PH domain-containing protein 1	ASAP1	SHPLDLS(1)PNVQSRDAIQK	7	1020;1027;1030;848;384	359	166.06	4.12173e-34	1	129930	89659.8	143172	81715.7	155794	86342.9	0.690062	0.570753	0.554212	1.0512	1.05933	0.985618	0.656453	0.538787	0.562299	0.585846	0.0111267	FALSE	FALSE	FALSE	FALSE	FALSE	TRUE	FALSE	FALSE	FALSE	FALSE	FALSE	FALSE	FALSE	FALSE	FALSE	FALSE	TRUE	FALSE	FALSE	TRUE
364	A0A0A0MRE5	Arf-GAP with SH3 domain, ANK repeat and PH domain-containing protein 1	ASAP1	SQTGDVS(1)PK	7	1001;1008;1011;829;365	359	78.705	0.00124118	0.999998	41142	29380.4	40400.4	31314.8	40003.9	29860.4	0.714122	0.775111	0.746436	1.0512	1.05933	0.985618	0.679341	0.7317	0.757328	0.72279	0.000422328	FALSE	TRUE	TRUE	FALSE	FALSE	TRUE	FALSE	TRUE	FALSE	TRUE	FALSE	TRUE	FALSE	FALSE	FALSE	FALSE	TRUE	FALSE	FALSE	TRUE
365	A0A0A0MRE5	Arf-GAP with SH3 domain, ANK repeat and PH domain-containing protein 1	ASAP1	TDHLS(1)LDK	5	903;910;913;731;267	359	63.624	0.00591919	0.999847	46860	33908.5	41541.4	35924	35982.6	30406.6	0.723612	0.864776	0.845036	1.0512	1.05933	0.985618	0.688369	0.816344	0.857367	0.78736	0.107356	FALSE	FALSE	FALSE	FALSE	FALSE	FALSE	FALSE	TRUE	FALSE	FALSE	FALSE	FALSE	FALSE	FALSE	TRUE	FALSE	FALSE	TRUE	FALSE	FALSE
366	A0A0A0MRF6	A-kinase anchor protein 9	AKAP9	AQS(0.001)DGQS(0.993)PS(0.006)K	7	42;43;31;31;43;43;31;39;43;31	361	66.267	0.00648951	0.993414	27416	18825.7	30026.2	23538.8	28415.7	26182.1	0.686667	0.783941	0.921397	0.988775	1.0095	0.985493	0.694463	0.776566	0.93496	0.801996	0.1026	FALSE	TRUE	FALSE	TRUE	TRUE	FALSE	FALSE	TRUE	FALSE	FALSE	FALSE	FALSE	FALSE	TRUE	TRUE	FALSE	FALSE	FALSE	FALSE	TRUE
367	A0A0A0MRF6	A-kinase anchor protein 9	AKAP9	LS(0.128)S(0.872)LQDLEK	3	1338;1339;1327;1327;1339;1339;1327;1335;1339	361	128.08	0.00896478	0.872119	73276	70852.4	86335.1	72487.3	66412.7	51772	0.966925	0.839604	0.779549	0.988775	1.0095	0.985493	0.977902	0.831705	0.791024	0.866877	0.31009	FALSE	FALSE	FALSE	FALSE	FALSE	TRUE	TRUE	TRUE	FALSE	TRUE	FALSE	FALSE	FALSE	FALSE	FALSE	FALSE	FALSE	FALSE	FALSE	FALSE
368	A0A0A0MRF6	A-kinase anchor protein 9	AKAP9	QS(0.5)S(0.5)EEIK	2	401;402;390;390;402;402;390;398;402	361	54.408	0.0175195	0.5	2525.5	2313.72	1979.12	2381.36	2701.4	1973.37	0.916144	1.20324	0.730498	0.988775	1.0095	0.985493	0.926544	1.19192	0.741251	0.953239	0.524382	FALSE	FALSE	FALSE	FALSE	FALSE	FALSE	TRUE	FALSE	FALSE	TRUE	FALSE	FALSE	FALSE	FALSE	TRUE	FALSE	FALSE	FALSE	FALSE	FALSE
369	A0A0A0MRF6	A-kinase anchor protein 9	AKAP9	QS(0.5)S(0.5)EEIK	3	402;403;391;391;403;403;391;399;403	361	54.408	0.0175195	0.5	2525.5	2313.72	1979.12	2381.36	2701.4	1973.37	0.916144	1.20324	0.730498	0.988775	1.0095	0.985493	0.926544	1.19192	0.741251	0.953239	0.524382	FALSE	FALSE	FALSE	FALSE	FALSE	FALSE	TRUE	FALSE	FALSE	TRUE	FALSE	FALSE	FALSE	FALSE	TRUE	FALSE	FALSE	FALSE	FALSE	FALSE
370	A0A0A0MRJ0	Non-specific serine/threonine protein kinase;Serine/threonine-protein kinase MRCK alpha	CDC42BPA	REFS(0.996)GGS(0.003)Y(0.001)SAK	4	1618;1610;1638;1651;1673;1700;1557;903;937;967	365	49.482	0.0127989	0.995519	18519	17389.5	18801.2	19261.3	17747.4	17300.2	0.939009	1.02448	0.9748	1.01383	0.999323	0.991258	0.926203	1.02517	0.983396	0.978256	0.638578	FALSE	FALSE	FALSE	FALSE	FALSE	TRUE	FALSE	FALSE	FALSE	FALSE	FALSE	FALSE	FALSE	FALSE	TRUE	FALSE	FALSE	FALSE	FALSE	FALSE
371	A0A0A0MRJ0	Non-specific serine/threonine protein kinase;Serine/threonine-protein kinase MRCK alpha	CDC42BPA	REFS(0.008)GGS(0.983)Y(0.006)S(0.003)AK	7	1621;1613;1641;1654;1676;1703;1560;906;940;970	365	45.115	0.018979	0.983012	4683.8	4845.77	5912.27	3729.95	5771.37	4524.67	1.03458	0.630882	0.783985	1.01383	0.999323	0.991258	1.02047	0.63131	0.790899	0.814227	0.101533	FALSE	FALSE	FALSE	FALSE	FALSE	TRUE	TRUE	FALSE	FALSE	FALSE	FALSE	FALSE	FALSE	FALSE	FALSE	FALSE	FALSE	FALSE	FALSE	TRUE
372	A0A0A0MRJ3	Neuron navigator 1	NAV1	AVALDS(0.04)DNIS(0.96)LK	10	767;754;754;754;754;754;754;363;312	366	111.64	0.0167377	0.959835	21845	36166.4	21704.2	22204.5	31842.3	29216.4	1.65559	1.02305	0.917532	1.02414	0.989327	1.00427	1.61657	1.03409	0.913634	1.1881	0.482881	FALSE	TRUE	TRUE	FALSE	FALSE	TRUE	FALSE	TRUE	FALSE	FALSE	FALSE	FALSE	FALSE	FALSE	FALSE	FALSE	TRUE	FALSE	FALSE	TRUE
373	A0A0A0MRJ3	Neuron navigator 1	NAV1	LQHGSTETAS(0.994)PS(0.005)IK	10	1218;1197;1205;1262;1257;1265;871	366	119.8	4.77757e-09	0.994429	12936	8043.14	12621.3	8533.67	13073.3	8468.33	0.621764	0.676133	0.647759	1.02414	0.989327	1.00427	0.607109	0.683428	0.645007	0.645181	2.83056e-05	FALSE	TRUE	TRUE	FALSE	TRUE	TRUE	FALSE	TRUE	FALSE	FALSE	FALSE	FALSE	FALSE	FALSE	FALSE	FALSE	FALSE	FALSE	FALSE	TRUE
374	A0A0A0MRJ3	Neuron navigator 1	NAV1	LYHLPPPT(0.004)VGPHS(0.342)IAS(0.438)PPEDRT(0.217)VK	16	1779;1758;1766;1823;1818;1826;1432	366	54.658	0.0190769	0.437554	0	0	0	0	0	0	0	0	0	1.02414	0.989327	1.00427	0	0	0	0	NA	FALSE	FALSE	FALSE	FALSE	FALSE	TRUE	TRUE	TRUE	FALSE	FALSE	FALSE	FALSE	FALSE	FALSE	FALSE	FALSE	TRUE	TRUE	FALSE	TRUE
375	A0A0A0MRJ3	Neuron navigator 1	NAV1	NSEAQAVIQGALNAS(0.407)ET(0.297)T(0.297)PK	15	1123;1102;1110;1167;1159;1167;1159;776;717;150	366	67.227	4.46947e-06	0.406792	0	0	0	0	0	0	0	0	0	1.02414	0.989327	1.00427	0	0	0	0	NA	FALSE	TRUE	TRUE	FALSE	FALSE	TRUE	TRUE	FALSE	FALSE	FALSE	FALSE	FALSE	FALSE	FALSE	FALSE	FALSE	FALSE	FALSE	FALSE	TRUE
376	A0A0A0MRJ3	Neuron navigator 1	NAV1	RSLAESGLSWFS(0.992)ES(0.008)EEK	12	487;474;474;474;474;474;474;83;32	366	91.337	2.13946e-05	0.991598	31327	27554	32262.2	24739.1	25671.1	24642.7	0.87956	0.766813	0.959938	1.02414	0.989327	1.00427	0.858828	0.775086	0.95586	0.863258	0.173733	FALSE	FALSE	FALSE	FALSE	FALSE	TRUE	TRUE	TRUE	FALSE	TRUE	FALSE	FALSE	FALSE	FALSE	FALSE	FALSE	FALSE	TRUE	TRUE	FALSE
377	A0A0A0MRJ3	Neuron navigator 1	NAV1	RSLAESGLSWFS(0.004)ES(0.996)EEK	14	489;476;476;476;476;476;476;85;34	366	123.55	5.93464e-15	0.995685	23219	18859.2	23429.6	18881.1	20629	19517.2	0.812232	0.805868	0.946102	1.02414	0.989327	1.00427	0.793087	0.814562	0.942083	0.849911	0.0585941	FALSE	FALSE	FALSE	FALSE	FALSE	TRUE	TRUE	TRUE	FALSE	TRUE	FALSE	FALSE	FALSE	FALSE	FALSE	FALSE	FALSE	TRUE	TRUE	FALSE
378	A0A0A0MRJ3	Neuron navigator 1	NAV1	SASSYSDIEEIAT(0.002)PDS(0.533)S(0.533)APS(0.729)S(0.204)PK	20	1205;1184;1192;1249;1244;1252;858	366	79.511	0.000120614	0.728615	19218	20888.4	18465	16534.5	17315.3	15000.7	1.08692	0.895451	0.866328	1.02414	0.989327	1.00427	1.0613	0.905111	0.862648	0.94302	0.681329	FALSE	TRUE	TRUE	FALSE	FALSE	TRUE	FALSE	TRUE	FALSE	FALSE	FALSE	FALSE	FALSE	FALSE	FALSE	FALSE	FALSE	FALSE	FALSE	TRUE
379	A0A0A0MRJ3	Neuron navigator 1	NAV1	SASSYSDIEEIATPDS(0.01)S(0.01)APS(0.246)S(0.735)PK	21	1206;1185;1193;1250;1245;1253;859	366	190.33	2.50195e-66	0.734651	90686	85174.4	94292	91264.5	83789.8	82217.7	0.939223	0.967892	0.981238	1.02414	0.989327	1.00427	0.917085	0.978334	0.977069	0.957496	0.455324	FALSE	TRUE	TRUE	FALSE	FALSE	TRUE	FALSE	TRUE	FALSE	FALSE	FALSE	FALSE	FALSE	FALSE	FALSE	FALSE	FALSE	FALSE	FALSE	TRUE
380	A0A0A0MRJ3	Neuron navigator 1	NAV1	S(0.998)EHS(0.002)LFQAK	1	155;142;142;142;142;142;142	366	127.87	0.00027182	0.998377	30479	28770.6	24922.5	22957.8	30797.5	23104.6	0.943948	0.921169	0.750211	1.02414	0.989327	1.00427	0.921698	0.931107	0.747023	0.86661	0.23349	FALSE	FALSE	FALSE	FALSE	FALSE	TRUE	TRUE	TRUE	FALSE	TRUE	FALSE	FALSE	FALSE	FALSE	FALSE	FALSE	TRUE	FALSE	TRUE	TRUE
381	A0A0A0MRJ3	Neuron navigator 1	NAV1	SGY(0.001)MS(0.949)DS(0.05)DLMGK	5	404;391;391;391;391;391;391	366	112.13	0.002339	0.948624	302990	397080	404227	361831	367986	360602	1.31054	0.89512	0.979933	1.02414	0.989327	1.00427	1.27965	0.904777	0.97577	1.0534	0.679218	FALSE	FALSE	FALSE	FALSE	FALSE	TRUE	TRUE	TRUE	FALSE	TRUE	FALSE	FALSE	FALSE	FALSE	FALSE	FALSE	FALSE	FALSE	FALSE	FALSE
382	A0A0A0MRJ3	Neuron navigator 1	NAV1	S(0.018)IGS(0.97)PES(0.012)TPK	4	773;760;760;760;760;760;760;369;318	366	76.326	0.000955121	0.969704	12055	10370.7	13060.2	10759	13955.4	11207.4	0.860285	0.823796	0.803087	1.02414	0.989327	1.00427	0.840008	0.832684	0.799676	0.824122	0.0386494	FALSE	TRUE	TRUE	FALSE	FALSE	TRUE	FALSE	TRUE	FALSE	FALSE	FALSE	FALSE	FALSE	FALSE	FALSE	FALSE	TRUE	FALSE	FALSE	TRUE
383	A0A0A0MRJ3	Neuron navigator 1	NAV1	S(1)LTNLSFLTDSEK	1	103;90;90;90;90;90;90	366	251.28	2.44846e-46	0.999955	45271	31671.9	45791.6	28385.8	44610.9	32699	0.699607	0.61989	0.732983	1.02414	0.989327	1.00427	0.683116	0.626578	0.729869	0.679855	0.00549335	FALSE	FALSE	FALSE	FALSE	FALSE	TRUE	TRUE	FALSE	FALSE	FALSE	FALSE	FALSE	FALSE	FALSE	FALSE	FALSE	TRUE	FALSE	TRUE	FALSE
384	A0A0A0MRJ3	Neuron navigator 1	NAV1	SWLRS(0.5)S(0.5)FNK	5	1172;1151;1159;1216;825;199	366	61.435	0.00781229	0.499846	0	0	0	0	0	0	0	0	0	1.02414	0.989327	1.00427	0	0	0	0	NA	FALSE	FALSE	FALSE	FALSE	FALSE	FALSE	FALSE	TRUE	FALSE	TRUE	FALSE	FALSE	TRUE	TRUE	TRUE	FALSE	FALSE	FALSE	TRUE	FALSE
385	A0A0A0MRJ3	Neuron navigator 1	NAV1	SWLRS(0.5)S(0.5)FNK	6	1173;1152;1160;1217;826;200	366	61.435	0.00781229	0.499846	0	0	0	0	0	0	0	0	0	1.02414	0.989327	1.00427	0	0	0	0	NA	FALSE	FALSE	FALSE	FALSE	FALSE	FALSE	FALSE	TRUE	FALSE	TRUE	FALSE	FALSE	TRUE	TRUE	TRUE	FALSE	FALSE	FALSE	TRUE	FALSE
386	A0A0A0MRJ3	Neuron navigator 1	NAV1	TPPVAVT(0.498)S(0.498)PIT(0.003)HTAQSALK	8	554;541;541;541;541;541;541;150;99	366	85.932	0.000290748	0.498387	0	0	0	0	0	0	0	0	0	1.02414	0.989327	1.00427	0	0	0	0	NA	FALSE	FALSE	FALSE	FALSE	FALSE	TRUE	FALSE	TRUE	FALSE	FALSE	FALSE	FALSE	FALSE	FALSE	FALSE	FALSE	FALSE	FALSE	FALSE	TRUE
387	A0A0A0MRJ3	Neuron navigator 1	NAV1	T(0.266)S(0.734)LDVSNSAEPGFLAPGARSNIQYR	2	661;648;648;648;648;648;648;257;206	366	76.889	0.000588521	0.733836	20575	30850.1	33161.7	24203.7	23457.9	25930.7	1.4994	0.729871	1.10541	1.02414	0.989327	1.00427	1.46406	0.737745	1.10072	1.10084	0.78779	FALSE	FALSE	FALSE	FALSE	FALSE	FALSE	FALSE	TRUE	FALSE	TRUE	FALSE	FALSE	FALSE	TRUE	TRUE	FALSE	FALSE	FALSE	FALSE	FALSE
388	A0A0A0MRJ3	Neuron navigator 1	NAV1	VAPGPSSGSTPGQVPGS(0.025)S(0.025)ALS(0.833)S(0.117)PRR	21	1334;1313;1321;1378;1373;1381;987	366	68.516	0.00528809	0.8333	23519	19676.4	23235.2	19289.8	24395.9	25255.9	0.836617	0.830196	1.03525	1.02414	0.989327	1.00427	0.816897	0.839153	1.03086	0.895635	0.35329	FALSE	TRUE	TRUE	TRUE	FALSE	TRUE	FALSE	TRUE	FALSE	TRUE	FALSE	FALSE	FALSE	FALSE	TRUE	FALSE	FALSE	FALSE	FALSE	TRUE
389	A0A0A0MRJ3	Neuron navigator 1	NAV1	VNS(0.613)NS(0.387)LDLPSSSDTTHASK	3	819;806;806;806;806;806;806;415;364	366	97.049	0.00200907	0.612973	40430	39781.2	43797.1	45136.7	39212	35854.8	0.983952	1.03059	0.914384	1.02414	0.989327	1.00427	0.96076	1.0417	0.910499	0.970988	0.787828	FALSE	FALSE	FALSE	FALSE	FALSE	TRUE	FALSE	TRUE	FALSE	FALSE	FALSE	FALSE	FALSE	FALSE	FALSE	FALSE	FALSE	FALSE	FALSE	FALSE
390	A0A0A0MRJ3	Neuron navigator 1	NAV1	VNS(0.042)NS(0.858)LDLPS(0.08)S(0.016)S(0.003)DT(0.001)THASK	5	821;808;808;808;808;808;808;417;366	366	119.18	5.99251e-05	0.858467	123720	155082	187998	175512	136041	156070	1.25349	0.933582	1.14723	1.02414	0.989327	1.00427	1.22394	0.943654	1.14235	1.10332	0.58593	FALSE	FALSE	FALSE	FALSE	FALSE	TRUE	FALSE	TRUE	FALSE	FALSE	FALSE	FALSE	FALSE	FALSE	FALSE	FALSE	FALSE	FALSE	FALSE	FALSE
391	A0A0A0MRM2	Nebulin-related-anchoring protein	NRAP	FS(0.768)T(0.785)VVDT(0.785)PELLRS(0.661)KAGAQLQSDVR	2	205;205;205;205;205	368	38.349	0.0159592	0.768468	0	0	0	0	0	0	0	0	0	0	0	0	0	0	0	0	NA	FALSE	FALSE	FALSE	FALSE	FALSE	TRUE	FALSE	TRUE	FALSE	TRUE	FALSE	FALSE	FALSE	FALSE	TRUE	FALSE	FALSE	FALSE	TRUE	TRUE
392	A0A0A0MRM9	Nucleolar and coiled-body phosphoprotein 1	NOLC1	NS(1)EEEEEEKK	2	572;563;564;573	370	187.08	1.17942e-16	1	3721500	4.44678e+06	4.542e+06	4.22618e+06	4.93368e+06	4.56462e+06	1.19489	0.930467	0.925196	1.06065	0.941361	1.04507	1.12656	0.988428	0.885294	1.00009	0.973923	FALSE	FALSE	FALSE	FALSE	FALSE	TRUE	TRUE	FALSE	FALSE	FALSE	FALSE	FALSE	FALSE	FALSE	FALSE	FALSE	FALSE	FALSE	FALSE	FALSE
393	A0A0A0MRM9	Nucleolar and coiled-body phosphoprotein 1	NOLC1	GS(1)PRPQAPK	2	547;538;539;548	370	63.624	0.00555124	1	69951	57268.3	75221.7	60932.2	78472.2	67327.3	0.818691	0.810035	0.857977	1.06065	0.941361	1.04507	0.771874	0.860494	0.820974	0.817781	0.0311194	FALSE	TRUE	TRUE	FALSE	FALSE	FALSE	TRUE	TRUE	FALSE	FALSE	FALSE	FALSE	FALSE	FALSE	FALSE	FALSE	FALSE	TRUE	FALSE	TRUE
394	A0A0A0MRM9	Nucleolar and coiled-body phosphoprotein 1	NOLC1	KAS(0.773)S(0.111)S(0.111)DS(0.005)EDSSEEEEEVQGPPAK	3	82;83;84;83;64	370	115.63	7.89087e-10	0.773481	15235	7692.94	7129.57	7092.67	7263.21	5716.01	0.504952	0.994824	0.786981	1.06065	0.941361	1.04507	0.476076	1.05679	0.75304	0.76197	0.374251	FALSE	FALSE	FALSE	FALSE	FALSE	TRUE	TRUE	TRUE	FALSE	FALSE	FALSE	FALSE	FALSE	TRUE	FALSE	FALSE	FALSE	TRUE	FALSE	FALSE
395	A0A0A0MRM9	Nucleolar and coiled-body phosphoprotein 1	NOLC1	KAS(0.277)S(0.277)S(0.277)DS(0.166)EDS(0.001)S(0.001)EEEEEVQGPPAK	4	83;84;85;84;65	370	71.946	0.00764582	0.277404	0	0	0	0	0	0	0	0	0	1.06065	0.941361	1.04507	0	0	0	0	NA	FALSE	FALSE	FALSE	FALSE	FALSE	TRUE	TRUE	TRUE	FALSE	FALSE	FALSE	FALSE	FALSE	TRUE	FALSE	FALSE	FALSE	TRUE	FALSE	FALSE
396	A0A0A0MRM9	Nucleolar and coiled-body phosphoprotein 1	NOLC1	KAS(0.277)S(0.277)S(0.277)DS(0.166)EDS(0.001)S(0.001)EEEEEVQGPPAK	5	84;85;86;85;66	370	71.946	0.00764582	0.277404	0	0	0	0	0	0	0	0	0	1.06065	0.941361	1.04507	0	0	0	0	NA	FALSE	FALSE	FALSE	FALSE	FALSE	TRUE	TRUE	TRUE	FALSE	FALSE	FALSE	FALSE	FALSE	TRUE	FALSE	FALSE	FALSE	TRUE	FALSE	FALSE
397	A0A0A0MRM9	Nucleolar and coiled-body phosphoprotein 1	NOLC1	RGS(0.375)Y(0.175)RGGS(0.375)IS(0.075)VQVNSIK	3	690;681;682;691	370	78.088	0.000117293	0.375256	0	0	0	0	0	0	0	0	0	1.06065	0.941361	1.04507	0	0	0	0	NA	FALSE	FALSE	FALSE	FALSE	FALSE	FALSE	FALSE	FALSE	FALSE	FALSE	FALSE	FALSE	TRUE	TRUE	TRUE	FALSE	FALSE	FALSE	FALSE	FALSE
398	A0A0A0MRM9	Nucleolar and coiled-body phosphoprotein 1	NOLC1	RGS(0.375)Y(0.175)RGGS(0.375)IS(0.075)VQVNSIK	8	695;686;687;696	370	78.088	0.000117293	0.375256	0	0	0	0	0	0	0	0	0	1.06065	0.941361	1.04507	0	0	0	0	NA	FALSE	FALSE	FALSE	FALSE	FALSE	FALSE	FALSE	FALSE	FALSE	FALSE	FALSE	FALSE	TRUE	TRUE	TRUE	FALSE	FALSE	FALSE	FALSE	FALSE
399	A0A0A0MRM9	Nucleolar and coiled-body phosphoprotein 1	NOLC1	VAGGAAPS(0.005)KPAS(0.995)AK	12	517;508;509;518	370	52.112	0.0110615	0.995343	27072	10718.5	25087.9	14640.7	22492.9	14947.7	0.395926	0.583576	0.66455	1.06065	0.941361	1.04507	0.373284	0.619929	0.635889	0.543034	0.00383351	FALSE	FALSE	FALSE	FALSE	FALSE	TRUE	FALSE	TRUE	FALSE	FALSE	FALSE	FALSE	FALSE	FALSE	FALSE	FALSE	FALSE	FALSE	FALSE	FALSE
400	A0A0A0MRN5	Opioid growth factor receptor	OGFR	SVEPQDAGPLERSQGDEAGGHGEDRPEPLS(1)PK	30	326;378;378	372	87.226	8.80232e-10	0.999999	249490	393879	345535	362928	361211	360755	1.57873	1.05034	0.998738	0.944269	0.953969	1.07678	1.67191	1.10102	0.927526	1.23349	0.259834	FALSE	TRUE	TRUE	FALSE	FALSE	FALSE	TRUE	TRUE	FALSE	TRUE	FALSE	FALSE	FALSE	FALSE	FALSE	FALSE	FALSE	FALSE	FALSE	TRUE
401	A0A0A0MRN5	Opioid growth factor receptor	OGFR	VDEGAGDSAAVASGGAQTLALAGS(0.958)PAPS(0.042)GHPK	24	432;484;484	372	133.77	5.64923e-30	0.958054	446040	242807	315401	201783	215037	160708	0.544361	0.639767	0.74735	0.944269	0.953969	1.07678	0.576489	0.670637	0.694063	0.647063	0.19777	FALSE	FALSE	FALSE	FALSE	FALSE	FALSE	FALSE	TRUE	FALSE	FALSE	FALSE	FALSE	FALSE	FALSE	FALSE	FALSE	FALSE	FALSE	FALSE	TRUE
402	A0A0A0MRP0	MAP7 domain-containing protein 3	MAP7D3	DSLNEMFPSAILNGT(0.132)GS(0.818)PT(0.05)K	17	729;729;735;752;770	373	159.36	1.17271e-35	0.818236	34688	28671.5	38920.6	32441.1	44201.4	33419.9	0.826554	0.83352	0.756082	0.917077	0.889271	0.917898	0.901292	0.937307	0.823711	0.887437	0.0872762	FALSE	TRUE	FALSE	TRUE	FALSE	FALSE	FALSE	TRUE	FALSE	TRUE	FALSE	FALSE	FALSE	FALSE	FALSE	FALSE	FALSE	FALSE	FALSE	TRUE
403	A0A0A0MRP0	MAP7 domain-containing protein 3	MAP7D3	ESMEAS(1)PEAMVK	6	400;400;406;423;441	373	103.13	2.46143e-05	0.999655	200410	128461	228833	150608	198386	131714	0.640989	0.658154	0.663928	0.917077	0.889271	0.917898	0.698948	0.740105	0.723313	0.720789	0.00540949	FALSE	TRUE	TRUE	FALSE	FALSE	TRUE	TRUE	TRUE	FALSE	FALSE	TRUE	FALSE	FALSE	FALSE	FALSE	FALSE	FALSE	FALSE	FALSE	TRUE
404	A0A0A0MRP0	MAP7 domain-containing protein 3	MAP7D3	QS(0.993)PQT(0.007)SFPYK	2	492;492;498;515;533	373	108.97	7.70762e-05	0.992541	12926	3693.17	13336.4	4272.75	13946	4648.44	0.285717	0.320383	0.333316	0.917077	0.889271	0.917898	0.311552	0.360276	0.36313	0.344986	2.33021e-05	TRUE	FALSE	FALSE	FALSE	FALSE	TRUE	FALSE	TRUE	FALSE	FALSE	FALSE	FALSE	FALSE	FALSE	FALSE	FALSE	FALSE	FALSE	FALSE	TRUE
405	A0A0A0MRP0	MAP7 domain-containing protein 3	MAP7D3	RWS(0.985)WGGS(0.015)AMANSESK	3	165;165;165;147;165	373	76.817	0.000222726	0.984907	32511	23210.4	35328.1	31549.7	37081.6	25943.3	0.713924	0.893047	0.699625	0.917077	0.889271	0.917898	0.778479	1.00425	0.762204	0.84831	0.0609286	FALSE	FALSE	FALSE	FALSE	FALSE	FALSE	FALSE	TRUE	FALSE	FALSE	FALSE	FALSE	FALSE	TRUE	TRUE	FALSE	FALSE	FALSE	FALSE	FALSE
406	A0A0A0MRP0	MAP7 domain-containing protein 3	MAP7D3	RWS(0.434)WGGS(0.566)AMANSESK	7	169;169;169;151;169	373	45.723	0.0106771	0.566103	12528	9024.06	13793.3	8620.39	14898.3	9560.35	0.720312	0.62497	0.641707	0.917077	0.889271	0.917898	0.785443	0.702789	0.699106	0.729113	0.0118054	FALSE	FALSE	FALSE	FALSE	FALSE	FALSE	FALSE	TRUE	FALSE	FALSE	FALSE	FALSE	FALSE	TRUE	TRUE	FALSE	FALSE	FALSE	FALSE	FALSE
407	A0A0A0MRP0	MAP7 domain-containing protein 3	MAP7D3	TSLEASMEAS(1)PK	10	420;420;426;443;461	373	146.77	7.33395e-10	1	706960	596939	820599	698146	764035	717180	0.844375	0.850776	0.938674	0.917077	0.889271	0.917898	0.920724	0.956712	1.02263	0.96669	0.135377	FALSE	TRUE	TRUE	FALSE	TRUE	TRUE	TRUE	TRUE	FALSE	FALSE	FALSE	FALSE	FALSE	FALSE	FALSE	FALSE	TRUE	FALSE	FALSE	TRUE
408	A0A0A0MRP6	Probable global transcription activator SNF2L1	SMARCA1	S(1)PT(1)S(1)PLNMKLGRPR	1	116;116;116;116	374	75.509	0.0122653	1	0	0	0	0	0	0	0	0	0	0.993876	0.962767	0.97295	0	0	0	0	NA	FALSE	FALSE	FALSE	FALSE	FALSE	TRUE	FALSE	TRUE	FALSE	FALSE	FALSE	FALSE	FALSE	FALSE	FALSE	FALSE	FALSE	FALSE	FALSE	TRUE
409	A0A0A0MRP6	Probable global transcription activator SNF2L1	SMARCA1	S(1)PT(1)S(1)PLNMKLGRPR	4	119;119;119;119	374	75.509	0.00847065	1	13961	11361.9	13453.2	11813.2	14804.2	12880.3	0.81383	0.878098	0.870041	0.993876	0.962767	0.97295	0.818844	0.912056	0.89423	0.875043	0.0271747	FALSE	FALSE	FALSE	FALSE	FALSE	TRUE	FALSE	TRUE	FALSE	FALSE	FALSE	FALSE	FALSE	FALSE	FALSE	FALSE	FALSE	FALSE	FALSE	TRUE
410	Q5VV51	Zinc finger protein 691	ZNF691	EQS(1)PEPHLPEEGEGGK	3	39;39;30;8;39;39	375	77.287	0.000199826	1	21693	27403	21872.3	23877.7	25735.8	23730.4	1.26322	1.09168	0.922078	0	0	0	0	0	0	0	0.346452	FALSE	FALSE	FALSE	FALSE	FALSE	TRUE	TRUE	TRUE	FALSE	FALSE	FALSE	TRUE	FALSE	FALSE	FALSE	FALSE	FALSE	TRUE	FALSE	TRUE
411	A0A0A0MRS6;Q86UV5;Q86UV5-5	Ubiquitin carboxyl-terminal hydrolase 48	USP48	DS(0.001)APELNVS(0.435)S(0.188)S(0.188)ET(0.188)EEDKEEAKPDGEK	9	424;886;898;886;11;424	379;5616;5617	40.145	0.0126044	0.434967	0	0	0	0	0	0	0	0	0	1.03667	0.95028	1.03465	0	0	0	0	NA	FALSE	FALSE	FALSE	FALSE	FALSE	TRUE	TRUE	TRUE	FALSE	TRUE	FALSE	FALSE	FALSE	FALSE	FALSE	FALSE	FALSE	FALSE	FALSE	FALSE
412	A0A0A0MRT2	WW domain-containing adapter protein with coiled-coil	WAC	MLRRS(0.5)DS(0.5)PENK	5	17;62;17;62;17;17;17;17;17;17	380	98.943	0.0118393	0.5	193260	195438	215349	202495	204167	208778	1.01127	0.940313	1.02258	1.07706	1.06545	0.915136	0.938917	0.88255	1.11741	0.979626	0.802273	FALSE	TRUE	FALSE	FALSE	TRUE	TRUE	FALSE	TRUE	FALSE	FALSE	FALSE	FALSE	FALSE	FALSE	TRUE	FALSE	FALSE	FALSE	FALSE	TRUE
413	A0A0A0MRT2	WW domain-containing adapter protein with coiled-coil	WAC	MLRRS(0.025)DS(0.975)PENK	7	19;64;19;64;19;19;19;19;19;19	380	98.943	0.00983677	0.974579	234910	233507	259177	243988	247331	251889	0.994026	0.941394	1.01843	1.07706	1.06545	0.915136	0.922909	0.883565	1.11287	0.973114	0.67371	FALSE	TRUE	FALSE	FALSE	TRUE	TRUE	FALSE	TRUE	FALSE	FALSE	FALSE	FALSE	FALSE	FALSE	TRUE	FALSE	FALSE	FALSE	FALSE	TRUE
414	A0A0A0MRT2	WW domain-containing adapter protein with coiled-coil	WAC	MRDAGDPS(1)PPNK	8	8;53;8;53;8;8;8;8;8;8	380	48.823	0.0210843	1	11768	9610.57	12924.7	10766.5	12257.7	11199.8	0.81667	0.833017	0.913697	1.07706	1.06545	0.915136	0.758242	0.781845	0.998427	0.846172	0.0423695	FALSE	TRUE	FALSE	FALSE	TRUE	FALSE	FALSE	FALSE	FALSE	FALSE	FALSE	FALSE	FALSE	FALSE	TRUE	FALSE	FALSE	FALSE	FALSE	TRUE
415	A0A0A0MRW1	Protein FAM219A	FAM219A	GYS(0.5)S(0.5)LDQSPDEK	3	68;79;96;85;96;69;69;80;80;86;97;96;79;97	383	122.64	2.11923e-08	0.499997	36295	28599.8	42193.9	34821.9	31953.7	31608	0.787983	0.825281	0.98918	1.08785	1.02995	1.00175	0.72435	0.801281	0.987448	0.837693	0.227325	FALSE	TRUE	FALSE	FALSE	TRUE	FALSE	TRUE	TRUE	FALSE	TRUE	FALSE	FALSE	FALSE	FALSE	FALSE	FALSE	FALSE	FALSE	FALSE	TRUE
416	A0A0A0MRW1	Protein FAM219A	FAM219A	GYS(0.038)S(0.962)LDQSPDEK	4	69;80;97;86;97;70;70;81;81;87;98;97;80;98	383	191.19	2.11923e-08	0.961536	186600	114322	254621	172294	128533	152522	0.612656	0.676668	1.18664	1.08785	1.02995	1.00175	0.563182	0.656989	1.18456	0.801576	0.362396	FALSE	TRUE	FALSE	FALSE	TRUE	FALSE	TRUE	TRUE	FALSE	TRUE	FALSE	FALSE	FALSE	FALSE	FALSE	FALSE	FALSE	FALSE	FALSE	TRUE
417	A0A0A0MRW1	Protein FAM219A	FAM219A	GYSSLDQS(1)PDEK	8	73;84;101;90;101;74;74;85;85;91;102;101;84;102	383	119.77	0.0110613	0.999555	122300	112379	151903	93613.9	202617	93797.2	0.918882	0.616273	0.462929	1.08785	1.02995	1.00175	0.844679	0.598351	0.462119	0.63505	0.120051	FALSE	TRUE	FALSE	FALSE	TRUE	FALSE	TRUE	TRUE	FALSE	FALSE	FALSE	FALSE	FALSE	FALSE	FALSE	FALSE	FALSE	FALSE	FALSE	TRUE
418	A0A0A0MRW1	Protein FAM219A	FAM219A	NGS(0.169)MGS(0.831)PVNQQPK	6	43;54;71;60;71;44;44;55;55;61;72;71;54;72	383	53.504	0.0116013	0.830655	18899	16029.6	19501	18750.1	20026.8	19003.1	0.84817	0.961496	0.948882	1.08785	1.02995	1.00175	0.779677	0.933535	0.947222	0.886811	0.24048	FALSE	FALSE	FALSE	FALSE	FALSE	TRUE	FALSE	FALSE	FALSE	FALSE	FALSE	FALSE	FALSE	TRUE	FALSE	FALSE	FALSE	FALSE	FALSE	TRUE
419	B0QYI1	TBC1 domain family member 22A	TBC1D22A	PRPEAEPPS(0.947)PPS(0.053)GDLRLVK	9	132;102;113;85;132;132;85	388	62.064	0.000725026	0.946612	13365	13424.8	16026.7	12482	16293	13908.3	1.00447	0.778827	0.853635	0.990575	0.918718	0.965718	1.01403	0.847732	0.883937	0.915234	0.159638	FALSE	FALSE	FALSE	FALSE	FALSE	TRUE	TRUE	TRUE	FALSE	TRUE	FALSE	FALSE	FALSE	FALSE	FALSE	FALSE	FALSE	FALSE	FALSE	TRUE
420	A0A0A0MRY2	Zinc finger MYND domain-containing protein 11	ZMYND11	KEEPEPET(0.14)EAVS(0.14)S(0.14)S(0.569)QEIPT(0.01)MPQPIEK	14	301;341;366;390;404;367;336;367;420;421;421	389	54.728	0.00915101	0.569396	129440	101449	133692	98735.8	138202	91650.1	0.783757	0.738533	0.663161	1.04502	1.06402	1.08359	0.749992	0.694098	0.612006	0.685365	0.000771696	FALSE	FALSE	FALSE	FALSE	FALSE	FALSE	TRUE	TRUE	FALSE	FALSE	FALSE	TRUE	FALSE	FALSE	FALSE	FALSE	FALSE	FALSE	FALSE	FALSE
421	A0A0A0MRY2	Zinc finger MYND domain-containing protein 11	ZMYND11	NEDRGEEEAES(0.127)S(0.859)IS(0.008)S(0.002)T(0.002)S(0.002)NEQLK	12	258;298;323;347;361;324;293;324;377;378;378	389	74.748	3.74284e-10	0.85911	0	0	0	0	0	0	0	0	0	1.04502	1.06402	1.08359	0	0	0	0	NA	FALSE	FALSE	FALSE	FALSE	FALSE	TRUE	TRUE	TRUE	FALSE	FALSE	FALSE	TRUE	FALSE	FALSE	FALSE	FALSE	TRUE	FALSE	FALSE	FALSE
422	A0A0A0MRZ1	Putative E3 ubiquitin-protein ligase UNKL	UNKL	AAAAALS(0.001)GS(0.999)PPQTEK	9	15;15;15;15;15;15	390	108.77	1.12831e-07	0.998546	39805	39889.4	44801.6	43698.6	47688.2	34325.1	1.00212	0.97538	0.719782	0	0	0	0	0	0	0	0.251723	FALSE	FALSE	FALSE	FALSE	FALSE	FALSE	FALSE	TRUE	FALSE	FALSE	FALSE	FALSE	FALSE	FALSE	FALSE	FALSE	FALSE	FALSE	FALSE	TRUE
423	A0A0A0MRZ4	TNFAIP3-interacting protein 1	TNIP1	EGASGRPGS(1)PK	9	266;266;266;266;266;266;266;266;213;213;213	392	60.55	0.00591769	0.999926	16414	14113.9	16345.8	14595.1	16178.6	16230.1	0.859871	0.892898	1.00318	0.885149	0.969306	0.82942	0.971442	0.921172	1.2095	1.03404	0.17142	FALSE	TRUE	TRUE	FALSE	FALSE	FALSE	FALSE	FALSE	FALSE	TRUE	FALSE	FALSE	FALSE	FALSE	FALSE	FALSE	FALSE	FALSE	FALSE	TRUE
424	A0A0A0MS49	DENN domain-containing protein 1A	DENND1A	S(1)LEDLRAPK	1	492;592;593;603	397	54.486	0.0149896	1	12453	10814.5	12363.9	11811	12073	12319.8	0.868429	0.955275	1.02044	0	0	0	0	0	0	0	0.277665	FALSE	FALSE	FALSE	FALSE	FALSE	FALSE	FALSE	FALSE	FALSE	FALSE	FALSE	FALSE	FALSE	FALSE	FALSE	FALSE	FALSE	FALSE	FALSE	FALSE
425	A0A0A0MS50	Zinc finger protein 300	ZNF300	S(0.336)S(0.421)S(0.482)QS(0.727)EPNS(0.034)NLEK	3	223;187;223;238;239	398	86.498	0.0187951	0.482038	0	0	0	0	0	0	0	0	0	0	0	0	0	0	0	0	NA	FALSE	FALSE	FALSE	FALSE	FALSE	TRUE	TRUE	TRUE	FALSE	FALSE	FALSE	TRUE	FALSE	FALSE	FALSE	FALSE	TRUE	FALSE	FALSE	FALSE
426	A0A0A0MS50	Zinc finger protein 300	ZNF300	S(0.336)S(0.421)S(0.482)QS(0.727)EPNS(0.034)NLEK	5	225;189;225;240;241	398	86.498	0.0187951	0.72667	0	0	0	0	0	0	0	0	0	0	0	0	0	0	0	0	NA	FALSE	FALSE	FALSE	FALSE	FALSE	TRUE	TRUE	TRUE	FALSE	FALSE	FALSE	TRUE	FALSE	FALSE	FALSE	FALSE	TRUE	FALSE	FALSE	FALSE
427	Q5SWX3	Calcium/calmodulin-dependent protein kinase type II subunit gamma	CAMK2G	GS(0.502)T(0.432)ES(0.055)CNT(0.01)TTEDEDLK	2	368;391;381;347;347;379;381;347;356;370;370;381;402;149;305	399	68.257	0.000653832	0.5023	14568	12247.1	12737.6	13273.2	11403.3	12919.8	0.840682	1.04205	1.13299	1.08354	0.942216	1.0335	0.775864	1.10595	1.09626	0.992692	0.933141	FALSE	FALSE	FALSE	FALSE	FALSE	TRUE	TRUE	TRUE	FALSE	FALSE	FALSE	FALSE	FALSE	FALSE	FALSE	FALSE	FALSE	FALSE	TRUE	FALSE
428	A0A0A0MS59	Helicase SRCAP	SRCAP	NRS(1)PADAGRGVDEAPSSTLK	3	2610;2692;2711;2807;2869	400	106.04	2.02988e-06	1	33720	31766.4	34349.9	32263.1	36714.3	31434.8	0.942064	0.939247	0.8562	0.860163	0.887503	1.16123	1.09522	1.0583	0.737322	0.963614	0.0678606	FALSE	FALSE	FALSE	FALSE	FALSE	FALSE	FALSE	FALSE	FALSE	FALSE	FALSE	FALSE	FALSE	FALSE	FALSE	FALSE	FALSE	FALSE	FALSE	TRUE
429	A0A0A0MS59	Helicase SRCAP	SRCAP	RAGAPVGGS(1)PGLAK	9	2889;2971;2990;3086;3148	400	63.681	0.00107628	1	5824.4	5567.2	6451.92	6126.83	6748.02	6654.92	0.955841	0.949612	0.986204	0.860163	0.887503	1.16123	1.11123	1.06998	0.849275	1.01016	0.617371	FALSE	FALSE	FALSE	FALSE	FALSE	FALSE	FALSE	FALSE	FALSE	FALSE	FALSE	FALSE	FALSE	FALSE	FALSE	FALSE	FALSE	FALSE	FALSE	TRUE
430	A0A0A0MS59	Helicase SRCAP	SRCAP	Y(0.165)S(0.373)DLLS(0.305)QS(0.157)LNQPLTSSK	2	47;225;244;244;244	400	84.975	0.010116	0.372788	0	0	0	0	0	0	0	0	0	0.860163	0.887503	1.16123	0	0	0	0	NA	FALSE	FALSE	FALSE	FALSE	FALSE	FALSE	FALSE	TRUE	FALSE	TRUE	FALSE	TRUE	FALSE	FALSE	FALSE	FALSE	FALSE	FALSE	FALSE	FALSE
431	A0A0A0MS59	Helicase SRCAP	SRCAP	YSDLLS(0.035)QS(0.965)LNQPLTSSK	8	53;231;250;250;250	400	108.25	2.0174e-07	0.964784	10043	10233.7	9812.6	10138.4	8923.23	9683	1.01899	1.0332	1.08515	0.860163	0.887503	1.16123	1.18464	1.16417	0.93448	1.09443	0.347569	FALSE	FALSE	FALSE	FALSE	FALSE	FALSE	FALSE	TRUE	FALSE	TRUE	FALSE	TRUE	FALSE	FALSE	FALSE	FALSE	FALSE	FALSE	FALSE	FALSE
432	A0A0A0MS79	Nck-associated protein 5	NCKAP5	IQMRS(1)LQQQFS(1)R	5	107;107;103;107;107;82;107	404	98.033	0.00258012	1	0	0	0	0	0	0	0	0	0	0	0	0	0	0	0	0	NA	FALSE	FALSE	FALSE	FALSE	FALSE	FALSE	TRUE	FALSE	FALSE	TRUE	FALSE	FALSE	FALSE	FALSE	FALSE	FALSE	TRUE	FALSE	FALSE	FALSE
433	A0A0A0MS79	Nck-associated protein 5	NCKAP5	IQMRS(1)LQQQFS(1)R	11	113;113;109;113;113;88;113	404	98.033	0.00258012	1	0	0	0	0	0	0	0	0	0	0	0	0	0	0	0	0	NA	FALSE	FALSE	FALSE	FALSE	FALSE	FALSE	TRUE	FALSE	FALSE	TRUE	FALSE	TRUE	FALSE	FALSE	FALSE	FALSE	TRUE	FALSE	FALSE	FALSE
434	A0A0A0MS90	Methyl-CpG-binding domain protein 1	MBD1	QEPPDPEEDKEENKDDS(0.847)AS(0.153)K	17	524;499;506;505;555;580;555;190;354;453;453;509;486;486	405	49.618	0.00431272	0.847424	26847	17229.4	28903.5	17014.4	30171.2	19472.5	0.641763	0.588661	0.645399	1.20458	1.24883	1.08828	0.532769	0.471369	0.593048	0.532395	0.00120331	FALSE	FALSE	FALSE	FALSE	FALSE	FALSE	FALSE	TRUE	FALSE	FALSE	FALSE	FALSE	FALSE	FALSE	FALSE	FALSE	FALSE	FALSE	FALSE	FALSE
435	A0A0A0MS90	Methyl-CpG-binding domain protein 1	MBD1	RRPGAQPLPPPPPS(0.037)QS(0.92)PEPT(0.043)EPHPR	16	322;297;248;248;297;322;297;198;297;297;297	405	73.126	4.01847e-05	0.919627	24771	31415.8	28870.7	27468.8	27190.2	28983.1	1.26825	0.951441	1.06594	1.20458	1.24883	1.08828	1.05285	0.761865	0.979475	0.931398	0.229396	FALSE	FALSE	FALSE	FALSE	FALSE	FALSE	FALSE	TRUE	FALSE	FALSE	FALSE	TRUE	FALSE	FALSE	FALSE	FALSE	FALSE	FALSE	FALSE	TRUE
436	A0A0A0MSA7	Eukaryotic translation initiation factor 4 gamma 3	EIF4G3	IEVEADGQT(0.015)EEILDS(0.328)QNLNS(0.328)RRS(0.328)PVPAQIAITVPK	15	486;676;487;493	408	69.482	4.50059e-08	0.328366	0	0	0	0	0	0	0	0	0	0.969377	1.04427	1.01123	0	0	0	0	NA	FALSE	FALSE	FALSE	FALSE	FALSE	TRUE	FALSE	FALSE	FALSE	FALSE	FALSE	TRUE	FALSE	FALSE	FALSE	FALSE	FALSE	TRUE	FALSE	TRUE
437	A0A0A0MSA7	Eukaryotic translation initiation factor 4 gamma 3	EIF4G3	IEVEADGQT(0.014)EEILDS(0.175)QNLNS(0.401)RRS(0.401)PVPAQIAIT(0.009)VPK	20	491;681;492;498	408	69.482	4.50059e-08	0.40093	0	0	0	0	0	0	0	0	0	0.969377	1.04427	1.01123	0	0	0	0	NA	FALSE	FALSE	FALSE	FALSE	FALSE	TRUE	FALSE	FALSE	FALSE	FALSE	FALSE	TRUE	FALSE	FALSE	FALSE	FALSE	FALSE	TRUE	FALSE	TRUE
438	A0A0A0MSA7	Eukaryotic translation initiation factor 4 gamma 3	EIF4G3	IEVEADGQT(0.014)EEILDS(0.175)QNLNS(0.401)RRS(0.401)PVPAQIAIT(0.009)VPK	23	494;684;495;501	408	69.482	4.50059e-08	0.40093	0	0	0	0	0	0	0	0	0	0.969377	1.04427	1.01123	0	0	0	0	NA	FALSE	FALSE	FALSE	FALSE	FALSE	TRUE	FALSE	TRUE	FALSE	FALSE	FALSE	TRUE	FALSE	FALSE	FALSE	FALSE	FALSE	FALSE	FALSE	TRUE
439	A0A0A0MSA7	Eukaryotic translation initiation factor 4 gamma 3	EIF4G3	S(0.97)PS(0.03)PVLRLVLSGEK	1	229;419;230;236;241	408	82.942	0.00984368	0.970385	273490	412387	309729	356663	271977	378972	1.50787	1.15153	1.3934	0.969377	1.04427	1.01123	1.5555	1.10271	1.37793	1.34538	0.0102673	FALSE	TRUE	FALSE	FALSE	TRUE	FALSE	FALSE	FALSE	FALSE	FALSE	FALSE	FALSE	FALSE	FALSE	FALSE	FALSE	FALSE	FALSE	FALSE	TRUE
440	A0A0A0MSA7	Eukaryotic translation initiation factor 4 gamma 3	EIF4G3	S(0.164)PS(0.836)PVLRLVLSGEK	3	231;421;232;238;243	408	69.737	0.0010402	0.835607	26311	34646.4	26444.2	37674	24096.3	34892.3	1.3168	1.42466	1.44804	0.969377	1.04427	1.01123	1.3584	1.36426	1.43196	1.38487	0.00152023	FALSE	TRUE	FALSE	FALSE	TRUE	FALSE	FALSE	FALSE	FALSE	FALSE	FALSE	FALSE	FALSE	FALSE	FALSE	FALSE	FALSE	FALSE	FALSE	TRUE
441	A0A0A0MSB8	Exocyst complex component 7	EXOC7	SSSSSGVPYS(1)PAIPNK	10	250;250;250;250;250;250;205;209;250	410	124.29	1.11039e-07	0.999955	175610	131883	175459	129996	197573	138953	0.751001	0.740893	0.7033	0.966128	0.952092	0.994708	0.777331	0.778174	0.707041	0.754182	0.0130797	FALSE	TRUE	FALSE	TRUE	TRUE	TRUE	FALSE	TRUE	FALSE	TRUE	FALSE	FALSE	FALSE	FALSE	FALSE	FALSE	FALSE	FALSE	FALSE	TRUE
442	H7C1A6	Adenylate cyclase type 3	ADCY3	S(0.009)S(0.03)S(0.961)PALIETK	3	281;475;218;525;158;525	411	124.39	0.000319716	0.960662	413870	398010	433402	402057	457822	397174	0.961679	0.927677	0.86753	0	0	0	0	0	0	0	0.103627	FALSE	FALSE	FALSE	FALSE	FALSE	TRUE	FALSE	TRUE	FALSE	FALSE	FALSE	FALSE	FALSE	FALSE	FALSE	FALSE	FALSE	FALSE	FALSE	TRUE
443	A0A0A0MSF9	G patch domain-containing protein 11	GPATCH11	SGIGHEAS(1)LK	8	141;115;12	414	69.602	0.0017216	0.999997	28889	26047.7	21847.4	21374.4	27681	17803.1	0.901647	0.978352	0.643151	0.923745	0.987591	1.02883	0.976078	0.990645	0.625127	0.86395	0.245441	FALSE	FALSE	FALSE	FALSE	FALSE	FALSE	FALSE	FALSE	FALSE	FALSE	FALSE	FALSE	FALSE	FALSE	FALSE	FALSE	TRUE	FALSE	FALSE	FALSE
444	A0A0A0MSH9	Chromodomain-helicase-DNA-binding protein 1-like	CHD1L	GSVLIPGLVEGS(0.971)T(0.029)K	12	528;515;534;628;424;347;347	418	128.64	3.51193e-07	0.971421	154370	107185	161856	125447	111956	95456.8	0.694338	0.775053	0.852631	1.08171	1.01562	0.970549	0.641891	0.763133	0.878504	0.761176	0.153559	FALSE	FALSE	FALSE	FALSE	FALSE	FALSE	TRUE	FALSE	FALSE	FALSE	FALSE	FALSE	FALSE	FALSE	FALSE	FALSE	FALSE	FALSE	TRUE	TRUE
445	A0A0A0MSU2	ELM2 and SANT domain-containing protein 1	ELMSAN1	IGRNGTLTFGDVDT(0.5)S(0.5)DEK	15	894;894	425	102.61	0.0217099	0.499999	9930.4	12016.5	10296.2	10475.2	14523.6	9061.77	1.21008	1.01738	0.623935	0.993689	1.08898	1.02991	1.21776	0.934255	0.605815	0.919277	0.573261	FALSE	FALSE	FALSE	FALSE	FALSE	FALSE	TRUE	TRUE	FALSE	FALSE	FALSE	FALSE	FALSE	FALSE	FALSE	FALSE	FALSE	FALSE	FALSE	FALSE
446	A0A0A0MSW4	Phosphatidylinositol transfer protein beta isoform	PITPNB	RGS(0.98)VRGT(0.01)S(0.01)AADV	3	262;262;264	426	55.815	0.00815289	0.979802	22565	16147	17401.5	19840.8	16523.4	18571.4	0.715575	1.14018	1.12395	0.893694	0.934291	0.935578	0.800694	1.22037	1.20134	1.07413	0.785434	FALSE	FALSE	FALSE	FALSE	FALSE	FALSE	TRUE	TRUE	FALSE	FALSE	FALSE	TRUE	TRUE	TRUE	TRUE	FALSE	FALSE	FALSE	FALSE	FALSE
447	A0A0A0MSZ1	MAP/microtubule affinity-regulating kinase 3	MARK3	GIAPAS(1)PMLGNASNPNK	6	492;492;469;492;390;453;469;469;469;476;390;453;221;48	429	144.01	1.63063e-24	1	173010	153908	190585	162540	214495	125671	0.889588	0.852848	0.58589	1.07339	0.99083	0.966702	0.828761	0.860741	0.60607	0.765191	0.0508644	FALSE	FALSE	FALSE	FALSE	FALSE	TRUE	FALSE	FALSE	FALSE	FALSE	FALSE	FALSE	FALSE	FALSE	FALSE	FALSE	FALSE	FALSE	FALSE	TRUE
448	A0A0A0MSZ1	MAP/microtubule affinity-regulating kinase 3	MARK3	QRRYS(1)DHAGPAIPSVVAYPK	5	442;442;419;442;340;403;419;419;419;426;340;403;171	429	118.9	2.11791e-09	0.99996	79164	77392.9	82175.4	72638.2	83651.2	69570.8	0.977627	0.883941	0.831677	1.07339	0.99083	0.966702	0.910781	0.892122	0.860324	0.887742	0.0442824	FALSE	FALSE	FALSE	FALSE	FALSE	TRUE	FALSE	TRUE	FALSE	FALSE	FALSE	TRUE	FALSE	TRUE	TRUE	FALSE	FALSE	FALSE	TRUE	FALSE
449	A0A0A0MSZ1	MAP/microtubule affinity-regulating kinase 3	MARK3	SSELDAS(0.004)DS(0.319)S(0.319)S(0.319)S(0.019)S(0.022)NLSLAK	9	399;399;376;399;297;376;376;376;297	429	154.56	8.56887e-06	0.318602	0	0	0	0	0	0	0	0	0	1.07339	0.99083	0.966702	0	0	0	0	NA	FALSE	FALSE	FALSE	FALSE	FALSE	TRUE	FALSE	TRUE	FALSE	FALSE	FALSE	FALSE	FALSE	TRUE	TRUE	FALSE	TRUE	FALSE	FALSE	FALSE
450	A0A0A0MSZ1	MAP/microtubule affinity-regulating kinase 3	MARK3	SSELDAS(0.004)DS(0.319)S(0.319)S(0.319)S(0.019)S(0.022)NLSLAK	10	400;400;377;400;298;377;377;377;298	429	154.56	8.56887e-06	0.318602	0	0	0	0	0	0	0	0	0	1.07339	0.99083	0.966702	0	0	0	0	NA	FALSE	FALSE	FALSE	FALSE	FALSE	TRUE	FALSE	TRUE	FALSE	FALSE	FALSE	FALSE	FALSE	TRUE	TRUE	FALSE	TRUE	FALSE	FALSE	FALSE
451	A0A0A0MSZ1	MAP/microtubule affinity-regulating kinase 3	MARK3	SSELDAS(0.004)DS(0.319)S(0.319)S(0.319)S(0.019)S(0.022)NLSLAK	11	401;401;378;401;299;378;378;378;299	429	154.56	8.56887e-06	0.318602	0	0	0	0	0	0	0	0	0	1.07339	0.99083	0.966702	0	0	0	0	NA	FALSE	FALSE	FALSE	FALSE	FALSE	TRUE	FALSE	TRUE	FALSE	FALSE	FALSE	FALSE	FALSE	TRUE	TRUE	FALSE	TRUE	FALSE	FALSE	FALSE
452	A0A0A0MSZ1	MAP/microtubule affinity-regulating kinase 3	MARK3	S(0.256)S(0.256)GS(0.487)AVGGK	4	481;481;458;481;379;442;458;458;458;465;379;442;210;37	429	58.592	0.0174245	0.487079	0	0	0	0	0	0	0	0	0	1.07339	0.99083	0.966702	0	0	0	0	NA	FALSE	FALSE	FALSE	FALSE	FALSE	TRUE	FALSE	TRUE	FALSE	FALSE	FALSE	FALSE	FALSE	TRUE	TRUE	FALSE	FALSE	FALSE	FALSE	TRUE
453	A0A0A0MT33	Protein SCAF8	SCAF8	ETVQTTQS(0.999)PT(0.001)PVEK	8	695;617;683	436	237.06	4.04048e-40	0.999472	1855900	1.92175e+06	1.97964e+06	1.74544e+06	1.9813e+06	1.82585e+06	1.03548	0.881693	0.92154	1.01472	1.0147	0.993388	1.02046	0.868922	0.927674	0.939018	0.178852	FALSE	TRUE	FALSE	FALSE	TRUE	FALSE	TRUE	TRUE	FALSE	FALSE	FALSE	TRUE	FALSE	FALSE	FALSE	FALSE	FALSE	FALSE	TRUE	TRUE
454	Q9HBD4	Transcription activator BRG1	SMARCA4	EVDYSDS(0.998)LT(0.002)EK	7	1382;1413;1349;1349;1349;1349;1382;72	438	136.3	4.22045e-06	0.997582	114410	112745	112972	111981	115750	109346	0.985448	0.991225	0.944674	1.02712	0.953993	1.01371	0.959432	1.03903	0.931896	0.976785	0.0856325	FALSE	FALSE	FALSE	FALSE	FALSE	FALSE	TRUE	TRUE	FALSE	FALSE	FALSE	FALSE	FALSE	TRUE	TRUE	FALSE	FALSE	FALSE	FALSE	FALSE
455	Q9HBD4	Transcription activator BRG1	SMARCA4	LS(1)PNPPNLTK	2	1484;1486;1419;1419;1422;1422;1452	438	100.02	0.00111293	1	110100	109319	125315	104787	160070	117079	0.99291	0.836194	0.731426	1.02712	0.953993	1.01371	0.966697	0.87652	0.721532	0.854916	0.282014	FALSE	FALSE	FALSE	FALSE	FALSE	FALSE	FALSE	FALSE	FALSE	FALSE	FALSE	FALSE	FALSE	FALSE	FALSE	FALSE	FALSE	FALSE	FALSE	TRUE
456	A0A0A0MT60	Peptidyl-prolyl cis-trans isomerase;FK506-binding protein 15	FKBP15	GDS(1)EAEALSEIK	3	1037;1002;1012	439	120.84	0.0104018	0.999999	27212	26160.5	28753.9	25733	28021.3	21688.1	0.961358	0.894941	0.773986	1.00379	0.979964	1.02123	0.957725	0.913239	0.757894	0.876286	0.125101	FALSE	FALSE	FALSE	FALSE	FALSE	FALSE	TRUE	FALSE	FALSE	FALSE	FALSE	TRUE	FALSE	FALSE	FALSE	FALSE	FALSE	FALSE	FALSE	FALSE
457	A0A0A0MT60	Peptidyl-prolyl cis-trans isomerase;FK506-binding protein 15	FKBP15	S(0.333)NS(0.333)LS(0.333)EQLAINT(0.001)S(0.999)PDAVK	1	369;344;344;369;344	439	119.04	0.0017976	0.333244	0	0	0	0	0	0	0	0	0	1.00379	0.979964	1.02123	0	0	0	0	NA	FALSE	FALSE	FALSE	FALSE	FALSE	FALSE	TRUE	TRUE	FALSE	FALSE	FALSE	FALSE	FALSE	FALSE	FALSE	FALSE	FALSE	FALSE	FALSE	TRUE
458	A0A0A0MT60	Peptidyl-prolyl cis-trans isomerase;FK506-binding protein 15	FKBP15	S(0.333)NS(0.333)LS(0.333)EQLAINT(0.001)S(0.999)PDAVK	3	371;346;346;371;346	439	119.04	0.0017976	0.333322	0	0	0	0	0	0	0	0	0	1.00379	0.979964	1.02123	0	0	0	0	NA	FALSE	FALSE	FALSE	FALSE	FALSE	FALSE	TRUE	TRUE	FALSE	FALSE	FALSE	FALSE	FALSE	FALSE	FALSE	FALSE	FALSE	FALSE	FALSE	TRUE
459	A0A0A0MT60	Peptidyl-prolyl cis-trans isomerase;FK506-binding protein 15	FKBP15	S(0.333)NS(0.333)LS(0.333)EQLAINT(0.001)S(0.999)PDAVK	5	373;348;348;373;348	439	119.04	0.0017976	0.333434	0	0	0	0	0	0	0	0	0	1.00379	0.979964	1.02123	0	0	0	0	NA	FALSE	FALSE	FALSE	FALSE	FALSE	FALSE	TRUE	TRUE	FALSE	FALSE	FALSE	FALSE	FALSE	FALSE	FALSE	FALSE	FALSE	FALSE	FALSE	TRUE
460	A0A0A0MT60	Peptidyl-prolyl cis-trans isomerase;FK506-binding protein 15	FKBP15	S(0.333)NS(0.333)LS(0.333)EQLAINT(0.001)S(0.999)PDAVK	13	381;356;356;381;356	439	209.25	1.38846e-19	0.999136	134340	112785	145758	116670	149403	128593	0.839547	0.800434	0.860713	1.00379	0.979964	1.02123	0.836375	0.816799	0.842818	0.831997	0.0223724	FALSE	FALSE	FALSE	FALSE	FALSE	FALSE	TRUE	TRUE	FALSE	FALSE	FALSE	FALSE	FALSE	FALSE	FALSE	FALSE	FALSE	FALSE	FALSE	TRUE
461	A0A0A0MTD1	Double-stranded RNA-binding protein Staufen homolog 2	STAU2	ALQALQNEPIPERS(1)PQNGESGK	14	150;156;168;188;156;188;150;156;156;188;16;168;16;84;16;84;156	443	103.73	0.000377833	0.99974	124990	74156.2	135070	78783.9	130385	63221.6	0.593297	0.58328	0.484884	0.95351	0.908998	0.992324	0.622224	0.641673	0.488635	0.584177	0.0010298	FALSE	FALSE	FALSE	FALSE	FALSE	FALSE	FALSE	FALSE	FALSE	FALSE	FALSE	FALSE	FALSE	FALSE	FALSE	FALSE	FALSE	FALSE	FALSE	TRUE
462	A0A0A0MTD1	Double-stranded RNA-binding protein Staufen homolog 2	STAU2	GILHLS(0.972)PDVY(0.028)QEMEASRHK	6	378;384;396;416;384;416;378;384;384;416;244;244;312;244;312;196;219;79;29	443	58.83	0.001469	0.971804	8126.5	6440.95	7910.56	7078	8396.29	7027.63	0.792586	0.894754	0.836992	0.95351	0.908998	0.992324	0.831229	0.98433	0.843467	0.886342	0.00889534	FALSE	TRUE	TRUE	FALSE	FALSE	FALSE	FALSE	FALSE	FALSE	TRUE	FALSE	FALSE	FALSE	FALSE	FALSE	FALSE	FALSE	FALSE	FALSE	TRUE
463	A0A0A0MTD1	Double-stranded RNA-binding protein Staufen homolog 2	STAU2	VISGTTLGYLS(1)PK	11	402;408;420;440;408;440;402;408;408;440;268;268;336;268;336;220;243;103;53	443	151.11	7.83439e-10	0.999999	421960	219114	465098	244429	477725	245155	0.519278	0.525544	0.513172	0.95351	0.908998	0.992324	0.544596	0.578157	0.517142	0.546632	0.00147056	FALSE	TRUE	TRUE	FALSE	FALSE	TRUE	FALSE	TRUE	FALSE	FALSE	TRUE	FALSE	FALSE	FALSE	FALSE	FALSE	FALSE	FALSE	TRUE	TRUE
464	A0A0A0MTG4	TATA element modulatory factor	TMF1	GYALVPIIVNS(0.435)S(0.282)T(0.282)PK	11	362;362;362;362	445	61.11	0.00212629	0.435467	0	0	0	0	0	0	0	0	0	1.04032	1.02229	1.05105	0	0	0	0	NA	FALSE	TRUE	TRUE	FALSE	TRUE	FALSE	FALSE	TRUE	FALSE	FALSE	FALSE	FALSE	FALSE	FALSE	FALSE	FALSE	FALSE	FALSE	FALSE	TRUE
465	A0A0A0MTG4	TATA element modulatory factor	TMF1	GYALVPIIVNS(0.005)S(0.498)T(0.498)PK	12	363;363;363;363	445	150.9	5.77336e-05	0.497632	0	0	0	0	0	0	0	0	0	1.04032	1.02229	1.05105	0	0	0	0	NA	FALSE	TRUE	TRUE	FALSE	TRUE	FALSE	FALSE	TRUE	FALSE	FALSE	FALSE	FALSE	FALSE	FALSE	FALSE	FALSE	FALSE	FALSE	FALSE	TRUE
466	A0A0A0MTG4	TATA element modulatory factor	TMF1	SNT(0.001)EPQS(0.999)PPIASPK	7	72;72;72;72	445	99.891	8.80965e-06	0.998578	95568	85514.4	93487.1	84565	93836.3	80665.6	0.894802	0.904563	0.859642	1.04032	1.02229	1.05105	0.860123	0.88484	0.817888	0.854283	0.00936458	FALSE	TRUE	TRUE	FALSE	FALSE	FALSE	TRUE	TRUE	FALSE	FALSE	FALSE	FALSE	FALSE	FALSE	FALSE	FALSE	TRUE	FALSE	FALSE	TRUE
467	A0A0A0MTG4	TATA element modulatory factor	TMF1	SNTEPQSPPIAS(1)PK	12	77;77;77;77	445	75.97	0.000291334	0.999902	26946	24477.3	26600.5	25979.4	26136.3	26400.1	0.908385	0.976649	1.01009	1.04032	1.02229	1.05105	0.873179	0.955354	0.961029	0.929854	0.243329	FALSE	TRUE	TRUE	FALSE	FALSE	FALSE	TRUE	TRUE	FALSE	FALSE	FALSE	FALSE	FALSE	FALSE	TRUE	FALSE	FALSE	FALSE	FALSE	TRUE
468	A0A0A0MTH9	TATA-binding protein-associated factor 172	BTAF1	QRS(0.999)RDAVET(0.001)NEK	3	224;224	447	60.167	0.00970169	0.999437	98669	68230.1	97486.6	93182.5	63925.6	82499.9	0.691505	0.95585	1.29056	1.01057	1.01257	0.991589	0.684271	0.943985	1.30151	0.976588	0.713378	FALSE	FALSE	FALSE	FALSE	FALSE	FALSE	FALSE	TRUE	FALSE	FALSE	FALSE	FALSE	FALSE	FALSE	FALSE	FALSE	FALSE	FALSE	FALSE	FALSE
469	D6R9R7	S-phase kinase-associated protein 2	SKP2	EEPDSENIPQELLSNLGHPES(1)PPRK	21	64;75;64;64;64;64	450	153.01	3.07555e-38	0.999979	299740	251497	341162	241610	305807	225081	0.83905	0.708197	0.736023	0	0	0	0	0	0	0	0.0120817	FALSE	TRUE	FALSE	TRUE	TRUE	TRUE	FALSE	FALSE	FALSE	FALSE	FALSE	FALSE	FALSE	FALSE	FALSE	TRUE	FALSE	FALSE	FALSE	TRUE
470	A0A0A0MTM7	Retinoblastoma-like protein 2	RBL2	IFYYFSNS(0.999)PSK	8	790;459;1080	452	110.8	0.00673484	0.99948	12101	15744.5	10795.9	14627.9	11048.6	15308.1	1.30109	1.35495	1.38552	0	0	0	0	0	0	0	0.00189624	FALSE	TRUE	TRUE	TRUE	TRUE	FALSE	TRUE	TRUE	FALSE	FALSE	FALSE	FALSE	FALSE	FALSE	FALSE	FALSE	FALSE	FALSE	TRUE	TRUE
471	A0A0A0MTM7	Retinoblastoma-like protein 2	RBL2	RGILLEDGS(0.354)ES(0.646)PAK	11	822;491;1112	452	84.035	0.000150633	0.645748	20702	21062.2	22593.2	22620.3	23685.3	22800.1	1.0174	1.0012	0.962626	0	0	0	0	0	0	0	0.881331	FALSE	TRUE	FALSE	TRUE	TRUE	FALSE	FALSE	FALSE	FALSE	FALSE	FALSE	FALSE	FALSE	FALSE	FALSE	FALSE	TRUE	FALSE	FALSE	TRUE
472	H0YG46	M-phase phosphoprotein 9	MPHOSPH9	DS(0.111)S(0.794)PGS(0.092)S(0.002)STSLLIK	3	535;700;844;874;874;65	454	64.65	0.00111259	0.793569	12302	9162.5	12467.1	10693.9	12872.3	10842.4	0.744797	0.857767	0.842302	0	0	0	0	0	0	0	0.0396965	FALSE	TRUE	FALSE	FALSE	TRUE	TRUE	TRUE	TRUE	FALSE	FALSE	FALSE	FALSE	FALSE	FALSE	FALSE	FALSE	FALSE	FALSE	TRUE	TRUE
473	H0YG46	M-phase phosphoprotein 9	MPHOSPH9	REIMLTPVTVAYS(1)PK	13	645;810;954;984;984;19	454	109.22	0.00788181	0.999866	48570	50621.1	60908.4	57215.8	48597.6	55469.8	1.04223	0.939374	1.14141	0	0	0	0	0	0	0	0.728546	FALSE	TRUE	TRUE	TRUE	FALSE	FALSE	TRUE	TRUE	FALSE	FALSE	FALSE	FALSE	FALSE	FALSE	FALSE	FALSE	FALSE	FALSE	FALSE	TRUE
474	A0A0A0MTQ8	Coiled-coil domain-containing protein 175	CCDC175	QELQQLRDQES(1)KK	11	629;629	456	70.412	0.000460978	1	10022	7896.32	9571.92	8329.91	9436.47	7965.98	0.787899	0.870244	0.844169	0	0	0	0	0	0	0	0.00249175	FALSE	FALSE	FALSE	FALSE	FALSE	FALSE	FALSE	FALSE	FALSE	FALSE	FALSE	FALSE	FALSE	FALSE	FALSE	FALSE	FALSE	FALSE	FALSE	FALSE
475	A0A0A0MTR7	E3 ubiquitin-protein ligase RNF213	RNF213	LPPAAPIADS(0.003)ENNNS(0.025)T(0.025)MAS(0.431)AS(0.515)EGEMECGQELK	21	45;45;45;45;45	459	44.164	0.019618	0.515347	16937	23068.6	19590.3	20749.3	18333.1	20476.9	1.36202	1.05916	1.11694	0.978729	0.970002	0.968882	1.39163	1.09192	1.15281	1.21212	0.0491896	FALSE	FALSE	FALSE	FALSE	FALSE	FALSE	TRUE	TRUE	FALSE	FALSE	FALSE	FALSE	FALSE	FALSE	FALSE	FALSE	TRUE	FALSE	FALSE	FALSE
476	A0A0A6YYC7	E3 ubiquitin-protein ligase ZFP91	ZFP91-CNTF;ZFP91	DDKS(1)PRLPK	4	296;296;296;123	463	46.592	0.0185673	1	9151.1	4820.76	8341.76	5950.26	8100.9	6635.5	0.526796	0.71331	0.819106	1.07268	0.984206	0.91916	0.491102	0.724757	0.891147	0.702335	0.0178203	FALSE	TRUE	TRUE	FALSE	FALSE	FALSE	FALSE	FALSE	FALSE	FALSE	FALSE	FALSE	FALSE	FALSE	FALSE	FALSE	FALSE	FALSE	FALSE	TRUE
477	A0A0A6YYC7	E3 ubiquitin-protein ligase ZFP91	ZFP91-CNTF;ZFP91	S(0.04)PS(0.96)PVQGK	3	103;103;103	463	61.161	0.0221736	0.959866	14573	18994.9	16857.9	19912	16043.1	18686	1.30343	1.18117	1.16473	1.07268	0.984206	0.91916	1.21512	1.20013	1.26717	1.22747	0.019932	FALSE	TRUE	TRUE	FALSE	FALSE	FALSE	FALSE	FALSE	FALSE	FALSE	FALSE	FALSE	FALSE	FALSE	FALSE	FALSE	FALSE	FALSE	FALSE	TRUE
478	E5RJN3	Condensin-2 complex subunit H2	NCAPH2	ES(0.961)RS(0.039)PQQSAALPR	2	248;282;260;282;282	465	135.86	0.0126525	0.960862	176580	428548	423515	267369	181283	105881	2.42693	0.631309	0.584065	0	0	0	0	0	0	0	0.958833	FALSE	FALSE	FALSE	FALSE	FALSE	FALSE	FALSE	TRUE	FALSE	FALSE	FALSE	FALSE	FALSE	FALSE	FALSE	FALSE	FALSE	FALSE	FALSE	TRUE
479	E5RJN3	Condensin-2 complex subunit H2	NCAPH2	ESRS(1)PQQSAALPR	4	250;284;262;284;284	465	112.96	0.00243798	0.999781	183110	218017	240939	192756	265097	226506	1.19063	0.800017	0.854427	0	0	0	0	0	0	0	0.56377	FALSE	FALSE	FALSE	FALSE	FALSE	FALSE	FALSE	TRUE	FALSE	FALSE	FALSE	FALSE	FALSE	FALSE	FALSE	FALSE	FALSE	FALSE	FALSE	TRUE
480	A0A0A6YYJ5	Uncharacterized protein KIAA0754	MACF1;KIAA0754	SRQPADLDS(1)LEK	9	594;458;458	467	145.94	0.00147346	1	132880	115829	145378	131110	167417	128772	0.871684	0.901857	0.769169	0	0	0	0	0	0	0	0.132718	FALSE	FALSE	FALSE	FALSE	FALSE	FALSE	FALSE	FALSE	FALSE	FALSE	FALSE	FALSE	FALSE	FALSE	FALSE	FALSE	FALSE	TRUE	FALSE	FALSE
481	A0A0A6YYJ5	Uncharacterized protein KIAA0754	MACF1;KIAA0754	VPFS(0.985)PRT(0.015)AEFK	4	578;442;442	467	59.898	0.00647302	0.985273	4913.7	4319.02	4774.67	4448.46	5314.28	4766.2	0.878975	0.931678	0.896867	0	0	0	0	0	0	0	0.0819126	FALSE	TRUE	TRUE	FALSE	FALSE	TRUE	TRUE	FALSE	FALSE	FALSE	FALSE	FALSE	FALSE	FALSE	FALSE	FALSE	FALSE	FALSE	FALSE	TRUE
482	A0A0B4J1V9	Lymphoid-specific helicase	HELLS	ETIELS(0.993)PT(0.007)GRPK	6	549;487;503;405;503;471;373;379;365	474	85.837	0.000113549	0.993336	21764	10956.3	24525.9	13394.6	25779.5	13895.3	0.503415	0.546142	0.539006	0.958827	0.929819	0.938522	0.525033	0.587364	0.574314	0.562237	0.00213901	FALSE	TRUE	FALSE	FALSE	TRUE	FALSE	TRUE	TRUE	FALSE	FALSE	FALSE	FALSE	FALSE	TRUE	TRUE	FALSE	FALSE	TRUE	FALSE	TRUE
483	A0A0B4J1V9	Lymphoid-specific helicase	HELLS	GKNS(0.991)IDAS(0.009)EEK	4	115;99;115;115;115;115;115;115;99;115;115	474	51.546	0.0122907	0.990881	8512.9	5896.36	9346.74	7669.07	6880.35	6879.13	0.692638	0.820507	0.999823	0.958827	0.929819	0.938522	0.722381	0.882438	1.06532	0.890045	0.189728	FALSE	FALSE	FALSE	FALSE	FALSE	FALSE	FALSE	TRUE	FALSE	FALSE	FALSE	FALSE	FALSE	TRUE	FALSE	FALSE	FALSE	FALSE	FALSE	FALSE
484	A0A0B4J1W3	N-alpha-acetyltransferase 15, NatA auxiliary subunit	NAA15	ITVNGDS(0.866)S(0.134)AEAEELANEI	7	854;855	476	154.19	1.36035e-29	0.865515	22408	17593.8	24243.6	22601.8	20748	23974.9	0.785157	0.932279	1.15553	0.900127	0.935456	0.997471	0.872273	0.996603	1.15846	1.00911	0.656153	FALSE	FALSE	FALSE	FALSE	FALSE	FALSE	TRUE	FALSE	FALSE	TRUE	FALSE	FALSE	FALSE	FALSE	FALSE	FALSE	FALSE	FALSE	FALSE	FALSE
485	A0A0B4J254	Small nuclear ribonucleoprotein F	SNRPF	S(1)LPLNPK	1	2;2;2	484	56.51	0.01427	1	16278	15558.5	15992.6	16387.9	17047.3	15971.6	0.955797	1.02471	0.9369	1.50053	0.849623	1.03856	0.636973	1.20608	0.902112	0.915056	0.307874	FALSE	FALSE	FALSE	FALSE	FALSE	FALSE	FALSE	FALSE	FALSE	FALSE	FALSE	FALSE	FALSE	FALSE	FALSE	FALSE	FALSE	FALSE	FALSE	FALSE
486	A0A0B4J269;P04350;Q5JP53;P68371;Q9BVA1;Q9BUF5	Tubulin beta-3 chain;Tubulin beta-4A chain;Tubulin beta chain;Tubulin beta-4B chain;Tubulin beta-2B chain;Tubulin beta-2A chain;Tubulin beta-6 chain	TUBB3;TUBB4A;TUBB;TUBB4B;TUBB2B;TUBB2A;TUBB6	NS(0.169)S(0.831)Y(0.001)FVEWIPNNVK	3	686;339;267;339;321;339;267;339;339;339;339;302	486;3323;3380;4367;4733;6609	107.98	2.40374e-07	0.830634	3884	2434.01	3348.73	2659.31	3642.67	2404.06	0.626677	0.794124	0.659971	0.95544	0.937311	0.981375	0.655904	0.847236	0.672496	0.725212	0.00747366	FALSE	FALSE	FALSE	FALSE	FALSE	TRUE	FALSE	TRUE	FALSE	FALSE	FALSE	FALSE	FALSE	FALSE	FALSE	FALSE	TRUE	FALSE	TRUE	FALSE
487	A0A0B4J2C2;Q9Y2H0-3	Disks large-associated protein 4	DLGAP4	RAAS(0.372)VRQNS(0.297)AT(0.115)ES(0.115)ADS(0.101)IEIYVPEAQTR	4	261;965;429;968	489;7532	68.046	5.62204e-05	0.371967	0	0	0	0	0	0	0	0	0	0.909657	0.929309	0.995246	0	0	0	0	NA	FALSE	FALSE	FALSE	FALSE	FALSE	TRUE	TRUE	TRUE	FALSE	FALSE	FALSE	FALSE	TRUE	FALSE	FALSE	FALSE	FALSE	FALSE	FALSE	FALSE
488	A0A0B4J2G4	Leucine-rich repeat-containing protein 41	LRRC41	RS(0.794)PS(0.205)APAAT(0.001)SSASSSTSSYK	2	335;335;109;247;357;357	494	110.94	6.33865e-07	0.793901	7187.4	6036.01	7649.01	5666.62	7537.22	6413.66	0.839805	0.740831	0.850931	1.00701	0.937935	1.12601	0.833962	0.789853	0.755705	0.793173	0.00818376	FALSE	FALSE	FALSE	FALSE	FALSE	TRUE	TRUE	TRUE	FALSE	FALSE	FALSE	FALSE	FALSE	FALSE	FALSE	FALSE	FALSE	FALSE	FALSE	TRUE
489	A0A0B4J2G4	Leucine-rich repeat-containing protein 41	LRRC41	RS(0.185)PS(0.814)APAAT(0.001)SSASSSTSSYK	4	337;337;111;249;359;359	494	66.76	0.000328459	0.813864	3787.7	3282.45	3730.42	2726.94	3931.59	3368.53	0.866607	0.731	0.856786	1.00701	0.937935	1.12601	0.860577	0.779372	0.760904	0.800285	0.0650513	FALSE	FALSE	FALSE	FALSE	FALSE	TRUE	TRUE	TRUE	FALSE	FALSE	FALSE	FALSE	FALSE	FALSE	FALSE	FALSE	FALSE	FALSE	FALSE	TRUE
490	A0A0B4J2G4	Leucine-rich repeat-containing protein 41	LRRC41	RS(0.001)PS(0.001)APAAT(0.001)S(0.003)S(0.012)AS(0.468)S(0.468)S(0.034)T(0.01)S(0.003)S(0.001)YK	13	346;346;120;258;368;368	494	47.728	0.0057414	0.467887	0	0	0	0	0	0	0	0	0	1.00701	0.937935	1.12601	0	0	0	0	NA	FALSE	FALSE	FALSE	FALSE	FALSE	TRUE	FALSE	TRUE	FALSE	FALSE	FALSE	FALSE	FALSE	FALSE	FALSE	FALSE	FALSE	FALSE	FALSE	TRUE
491	A0A0B4J2G4	Leucine-rich repeat-containing protein 41	LRRC41	RS(0.001)PS(0.001)APAAT(0.001)S(0.003)S(0.012)AS(0.468)S(0.468)S(0.034)T(0.01)S(0.003)S(0.001)YK	14	347;347;121;259;369;369	494	47.728	0.0057414	0.467887	0	0	0	0	0	0	0	0	0	1.00701	0.937935	1.12601	0	0	0	0	NA	FALSE	FALSE	FALSE	FALSE	FALSE	TRUE	FALSE	TRUE	FALSE	FALSE	FALSE	FALSE	FALSE	FALSE	FALSE	FALSE	FALSE	FALSE	FALSE	TRUE
492	K7EQ54	Lysine-specific demethylase 4B	KDM4B	EPVSPMELTGPEDGAAS(0.541)S(0.462)GAGRMET(0.997)K	17	325;579;613;579	496	53.603	0.0249579	0.541059	0	0	0	0	0	0	0	0	0	1.09525	1.01012	1.00635	0	0	0	0	NA	FALSE	FALSE	FALSE	FALSE	FALSE	FALSE	TRUE	FALSE	FALSE	TRUE	FALSE	FALSE	FALSE	FALSE	FALSE	FALSE	FALSE	FALSE	FALSE	FALSE
493	A0A0C4DFN1	Mitofusin-1	MFN1	AEPVS(1)PLK	5	6;6;6;6;6	498	77.662	0.00770363	1	0	0	0	0	0	0	0	0	0	1.01703	1.0293	0.958836	0	0	0	0	NA	FALSE	TRUE	FALSE	TRUE	FALSE	FALSE	FALSE	FALSE	FALSE	FALSE	FALSE	FALSE	FALSE	FALSE	FALSE	FALSE	FALSE	FALSE	FALSE	TRUE
494	H7C4D3	Glucokinase regulatory protein	GCKR	IAT(0.218)LMKS(0.782)VS(0.621)T(0.404)S(0.975)LEK	7	20;319;319	499	72.797	0.0207539	0.78223	0	0	0	0	0	0	0	0	0	0	0	0	0	0	0	0	NA	FALSE	TRUE	TRUE	FALSE	FALSE	TRUE	TRUE	TRUE	FALSE	TRUE	FALSE	TRUE	FALSE	FALSE	FALSE	FALSE	FALSE	FALSE	TRUE	TRUE
495	H7C4D3	Glucokinase regulatory protein	GCKR	IAT(0.218)LMKS(0.782)VS(0.621)T(0.404)S(0.975)LEK	9	22;321;321	499	72.797	0.0207539	0.620994	0	0	0	0	0	0	0	0	0	0	0	0	0	0	0	0	NA	FALSE	TRUE	TRUE	FALSE	FALSE	TRUE	TRUE	TRUE	FALSE	TRUE	FALSE	FALSE	FALSE	FALSE	FALSE	FALSE	FALSE	FALSE	TRUE	TRUE
496	H7C4D3	Glucokinase regulatory protein	GCKR	IAT(0.383)LMKS(0.617)VS(0.51)T(0.51)S(0.98)LEK	11	24;323;323	499	72.797	0.0207539	0.979624	0	0	0	0	0	0	0	0	0	0	0	0	0	0	0	0	NA	FALSE	FALSE	FALSE	FALSE	FALSE	TRUE	TRUE	TRUE	FALSE	TRUE	FALSE	FALSE	FALSE	FALSE	FALSE	FALSE	FALSE	FALSE	TRUE	FALSE
497	C9JKQ0	N-lysine methyltransferase SETD8	SETD8	IYSYMS(1)PNK	6	50;29;59;100	505	104.22	0.000244379	0.999991	64343	33184.3	71318.1	40588.7	80445.9	43089.7	0.51574	0.569123	0.535636	1.20768	1.08536	1.27684	0.427051	0.524365	0.4195	0.456972	0.00651	TRUE	TRUE	FALSE	TRUE	FALSE	TRUE	FALSE	TRUE	FALSE	FALSE	FALSE	FALSE	FALSE	FALSE	FALSE	FALSE	FALSE	FALSE	TRUE	TRUE
498	C9JE56	WD repeat-containing protein 76	WDR76	NTSSKAESTLQNS(0.373)S(0.373)S(0.085)AVHT(0.085)ES(0.085)NK	13	48;48;112	511	54.672	0.0234161	0.372906	0	0	0	0	0	0	0	0	0	0	0	0	0	0	0	0	NA	FALSE	FALSE	FALSE	FALSE	FALSE	FALSE	TRUE	TRUE	FALSE	TRUE	FALSE	FALSE	FALSE	FALSE	FALSE	FALSE	TRUE	FALSE	FALSE	FALSE
499	C9JE56	WD repeat-containing protein 76	WDR76	NTSSKAESTLQNS(0.373)S(0.373)S(0.085)AVHT(0.085)ES(0.085)NK	14	49;49;113	511	54.672	0.0234161	0.372906	0	0	0	0	0	0	0	0	0	0	0	0	0	0	0	0	NA	FALSE	FALSE	FALSE	FALSE	FALSE	FALSE	TRUE	TRUE	FALSE	TRUE	FALSE	FALSE	FALSE	FALSE	FALSE	FALSE	TRUE	FALSE	FALSE	FALSE
500	B7Z836	Abl interactor 2	ABI2	MGGLPRTTPPTQKPPS(1)PPMSGK	16	121;177;183;183;177;183;132;177;177;183;49;24	516	78.752	4.27784e-05	0.999631	16104	15410.6	16033.3	15862.4	16666.4	15942.3	0.956941	0.989342	0.956552	1.09117	0.885083	1.04207	0.876984	1.1178	0.917932	0.970904	0.113731	FALSE	FALSE	FALSE	FALSE	FALSE	FALSE	FALSE	TRUE	FALSE	FALSE	FALSE	TRUE	FALSE	FALSE	FALSE	FALSE	FALSE	FALSE	FALSE	TRUE
501	A0A0C4DG33	Peroxisome biogenesis factor 1	PEX1	GRY(0.052)RS(0.474)QS(0.474)GEDES(0.001)MNQPGPIK	5	1152;1209;887	518	87.102	0.000152538	0.473708	0	0	0	0	0	0	0	0	0	0.926386	1.0517	1.00921	0	0	0	0	NA	FALSE	FALSE	FALSE	FALSE	FALSE	FALSE	FALSE	FALSE	FALSE	FALSE	FALSE	TRUE	FALSE	FALSE	FALSE	TRUE	TRUE	FALSE	FALSE	FALSE
502	A0A0C4DG33	Peroxisome biogenesis factor 1	PEX1	GRY(0.052)RS(0.474)QS(0.474)GEDES(0.001)MNQPGPIK	7	1154;1211;889	518	87.102	0.000152538	0.473708	0	0	0	0	0	0	0	0	0	0.926386	1.0517	1.00921	0	0	0	0	NA	FALSE	FALSE	FALSE	FALSE	FALSE	FALSE	FALSE	FALSE	FALSE	FALSE	FALSE	TRUE	FALSE	FALSE	FALSE	TRUE	TRUE	FALSE	FALSE	FALSE
503	F5GYV5	ADP-ribosylation factor-like protein 6-interacting protein 4	ARL6IP4	AEAQQVEALPGPS(0.94)LDQWHRS(0.06)AGEEEDGPVLTDEQK	13	133;123;122;133;130;306;306;317;325;253	520	124.48	3.00739e-26	0.940223	144980	142273	160175	148757	169284	148890	0.981332	0.92871	0.879528	1.15195	1.0889	1.02319	0.851887	0.852888	0.859596	0.854791	0.24143	FALSE	FALSE	FALSE	FALSE	FALSE	FALSE	TRUE	FALSE	FALSE	FALSE	FALSE	FALSE	FALSE	FALSE	FALSE	FALSE	FALSE	FALSE	FALSE	FALSE
504	F5GYV5	ADP-ribosylation factor-like protein 6-interacting protein 4	ARL6IP4	AEAQQVEALPGPS(0.066)LDQWHRS(0.913)AGEEEDGPVLT(0.021)DEQK	20	140;130;129;140;137;313;313;324;332;260	520	96.963	2.83941e-15	0.912993	248870	284901	350905	269035	274070	242166	1.14478	0.766688	0.883592	1.15195	1.0889	1.02319	0.993773	0.704094	0.863568	0.853812	0.498031	FALSE	FALSE	FALSE	FALSE	FALSE	FALSE	TRUE	FALSE	FALSE	FALSE	FALSE	FALSE	FALSE	FALSE	FALSE	FALSE	FALSE	FALSE	FALSE	FALSE
505	F5GYV5	ADP-ribosylation factor-like protein 6-interacting protein 4	ARL6IP4	EEWDARQS(1)IIRK	8	174;164;163;174;171;347;347;358;366;294	520	55.213	0.00470479	1	5207.5	6859.14	4241.58	3942.54	7909.55	3941.15	1.31717	0.929497	0.498278	1.15195	1.0889	1.02319	1.14342	0.853611	0.486986	0.828007	0.584562	FALSE	FALSE	FALSE	FALSE	FALSE	FALSE	TRUE	FALSE	FALSE	FALSE	FALSE	FALSE	FALSE	FALSE	TRUE	FALSE	FALSE	FALSE	TRUE	FALSE
506	A0A0C4DG89	Probable ATP-dependent RNA helicase DDX46	DDX46	QEEERQDGGQNES(1)FK	13	929;928	523	169.06	9.52256e-10	1	125380	91782	128692	88954.9	132375	96370.4	0.732031	0.691224	0.728009	0.957154	0.937643	0.988675	0.7648	0.737193	0.736348	0.746114	0.000255884	FALSE	FALSE	FALSE	FALSE	FALSE	FALSE	FALSE	FALSE	FALSE	FALSE	FALSE	FALSE	FALSE	FALSE	FALSE	FALSE	TRUE	FALSE	FALSE	FALSE
507	A0A0C4DG98	THO complex subunit 2	THOC2	IDT(0.003)HPS(0.982)PS(0.014)HS(0.001)STVK	6	1302;1417;238;185;6;13;153	525	87.99	9.576e-05	0.98195	405720	499502	535489	479020	436202	495228	1.23115	0.894545	1.13532	1.05227	1.01396	0.962923	1.16999	0.882228	1.17903	1.07708	0.499661	FALSE	FALSE	FALSE	FALSE	FALSE	TRUE	TRUE	TRUE	FALSE	FALSE	FALSE	FALSE	FALSE	FALSE	FALSE	FALSE	FALSE	FALSE	TRUE	TRUE
508	A0A0C4DG98	THO complex subunit 2	THOC2	IDT(0.019)HPS(0.301)PS(0.674)HS(0.005)STVK	8	1304;1419;240;187;8;15;155	525	84.653	0.000161873	0.673818	19048	18200.6	20157.5	20154.1	18604.1	18754.4	0.955512	0.999832	1.00808	1.05227	1.01396	0.962923	0.908046	0.986065	1.0469	0.980336	0.769653	FALSE	FALSE	FALSE	FALSE	FALSE	TRUE	TRUE	TRUE	FALSE	FALSE	FALSE	FALSE	FALSE	FALSE	FALSE	FALSE	FALSE	FALSE	TRUE	TRUE
509	A0A0C4DG98	THO complex subunit 2	THOC2	NET(0.637)Y(0.372)NS(0.991)HPLLVK	6	419;534	525	115.23	0.0245296	0.991257	0	0	0	0	0	0	0	0	0	1.05227	1.01396	0.962923	0	0	0	0	NA	FALSE	FALSE	FALSE	FALSE	FALSE	FALSE	FALSE	FALSE	FALSE	FALSE	FALSE	FALSE	FALSE	FALSE	FALSE	FALSE	TRUE	FALSE	FALSE	FALSE
510	A0A0C4DG98	THO complex subunit 2	THOC2	RDHS(1)NNDREVPPDLTK	4	1371;1486;307;281;75;82	525	145.9	5.37479e-21	1	135520	110082	141517	144186	136272	122546	0.812291	1.01886	0.899274	1.05227	1.01396	0.962923	0.77194	1.00483	0.9339	0.903555	0.346041	FALSE	FALSE	FALSE	FALSE	FALSE	FALSE	FALSE	FALSE	FALSE	FALSE	FALSE	FALSE	FALSE	FALSE	FALSE	TRUE	FALSE	FALSE	FALSE	FALSE
511	A0A0C4DG98	THO complex subunit 2	THOC2	S(0.998)PVPRS(0.002)DIPEPEREQK	1	1278;1393;214;161;129	525	63.69	0.000846326	0.998364	50071	42944.7	56634.5	42746	64271.8	47970.8	0.857677	0.754768	0.746373	1.05227	1.01396	0.962923	0.815071	0.744376	0.775112	0.778186	0.0775151	FALSE	TRUE	FALSE	FALSE	TRUE	TRUE	FALSE	FALSE	FALSE	FALSE	FALSE	FALSE	FALSE	FALSE	FALSE	FALSE	FALSE	FALSE	FALSE	TRUE
512	A0A0C4DGA6	Helicase-like transcription factor	HLTF	TAVQY(0.001)IES(0.333)S(0.333)DS(0.333)EEIETSELPQK	8	397;397;275	527	85.35	1.47208e-14	0.332748	0	0	0	0	0	0	0	0	0	0.954702	0.938158	0.968315	0	0	0	0	NA	FALSE	FALSE	FALSE	FALSE	FALSE	TRUE	TRUE	FALSE	FALSE	FALSE	FALSE	FALSE	FALSE	TRUE	TRUE	FALSE	FALSE	FALSE	FALSE	FALSE
513	A0A0C4DGA6	Helicase-like transcription factor	HLTF	TAVQYIES(0.073)S(0.74)DS(0.187)EEIETSELPQK	9	398;398;276	527	85.35	1.47208e-14	0.739604	57082	51612	44398.5	41884.5	50991.4	39988.5	0.904174	0.943376	0.78422	0.954702	0.938158	0.968315	0.947074	1.00556	0.809881	0.920839	0.285322	FALSE	FALSE	FALSE	FALSE	FALSE	TRUE	TRUE	FALSE	FALSE	FALSE	FALSE	FALSE	FALSE	TRUE	TRUE	FALSE	FALSE	FALSE	FALSE	FALSE
514	A0A0C4DGA6	Helicase-like transcription factor	HLTF	TAVQY(0.001)IES(0.333)S(0.333)DS(0.333)EEIETSELPQK	11	400;400;278	527	85.35	1.47208e-14	0.332748	0	0	0	0	0	0	0	0	0	0.954702	0.938158	0.968315	0	0	0	0	NA	FALSE	FALSE	FALSE	FALSE	FALSE	TRUE	TRUE	FALSE	FALSE	FALSE	FALSE	FALSE	FALSE	TRUE	TRUE	FALSE	FALSE	FALSE	FALSE	FALSE
515	A0A0C4DGG9	Chromodomain-helicase-DNA-binding protein 4	CHD4	EGEDS(0.572)S(0.428)VIHYDDK	5	1241;1244;1244;1237	532	105.14	5.34905e-06	0.572144	34182	31028.5	31859.1	32328.6	31913.1	29075.3	0.907744	1.01474	0.911077	0.958402	0.975607	1.04331	0.947144	1.04011	0.873252	0.953501	0.207814	FALSE	FALSE	FALSE	FALSE	FALSE	FALSE	FALSE	FALSE	FALSE	FALSE	FALSE	FALSE	FALSE	FALSE	FALSE	FALSE	TRUE	FALSE	TRUE	FALSE
516	A0A0C4DGG9	Chromodomain-helicase-DNA-binding protein 4	CHD4	GS(1)PRVPDAK	2	274;277;277;270;277	532	76.522	0.0021628	1	79456	48726	86599	57692.8	89328.7	62239.5	0.613245	0.666206	0.696747	0.958402	0.975607	1.04331	0.639862	0.682864	0.667821	0.663516	0.00546463	FALSE	TRUE	TRUE	FALSE	FALSE	FALSE	FALSE	FALSE	FALSE	FALSE	FALSE	FALSE	FALSE	FALSE	FALSE	FALSE	FALSE	FALSE	FALSE	TRUE
517	A0A0C4DGG9	Chromodomain-helicase-DNA-binding protein 4	CHD4	IEENS(1)LKEEESIEGEK	5	1595;1570;1598;1563	532	84.166	0.000152677	0.99997	74218	60767.2	76164.4	65038.8	76870.3	69889.3	0.818767	0.853926	0.909186	0.958402	0.975607	1.04331	0.854304	0.875277	0.87144	0.867007	0.0475417	FALSE	FALSE	FALSE	FALSE	FALSE	FALSE	TRUE	FALSE	FALSE	FALSE	FALSE	FALSE	FALSE	FALSE	FALSE	FALSE	TRUE	TRUE	FALSE	FALSE
518	A0A0C4DGG9	Chromodomain-helicase-DNA-binding protein 4	CHD4	IEENSLKEEES(1)IEGEK	11	1601;1576;1604;1569	532	115.63	1.96037e-10	0.999994	85240	51673	81495.3	68991.6	78532.4	66577.1	0.606206	0.846571	0.847766	0.958402	0.975607	1.04331	0.632518	0.867738	0.81257	0.770942	0.0569002	FALSE	FALSE	FALSE	FALSE	FALSE	FALSE	TRUE	TRUE	FALSE	FALSE	FALSE	FALSE	FALSE	FALSE	FALSE	FALSE	TRUE	TRUE	FALSE	FALSE
519	A0A0C4DGG9	Chromodomain-helicase-DNA-binding protein 4	CHD4	MSQPGS(0.998)PS(0.002)PK	6	1560;1535;1563;1528	532	91.28	0.000259207	0.998246	257090	263541	280041	265503	267701	256834	1.02509	0.948087	0.959405	0.958402	0.975607	1.04331	1.06959	0.971792	0.919574	0.986984	0.44964	FALSE	TRUE	TRUE	FALSE	TRUE	TRUE	FALSE	TRUE	FALSE	FALSE	FALSE	TRUE	FALSE	TRUE	FALSE	FALSE	FALSE	FALSE	FALSE	TRUE
520	A0A0C4DGG9	Chromodomain-helicase-DNA-binding protein 4	CHD4	T(0.089)PT(0.089)PS(0.371)T(0.371)PGDT(0.08)QPNTPAPVPPAEDGIK	5	1569;1544;1572;1537	532	63.63	0.00017842	0.370958	0	0	0	0	0	0	0	0	0	0.958402	0.975607	1.04331	0	0	0	0	NA	FALSE	TRUE	TRUE	FALSE	TRUE	TRUE	FALSE	TRUE	FALSE	FALSE	FALSE	TRUE	FALSE	FALSE	FALSE	FALSE	FALSE	FALSE	FALSE	TRUE
521	A0A0C4DGG9	Chromodomain-helicase-DNA-binding protein 4	CHD4	QLGDS(1)S(1)GEGPEFVEEEEEVALR	5	82;85;85;85	532	72.772	0.0189961	1	0	0	0	0	0	0	0	0	0	0.958402	0.975607	1.04331	0	0	0	0	NA	FALSE	FALSE	FALSE	FALSE	FALSE	FALSE	TRUE	FALSE	FALSE	TRUE	FALSE	FALSE	FALSE	FALSE	FALSE	FALSE	FALSE	FALSE	FALSE	FALSE
522	A0A0C4DGG9	Chromodomain-helicase-DNA-binding protein 4	CHD4	QLGDS(1)S(1)GEGPEFVEEEEEVALR	6	83;86;86;86	532	72.772	0.0189961	1	0	0	0	0	0	0	0	0	0	0.958402	0.975607	1.04331	0	0	0	0	NA	FALSE	FALSE	FALSE	FALSE	FALSE	FALSE	TRUE	FALSE	FALSE	TRUE	FALSE	FALSE	FALSE	FALSE	FALSE	FALSE	FALSE	FALSE	FALSE	FALSE
523	A0A0C4DGG9	Chromodomain-helicase-DNA-binding protein 4	CHD4	S(1)AIDLTPIVVEDK	1	1673;1648;1676;1641	532	178.68	1.28808e-05	1	34647	17545	29629.6	20045.9	33331.3	28241.3	0.506393	0.676549	0.84729	0.958402	0.975607	1.04331	0.528373	0.693464	0.812113	0.677984	0.0634871	FALSE	FALSE	FALSE	FALSE	FALSE	FALSE	FALSE	FALSE	FALSE	FALSE	FALSE	FALSE	FALSE	FALSE	FALSE	FALSE	TRUE	FALSE	FALSE	TRUE
524	A0A0C4DGG9	Chromodomain-helicase-DNA-binding protein 4	CHD4	WGQPPS(0.988)PT(0.012)PVPRPPDADPNTPSPK	6	512;515;515;508	532	142.65	3.72859e-28	0.988412	52436	50546.3	52539.2	53814.1	51077.2	53548.9	0.963963	1.02426	1.04839	0.958402	0.975607	1.04331	1.0058	1.04987	1.00487	1.02018	0.630226	FALSE	TRUE	FALSE	FALSE	TRUE	FALSE	FALSE	FALSE	FALSE	FALSE	FALSE	FALSE	FALSE	FALSE	FALSE	FALSE	FALSE	FALSE	FALSE	TRUE
525	A0A0C4DGG9	Chromodomain-helicase-DNA-binding protein 4	CHD4	WGQPPSPTPVPRPPDADPNT(0.071)PS(0.929)PK	22	528;531;531;524	532	92.545	1.47634e-06	0.929283	52524	71649.8	77900.2	66197.9	76311.7	72211.1	1.36413	0.849777	0.946265	0.958402	0.975607	1.04331	1.42334	0.871024	0.90698	1.06712	0.90641	FALSE	TRUE	TRUE	FALSE	TRUE	FALSE	FALSE	FALSE	FALSE	FALSE	FALSE	FALSE	FALSE	FALSE	FALSE	FALSE	FALSE	FALSE	FALSE	TRUE
526	H0YL10	CD276 antigen	CD276	HS(0.13)DS(0.87)KEDDGQEIA	4	190;379;307;525;161	533	65.107	0.00185356	0.869992	29362	21781.9	25036.7	24091.2	22401	18982.1	0.741838	0.962237	0.847377	1.02724	0.968648	0.983614	0.722165	0.993382	0.861493	0.859013	0.194466	FALSE	FALSE	FALSE	FALSE	FALSE	FALSE	FALSE	FALSE	FALSE	FALSE	FALSE	FALSE	FALSE	FALSE	FALSE	FALSE	FALSE	FALSE	FALSE	FALSE
527	A0A0C4DGH3	Numb-like protein	NUMBL	AEAAAAPTVAPGPAQPGHVS(0.739)PT(0.186)PAT(0.049)T(0.019)S(0.007)PGEK	20	222;263;222	534	96.027	3.8955e-13	0.738975	31806	37569	40560.5	46385.5	34328	43306.3	1.18119	1.14361	1.26154	1.10089	1.00609	1.02322	1.07294	1.13668	1.23291	1.14751	0.134873	FALSE	TRUE	FALSE	FALSE	TRUE	FALSE	TRUE	TRUE	FALSE	FALSE	FALSE	FALSE	FALSE	FALSE	FALSE	FALSE	FALSE	FALSE	FALSE	TRUE
528	A0A0C4DGH3	Numb-like protein	NUMBL	RT(0.041)PS(0.954)EAERWLEEVS(0.005)QVAK	4	370;411	534	87.326	4.24072e-05	0.954014	26445	22693.6	25919	24612.4	23826.8	24892.7	0.858142	0.949587	1.04474	1.10089	1.00609	1.02322	0.779495	0.943835	1.02102	0.914785	0.27779	FALSE	FALSE	FALSE	FALSE	FALSE	FALSE	TRUE	FALSE	TRUE	FALSE	FALSE	TRUE	FALSE	FALSE	FALSE	FALSE	TRUE	FALSE	FALSE	TRUE
529	A0A0C4DGH6	UHRF1-binding protein 1-like	UHRF1BP1L	DHNVGS(1)PPK	6	64;414;64;414	535	53.034	0.0114656	1	11183	11313.1	12381.3	13487.8	12705	12386.6	1.01163	1.08937	0.974936	1.2745	1.0073	1.06146	0.79375	1.08147	0.918481	0.931234	0.716449	FALSE	TRUE	FALSE	TRUE	FALSE	FALSE	FALSE	TRUE	FALSE	FALSE	FALSE	FALSE	FALSE	FALSE	FALSE	FALSE	FALSE	FALSE	FALSE	TRUE
530	A0A0C4DGH6	UHRF1-binding protein 1-like	UHRF1BP1L	EYYS(0.899)T(0.099)ES(0.002)EPLTNGGQK	4	424;774	535	180.7	2.91217e-26	0.898896	70917	69802	80891.3	81752.7	84297.1	82645.1	0.984277	1.01065	0.980403	1.2745	1.0073	1.06146	0.772286	1.00332	0.923632	0.899746	0.917607	FALSE	FALSE	FALSE	FALSE	FALSE	TRUE	TRUE	TRUE	FALSE	FALSE	FALSE	FALSE	FALSE	FALSE	FALSE	FALSE	FALSE	FALSE	FALSE	FALSE
531	A0A0C4DGH6	UHRF1-binding protein 1-like	UHRF1BP1L	SAS(1)DTNLQK	3	603;953	535	113.67	0.000579226	0.999648	651920	590871	811079	663459	715933	538423	0.906355	0.817996	0.752057	1.2745	1.0073	1.06146	0.711147	0.812065	0.708509	0.743907	0.0974636	FALSE	FALSE	FALSE	FALSE	FALSE	FALSE	FALSE	TRUE	FALSE	TRUE	FALSE	FALSE	FALSE	FALSE	FALSE	FALSE	FALSE	FALSE	FALSE	FALSE
532	H3BUW4	Zinc finger and SCAN domain-containing protein 29	ZSCAN29	ERARS(1)PDLGPQEQMNPK	5	153;74;152;152;153;153;33;153	536	94.707	6.29799e-06	1	11274	12325.7	11756.8	13171.1	12292.8	12032.3	1.09329	1.1203	0.978809	0	0	0	0	0	0	0	0.179711	FALSE	FALSE	FALSE	FALSE	FALSE	FALSE	FALSE	FALSE	FALSE	FALSE	FALSE	FALSE	FALSE	FALSE	FALSE	FALSE	FALSE	FALSE	FALSE	TRUE
533	A0A0C4DGP2	Kinesin-like protein;Kinesin-like protein KIF18B	KIF18B	LQVYEGGGQPPPQDLPGS(1)PK	18	404;404;413;413;413;413	538	140.88	1.48209e-13	1	330750	342012	360346	349002	346246	356802	1.03405	0.96852	1.03049	0.619874	1.23555	0.906501	1.66816	0.783881	1.13677	1.19627	0.739504	FALSE	TRUE	TRUE	FALSE	FALSE	TRUE	FALSE	FALSE	FALSE	FALSE	FALSE	FALSE	FALSE	FALSE	FALSE	FALSE	FALSE	FALSE	FALSE	TRUE
534	A0A0C4DGS5	Golgin subfamily A member 2	GOLGA2	LREYQQRNS(1)PGVPTGAK	9	25;37;37;37	544	96.848	4.79135e-06	0.99991	55244	30732.7	60878.2	31784.7	59720.6	36892.8	0.556309	0.522102	0.617756	1.01447	0.99274	1.00593	0.548373	0.52592	0.614115	0.562803	0.000605603	FALSE	FALSE	FALSE	FALSE	FALSE	FALSE	FALSE	FALSE	FALSE	FALSE	FALSE	FALSE	FALSE	FALSE	FALSE	FALSE	FALSE	FALSE	FALSE	TRUE
535	A0A0C4DGU2	Methylmalonic aciduria and homocystinuria type C protein	MMACHC	S(0.002)WLS(0.405)PRVS(0.564)PPAS(0.03)PGP	8	218;275	546	70.96	0.000833892	0.563749	9848.3	9741.69	9827.7	10608.6	9743.15	10052.9	0.989175	1.07946	1.03179	0	0	0	0	0	0	0	0.324543	FALSE	TRUE	TRUE	FALSE	FALSE	TRUE	FALSE	TRUE	FALSE	FALSE	FALSE	FALSE	FALSE	FALSE	FALSE	FALSE	FALSE	FALSE	FALSE	TRUE
536	A0A0C4DGZ0	DNA-directed RNA polymerase;DNA-directed RNA polymerase II subunit RPB1	POLR2A	GSTYSPTSPGYSPTSPTYSLT(0.001)S(0.001)PAIS(0.069)PDDS(0.927)DEEN	30	1966;1966	550	51.089	0.0136592	0.926963	2787.6	2305.64	4269.68	1553.07	1566.07	2105.38	0.827106	0.363743	1.34437	1.08225	1.00447	1.04603	0.764249	0.362123	1.28522	0.803863	0.375612	FALSE	FALSE	FALSE	FALSE	FALSE	TRUE	TRUE	TRUE	FALSE	FALSE	FALSE	FALSE	FALSE	FALSE	FALSE	FALSE	FALSE	FALSE	FALSE	TRUE
537	A0A0C4DGZ0	DNA-directed RNA polymerase;DNA-directed RNA polymerase II subunit RPB1	POLR2A	YSPT(0.046)S(0.951)PTY(0.002)SPT(0.03)S(0.97)PK	5	1913;1913	550	172.26	7.2596e-09	0.951038	46527	40142.5	42436.8	39452.4	38298.1	41416.2	0.862779	0.929674	1.08142	1.08225	1.00447	1.04603	0.797211	0.925534	1.03383	0.918858	0.475509	FALSE	TRUE	TRUE	FALSE	FALSE	TRUE	FALSE	TRUE	FALSE	FALSE	FALSE	FALSE	FALSE	FALSE	FALSE	FALSE	FALSE	FALSE	FALSE	TRUE
538	A0A0C4DGZ0	DNA-directed RNA polymerase;DNA-directed RNA polymerase II subunit RPB1	POLR2A	YSPTSPT(0.004)YS(0.995)PT(0.001)SPK	9	1917;1917	550	83.751	0.000162503	0.994993	0	0	0	0	0	0	0	0	0	1.08225	1.00447	1.04603	0	0	0	0	NA	FALSE	TRUE	TRUE	FALSE	FALSE	TRUE	FALSE	TRUE	FALSE	FALSE	FALSE	FALSE	FALSE	FALSE	FALSE	FALSE	FALSE	FALSE	FALSE	TRUE
539	A0A0C4DGZ0	DNA-directed RNA polymerase;DNA-directed RNA polymerase II subunit RPB1	POLR2A	YSPT(0.046)S(0.951)PTY(0.002)SPT(0.03)S(0.97)PK	12	1920;1920	550	172.26	4.54349e-14	0.970346	36391	27168.2	33805	24902.9	29712	26309.3	0.746565	0.736661	0.885476	1.08225	1.00447	1.04603	0.689829	0.733381	0.846512	0.756574	0.0539765	FALSE	TRUE	TRUE	FALSE	FALSE	TRUE	FALSE	TRUE	FALSE	FALSE	FALSE	FALSE	FALSE	FALSE	FALSE	FALSE	FALSE	FALSE	FALSE	TRUE
540	A0A0C4DGZ0	DNA-directed RNA polymerase;DNA-directed RNA polymerase II subunit RPB1	POLR2A	Y(0.193)S(0.245)PT(0.245)S(0.245)PT(0.04)Y(0.031)SPTSPVY(0.002)T(0.447)PT(0.276)S(0.276)PK	2	1889;1889	550	113.88	0.000371748	0.24538	0	0	0	0	0	0	0	0	0	1.08225	1.00447	1.04603	0	0	0	0	NA	FALSE	TRUE	TRUE	FALSE	FALSE	TRUE	FALSE	TRUE	FALSE	FALSE	FALSE	FALSE	FALSE	FALSE	FALSE	FALSE	FALSE	FALSE	FALSE	TRUE
541	A0A0C4DGZ0	DNA-directed RNA polymerase;DNA-directed RNA polymerase II subunit RPB1	POLR2A	Y(0.03)S(0.038)PT(0.222)S(0.287)PT(0.287)Y(0.134)S(0.001)PTSPVYTPTSPK	5	1892;1892	550	113.88	0.000371748	0.287269	0	0	0	0	0	0	0	0	0	1.08225	1.00447	1.04603	0	0	0	0	NA	FALSE	TRUE	TRUE	FALSE	FALSE	TRUE	FALSE	TRUE	FALSE	FALSE	FALSE	FALSE	FALSE	FALSE	FALSE	FALSE	FALSE	FALSE	FALSE	TRUE
542	A0A0C4DGZ0	DNA-directed RNA polymerase;DNA-directed RNA polymerase II subunit RPB1	POLR2A	YSPT(0.312)S(0.681)PT(0.006)YSPTTPK	5	1878;1878	550	120.29	0.000604043	0.68115	102920	90069.9	91186.7	89880.4	56075.6	75031.6	0.875145	0.985675	1.33804	1.08225	1.00447	1.04603	0.808637	0.981285	1.27916	1.02303	0.922677	FALSE	TRUE	TRUE	FALSE	FALSE	TRUE	FALSE	TRUE	FALSE	FALSE	FALSE	FALSE	FALSE	FALSE	FALSE	FALSE	FALSE	FALSE	FALSE	TRUE
543	A0A0C4DGZ0	DNA-directed RNA polymerase;DNA-directed RNA polymerase II subunit RPB1	POLR2A	YT(0.004)PT(0.038)S(0.129)PS(0.584)Y(0.104)S(0.133)PS(0.003)S(0.003)PEYTPTSPK	7	1845;1845	550	72.227	0.000163774	0.584385	4025.6	4132.87	3933.29	3578.87	3327.71	3416.17	1.02665	0.909893	1.02658	1.08225	1.00447	1.04603	0.948625	0.905841	0.981408	0.945291	0.872041	FALSE	TRUE	TRUE	FALSE	FALSE	TRUE	TRUE	TRUE	FALSE	FALSE	FALSE	FALSE	FALSE	FALSE	FALSE	FALSE	FALSE	FALSE	FALSE	TRUE
544	A0A0C4DGZ0	DNA-directed RNA polymerase;DNA-directed RNA polymerase II subunit RPB1	POLR2A	YTPTSPSY(0.001)S(0.031)PS(0.467)S(0.414)PEY(0.071)T(0.016)PT(0.001)SPK	11	1849;1849	550	95.666	1.48654e-05	0.467037	0	0	0	0	0	0	0	0	0	1.08225	1.00447	1.04603	0	0	0	0	NA	FALSE	TRUE	TRUE	FALSE	FALSE	TRUE	TRUE	TRUE	FALSE	FALSE	FALSE	FALSE	FALSE	FALSE	FALSE	FALSE	FALSE	FALSE	FALSE	TRUE
545	A0A0C4DGZ0	DNA-directed RNA polymerase;DNA-directed RNA polymerase II subunit RPB1	POLR2A	YTPTSPSYSPSSPEYT(0.001)PT(0.242)S(0.758)PK	19	1857;1857	550	129.42	8.15484e-05	0.757791	39051	38781.1	37417.2	29395.3	25068.9	22093.2	0.993088	0.785611	0.881299	1.08225	1.00447	1.04603	0.917617	0.782112	0.842519	0.847416	0.596912	FALSE	TRUE	TRUE	FALSE	FALSE	TRUE	TRUE	TRUE	FALSE	FALSE	FALSE	FALSE	FALSE	FALSE	FALSE	FALSE	FALSE	FALSE	FALSE	TRUE
546	A0A0C4DGZ1	Zinc finger CCCH domain-containing protein 8	ZC3H8	T(0.007)AT(0.02)DS(0.973)DERIDDEIDTEVEETQEEK	5	22;22	551	80.41	0.00262036	0.973403	56213	56971	58535.8	47753.9	59777.8	53669	1.01348	0.815806	0.897809	0.992356	0.931271	0.91257	1.02129	0.876013	0.983826	0.960377	0.174353	FALSE	FALSE	FALSE	FALSE	FALSE	FALSE	TRUE	TRUE	FALSE	TRUE	FALSE	FALSE	FALSE	FALSE	FALSE	FALSE	FALSE	TRUE	FALSE	FALSE
547	A0A0C4DGZ3	Solute carrier family 35 member E1	SLC35E1	HLLPVTT(0.001)ADLS(0.776)S(0.223)K	11	56;107;290;56;356	552	112.36	6.6202e-07	0.775831	16544	16798	13832.7	15197.5	17821.2	14564.9	1.01535	1.09866	0.81728	1.1276	1.01906	1.06514	0.90045	1.07812	0.7673	0.915289	0.711935	FALSE	TRUE	FALSE	FALSE	TRUE	FALSE	TRUE	TRUE	FALSE	FALSE	FALSE	FALSE	FALSE	FALSE	FALSE	FALSE	FALSE	FALSE	FALSE	TRUE
548	A0A0C4DH01;Q9NVU0-3	DNA-directed RNA polymerase III subunit RPC5	POLR3E	HREREAANEAGDS(0.5)S(0.5)QDEAEDDVK	13	125;125;161;161;161;161	554;7101	164.62	9.08915e-49	0.5	7501.1	7293.19	7647.04	8258	7969.01	7730.03	0.972283	1.0799	0.970011	0.773802	0.792815	0.986094	1.2565	1.3621	0.98369	1.20076	0.871989	FALSE	FALSE	FALSE	FALSE	FALSE	FALSE	TRUE	FALSE	FALSE	FALSE	FALSE	TRUE	FALSE	FALSE	FALSE	FALSE	FALSE	FALSE	FALSE	FALSE
549	A0A0C4DH01;Q9NVU0-3	DNA-directed RNA polymerase III subunit RPC5	POLR3E	HREREAANEAGDS(0.5)S(0.5)QDEAEDDVK	14	126;126;162;162;162;162	554;7101	164.62	9.08915e-49	0.5	7501.1	7293.19	7647.04	8258	7969.01	7730.03	0.972283	1.0799	0.970011	0.773802	0.792815	0.986094	1.2565	1.3621	0.98369	1.20076	0.871989	FALSE	FALSE	FALSE	FALSE	FALSE	FALSE	TRUE	FALSE	FALSE	FALSE	FALSE	TRUE	FALSE	FALSE	FALSE	FALSE	FALSE	FALSE	FALSE	FALSE
550	H7BXT7	BET1-like protein	BET1L	ADWARAQS(1)PGAVEEILDRENK	8	9;9;9;9;9	555	95.366	2.4416e-28	1	63156	50642.4	69321	51128.6	76901.9	54216.7	0.801862	0.737563	0.705011	0	0	0	0	0	0	0	0.0381633	FALSE	FALSE	FALSE	FALSE	FALSE	FALSE	FALSE	FALSE	FALSE	FALSE	FALSE	FALSE	FALSE	FALSE	FALSE	FALSE	FALSE	FALSE	FALSE	TRUE
551	A0A0C4DH22	Band 4.1-like protein 1	EPB41L1	DYSEADGLS(0.651)ERT(0.138)T(0.21)PS(0.001)K	9	75;75;13;44;44;13;75;75;75;13;13;13	556	138.98	0.000917253	0.65085	63080	64173.2	71482.2	68406.4	61432.4	63837.6	1.01733	0.956971	1.03915	0.910575	0.90399	0.922038	1.11724	1.05861	1.12702	1.10095	0.970049	FALSE	TRUE	FALSE	TRUE	FALSE	TRUE	FALSE	TRUE	FALSE	FALSE	FALSE	FALSE	FALSE	FALSE	FALSE	FALSE	FALSE	FALSE	FALSE	TRUE
552	A0A0C4DH22	Band 4.1-like protein 1	EPB41L1	GAAAMIPGPQT(0.103)VAT(0.103)EIRS(0.397)LS(0.397)PIIGK	18	781;782;680;602;602;673;210;143	556	39.288	0.020848	0.396582	0	0	0	0	0	0	0	0	0	0.910575	0.90399	0.922038	0	0	0	0	NA	FALSE	FALSE	FALSE	FALSE	FALSE	FALSE	FALSE	TRUE	FALSE	TRUE	FALSE	FALSE	FALSE	FALSE	FALSE	FALSE	FALSE	FALSE	FALSE	TRUE
553	A0A0C4DH22	Band 4.1-like protein 1	EPB41L1	GAAAMIPGPQTVAT(0.013)EIRS(0.1)LS(0.887)PIIGK	20	783;784;682;604;604;675;212;145	556	138.36	1.26419e-21	0.887257	160050	117200	168316	120233	200042	141947	0.732271	0.714326	0.709585	0.910575	0.90399	0.922038	0.804185	0.790192	0.769583	0.787987	0.0341197	FALSE	FALSE	FALSE	FALSE	FALSE	FALSE	FALSE	TRUE	FALSE	TRUE	FALSE	FALSE	FALSE	FALSE	FALSE	FALSE	FALSE	FALSE	FALSE	TRUE
554	A0A0C4DH22	Band 4.1-like protein 1	EPB41L1	HPS(0.007)QQDT(0.033)RPAEQS(0.96)LDMEEK	13	60;60;60;60;60	556	83.039	0.000113879	0.960176	9661.8	5914.35	8979.62	9462.49	8909.23	7346.42	0.612138	1.05377	0.824585	0.910575	0.90399	0.922038	0.672254	1.16569	0.894308	0.910751	0.255866	FALSE	FALSE	FALSE	FALSE	FALSE	FALSE	FALSE	TRUE	FALSE	FALSE	FALSE	TRUE	FALSE	FALSE	FALSE	FALSE	TRUE	FALSE	FALSE	FALSE
555	A0A0C4DH22	Band 4.1-like protein 1	EPB41L1	HQAS(1)INELK	4	510;510;436;467;467;401;76;8	556	84.169	0.00321773	1	307450	288209	285136	226972	328119	195744	0.937417	0.796015	0.596565	0.910575	0.90399	0.922038	1.02948	0.880557	0.647007	0.852347	0.107251	FALSE	FALSE	FALSE	FALSE	FALSE	FALSE	TRUE	FALSE	FALSE	TRUE	FALSE	FALSE	FALSE	FALSE	FALSE	FALSE	FALSE	FALSE	FALSE	FALSE
556	A0A0C4DH22	Band 4.1-like protein 1	EPB41L1	S(0.046)LDGAEFS(0.149)RPAS(0.58)VS(0.226)ENHDAGPDGDK	12	441;441;379;410;410;344;19	556	43.15	0.00910028	0.57963	8618.2	11093.2	10134.8	10069.2	10278.8	10087.6	1.28719	0.993528	0.981393	0.910575	0.90399	0.922038	1.4136	1.09905	1.06437	1.19234	0.316127	FALSE	FALSE	FALSE	FALSE	FALSE	FALSE	TRUE	TRUE	FALSE	FALSE	FALSE	FALSE	TRUE	FALSE	FALSE	FALSE	FALSE	FALSE	FALSE	FALSE
557	A0A0C4DH56	Poly(A) polymerase gamma	PAPOLG	S(0.087)DS(0.412)PS(0.492)VGET(0.005)ERNS(0.005)AEPAAVIVEK	5	222;554;554	557	51.645	0.0027215	0.491748	0	0	0	0	0	0	0	0	0	0.776073	1.00711	0.935807	0	0	0	0	NA	FALSE	TRUE	FALSE	FALSE	TRUE	TRUE	TRUE	TRUE	FALSE	FALSE	FALSE	FALSE	FALSE	FALSE	TRUE	FALSE	FALSE	TRUE	FALSE	TRUE
558	A0A0D9SEI3	Cyclin-dependent kinase 11B;Cyclin-dependent kinase 11A	CDK11B;CDC2L1;CDK11A	RGT(0.945)S(0.945)PRPPEGGLGY(0.089)S(0.02)QLGDDDLK	4	729;739;740;742;752;729;738;739;752;705;396;418;483;522;695;705;736;727;736;737;740;703;354;396;124	562	183.47	2.48661e-65	0.945277	229650	230183	231630	193439	252902	207772	1.00232	0.83512	0.821553	0.918011	0.896132	0.942015	1.09184	0.931917	0.872123	0.965293	0.109847	FALSE	TRUE	TRUE	FALSE	FALSE	FALSE	FALSE	FALSE	FALSE	TRUE	FALSE	TRUE	FALSE	TRUE	TRUE	FALSE	FALSE	FALSE	FALSE	TRUE
559	A0A0D9SEI3	Cyclin-dependent kinase 11B;Cyclin-dependent kinase 11A	CDK11B;CDC2L1;CDK11A	VGDFGLAREY(0.004)GS(0.996)PLK	12	566;576;577;579;589;566;575;576;589;542;233;255;320;359;532;542;573;564;573;574;577;540;191;233	562	89.049	9.02181e-05	0.995996	70929	62515.9	72414.4	69431.6	71311.8	70077.9	0.881387	0.958809	0.982698	0.918011	0.896132	0.942015	0.960105	1.06994	1.04319	1.02441	0.22128	FALSE	TRUE	FALSE	TRUE	FALSE	FALSE	FALSE	FALSE	FALSE	FALSE	FALSE	FALSE	FALSE	FALSE	FALSE	FALSE	FALSE	FALSE	TRUE	TRUE
560	F5H7D6	Transducin-like enhancer protein 3	TLE3	DAPT(0.162)S(0.816)PAS(0.022)VASSSSTPSSK	5	230;230;286;291;292;296;286;279;286;286;286;291;286;286;286;360	566	84.327	7.6096e-05	0.815602	104390	96540.3	100172	91307.2	105137	97366.5	0.924804	0.911507	0.926092	0	0	0	0	0	0	0	0.0307684	FALSE	TRUE	FALSE	FALSE	TRUE	TRUE	FALSE	TRUE	FALSE	FALSE	FALSE	FALSE	FALSE	FALSE	FALSE	FALSE	FALSE	FALSE	FALSE	TRUE
561	F5H7D6	Transducin-like enhancer protein 3	TLE3	HRGS(1)ADYSMEAK	4	161;161;217;222;223;227;217;210;217;217;217;222;217;217;217;291	566	69.485	0.00153778	0.999775	33438	29432.3	34867.3	28373	32014	25497.6	0.880204	0.813742	0.796453	0	0	0	0	0	0	0	0.0207509	FALSE	FALSE	FALSE	FALSE	FALSE	FALSE	FALSE	TRUE	FALSE	FALSE	TRUE	FALSE	FALSE	FALSE	TRUE	FALSE	TRUE	FALSE	FALSE	FALSE
562	A0A0D9SF10	Potassium voltage-gated channel subfamily KQT member 2	KCNQ2	GS(0.5)ILS(0.5)KPRAGGAGAGK	2	52;52;52;52;52;52;52;52;52;52	567	49.482	0.0120168	0.5	3276.3	3328.8	3485.02	2717.12	4027.19	3373.98	1.01602	0.779656	0.8378	0	0	0	0	0	0	0	0.213041	FALSE	FALSE	FALSE	FALSE	FALSE	TRUE	FALSE	FALSE	FALSE	FALSE	FALSE	FALSE	TRUE	TRUE	TRUE	FALSE	FALSE	FALSE	TRUE	FALSE
563	A0A0D9SF10	Potassium voltage-gated channel subfamily KQT member 2	KCNQ2	GS(0.5)ILS(0.5)KPRAGGAGAGK	5	55;55;55;55;55;55;55;55;55;55	567	49.482	0.0120168	0.5	3276.3	3328.8	3485.02	2717.12	4027.19	3373.98	1.01602	0.779656	0.8378	0	0	0	0	0	0	0	0.213041	FALSE	FALSE	FALSE	FALSE	FALSE	TRUE	FALSE	FALSE	FALSE	FALSE	FALSE	FALSE	TRUE	TRUE	TRUE	FALSE	FALSE	FALSE	TRUE	FALSE
564	E7EX83	Mitogen-activated protein kinase kinase kinase kinase 4	MAP4K4	ANDS(1)PAK	4	5;5;5;5;5;5;5;5;5;5;5;5;5;5	568	69.423	0.0112743	1	42108	29464.3	40211.3	35009.8	40630.2	34615.7	0.699731	0.870647	0.851969	0.948709	0.932883	0.951044	0.737561	0.933286	0.895825	0.855558	0.0366967	FALSE	TRUE	FALSE	TRUE	FALSE	FALSE	FALSE	TRUE	FALSE	FALSE	FALSE	FALSE	FALSE	FALSE	FALSE	FALSE	TRUE	TRUE	TRUE	TRUE
565	E7EX83	Mitogen-activated protein kinase kinase kinase kinase 4	MAP4K4	GS(0.998)VVNVNPT(0.001)NT(0.001)RPQSDTPEIRK	2	699;705;815;818;896;981;818;872;900;895;980;831;933;934;648;717	568	71.974	0.000110128	0.998329	30666	33263.6	31278.8	28106.7	34565.9	26120.7	1.0847	0.898586	0.755678	0.948709	0.932883	0.951044	1.14335	0.963235	0.794577	0.967054	0.302806	FALSE	FALSE	FALSE	FALSE	FALSE	FALSE	FALSE	TRUE	FALSE	FALSE	FALSE	FALSE	TRUE	TRUE	FALSE	FALSE	FALSE	FALSE	TRUE	FALSE
566	E7EX83	Mitogen-activated protein kinase kinase kinase kinase 4	MAP4K4	QT(0.85)QS(0.85)AS(0.22)S(0.071)T(0.009)LQK	4	641;647;757;760;838;923;760;814;842;837;922;773;590;659	568	48.004	0.023336	0.850087	0	0	0	0	0	0	0	0	0	0.948709	0.932883	0.951044	0	0	0	0	NA	FALSE	FALSE	FALSE	FALSE	FALSE	TRUE	FALSE	TRUE	FALSE	FALSE	FALSE	TRUE	FALSE	FALSE	TRUE	FALSE	FALSE	FALSE	TRUE	FALSE
567	Q5T321	Neurobeachin	NBEA	GKKGNVS(0.333)T(0.333)IS(0.333)GLS(0.002)S(0.001)QTTGAK	7	982;982;982;982	570	51.566	0.00475105	0.332572	0	0	0	0	0	0	0	0	0	0.816832	0.898494	0.990778	0	0	0	0	NA	FALSE	FALSE	FALSE	FALSE	FALSE	TRUE	FALSE	TRUE	FALSE	FALSE	FALSE	TRUE	FALSE	FALSE	FALSE	FALSE	TRUE	FALSE	FALSE	FALSE
568	Q5T321	Neurobeachin	NBEA	GKKGNVS(0.333)T(0.333)IS(0.333)GLS(0.002)S(0.001)QTTGAK	10	985;985;985;985	570	51.566	0.00475105	0.332572	0	0	0	0	0	0	0	0	0	0.816832	0.898494	0.990778	0	0	0	0	NA	FALSE	FALSE	FALSE	FALSE	FALSE	TRUE	FALSE	TRUE	FALSE	FALSE	FALSE	TRUE	FALSE	FALSE	FALSE	FALSE	TRUE	FALSE	FALSE	FALSE
569	A0A0D9SFB3	ATP-dependent RNA helicase DDX3X	DDX3X	DAY(0.002)S(0.467)S(0.467)FGS(0.031)RS(0.031)DS(0.001)RGK	4	70;70;70;70;54;54;70;70	572	39.863	0.0227242	0.467264	0	0	0	0	0	0	0	0	0	1.00478	0.997444	1.04565	0	0	0	0	NA	FALSE	FALSE	FALSE	FALSE	FALSE	TRUE	FALSE	TRUE	FALSE	FALSE	TRUE	FALSE	FALSE	FALSE	FALSE	FALSE	FALSE	FALSE	FALSE	FALSE
570	A0A0D9SFB3	ATP-dependent RNA helicase DDX3X	DDX3X	DAY(0.002)S(0.467)S(0.467)FGS(0.031)RS(0.031)DS(0.001)RGK	5	71;71;71;71;55;55;71;71	572	39.863	0.0227242	0.467264	0	0	0	0	0	0	0	0	0	1.00478	0.997444	1.04565	0	0	0	0	NA	FALSE	FALSE	FALSE	FALSE	FALSE	TRUE	FALSE	TRUE	FALSE	FALSE	TRUE	FALSE	FALSE	FALSE	FALSE	FALSE	FALSE	FALSE	TRUE	FALSE
571	A0A0D9SFB3	ATP-dependent RNA helicase DDX3X	DDX3X	DAY(0.001)S(0.002)S(0.007)FGS(0.364)RS(0.364)DS(0.261)RGK	8	74;74;74;74;58;58;74;74	572	40.477	0.0212513	0.364338	0	0	0	0	0	0	0	0	0	1.00478	0.997444	1.04565	0	0	0	0	NA	FALSE	FALSE	FALSE	FALSE	FALSE	TRUE	FALSE	TRUE	FALSE	FALSE	TRUE	FALSE	FALSE	FALSE	FALSE	FALSE	FALSE	FALSE	TRUE	FALSE
572	A0A0D9SFB3	ATP-dependent RNA helicase DDX3X	DDX3X	DAY(0.001)S(0.002)S(0.007)FGS(0.364)RS(0.364)DS(0.261)RGK	10	76;76;76;76;60;60;76;76	572	40.477	0.0212513	0.364338	0	0	0	0	0	0	0	0	0	1.00478	0.997444	1.04565	0	0	0	0	NA	FALSE	FALSE	FALSE	FALSE	FALSE	TRUE	FALSE	TRUE	FALSE	FALSE	TRUE	FALSE	FALSE	FALSE	FALSE	FALSE	FALSE	FALSE	TRUE	FALSE
573	A0A0D9SFE4		DNM1	GPAS(0.835)PT(0.165)RPAAPRPAEAPLLDL	4	847	576	78.098	7.37597e-05	0.83488	58039	59768.6	62784.7	66832.9	61202	62830.4	1.0298	1.06448	1.02661	0	0	0	0	0	0	0	0.382046	FALSE	TRUE	FALSE	TRUE	FALSE	FALSE	FALSE	FALSE	FALSE	FALSE	FALSE	FALSE	FALSE	FALSE	FALSE	FALSE	FALSE	FALSE	FALSE	TRUE
574	A0A0D9SFF0	Forkhead box protein M1	FOXM1	VES(1)PPLEEWPSPAPSFK	3	466;466;481;519	577	78.708	0.000129562	0.999997	25521	31412.7	28257.5	29610.3	35553.5	31482.3	1.23086	1.04787	0.88549	0.803739	0.851153	1.08724	1.53141	1.23112	0.81444	1.19233	0.76001	FALSE	FALSE	FALSE	FALSE	FALSE	FALSE	TRUE	TRUE	FALSE	FALSE	FALSE	FALSE	FALSE	FALSE	FALSE	FALSE	FALSE	FALSE	FALSE	TRUE
575	A0A0X1KG75;Q53SF7-3	Cordon-bleu protein-like 1	COBLL1	EAERDMLPS(1)PEQT(0.033)LS(0.949)PLS(0.019)K	9	951;1016;911;949;949;987	585;5080	122.39	0.000742771	0.999785	76951	69756.2	93618.4	78197.2	73758.3	64719.1	0.906502	0.835276	0.877449	0.851729	0.92946	0.985334	1.06431	0.898668	0.890509	0.951162	0.234094	FALSE	TRUE	FALSE	FALSE	TRUE	TRUE	TRUE	TRUE	FALSE	FALSE	FALSE	FALSE	FALSE	FALSE	FALSE	FALSE	TRUE	FALSE	FALSE	TRUE
576	A0A0X1KG75;Q53SF7-3	Cordon-bleu protein-like 1	COBLL1	EAERDMLPSPEQT(0.001)LS(0.999)PLSK	15	957;1022;917;955;955;993	585;5080	122.39	6.48441e-07	0.998764	26730	24198.3	30292.7	26651.4	30663.5	25799.4	0.905288	0.879797	0.841371	0.851729	0.92946	0.985334	1.06288	0.946568	0.853894	0.954448	0.07941	FALSE	TRUE	FALSE	FALSE	TRUE	TRUE	FALSE	TRUE	FALSE	FALSE	FALSE	FALSE	FALSE	FALSE	FALSE	FALSE	TRUE	FALSE	FALSE	TRUE
577	A0A0X1KG75;Q53SF7-3	Cordon-bleu protein-like 1	COBLL1	ETAIQTEDSAIS(0.001)ES(0.999)PEEPLPNLK	14	828;893;788;826;826;864	585;5080	107.92	0.00017741	0.999354	119950	128456	127153	132800	113295	122384	1.07091	1.04441	1.08022	0.851729	0.92946	0.985334	1.25734	1.12368	1.09629	1.1591	0.202419	FALSE	FALSE	FALSE	FALSE	FALSE	TRUE	TRUE	TRUE	FALSE	FALSE	FALSE	FALSE	FALSE	FALSE	FALSE	FALSE	TRUE	FALSE	FALSE	TRUE
578	A0A0X1KG75;Q53SF7-3	Cordon-bleu protein-like 1	COBLL1	GFFS(0.003)FFQRS(0.997)K	9	287;313;247;285;260;250;247;285	585;5080	50.354	0.0231619	0.996586	5423.4	5779.73	7285.17	5845.18	6922.36	6705.49	1.0657	0.802339	0.968671	0.851729	0.92946	0.985334	1.25122	0.863232	0.983089	1.03251	0.548302	FALSE	FALSE	FALSE	FALSE	FALSE	FALSE	FALSE	TRUE	FALSE	TRUE	TRUE	FALSE	FALSE	FALSE	FALSE	FALSE	FALSE	FALSE	FALSE	FALSE
579	A0A0X1KG75;Q53SF7-3	Cordon-bleu protein-like 1	COBLL1	KRDQT(0.5)AS(0.5)APATPLVNK	7	296;322;256;294;269;256;294	585;5080	100.77	7.09009e-06	0.499813	0	0	0	0	0	0	0	0	0	0.851729	0.92946	0.985334	0	0	0	0	NA	FALSE	FALSE	FALSE	FALSE	FALSE	FALSE	FALSE	TRUE	FALSE	TRUE	FALSE	FALSE	FALSE	FALSE	FALSE	FALSE	FALSE	FALSE	FALSE	TRUE
580	A0A0X1KG75;Q53SF7-3	Cordon-bleu protein-like 1	COBLL1	S(0.5)MS(0.5)VDETDK	1	364;390;324;362;337;324;362	585;5080	74.944	0.0045243	0.499998	17823	16997.7	21219.7	19618.7	16586.6	20405.6	0.953694	0.92455	1.23025	0.851729	0.92946	0.985334	1.11971	0.994718	1.24856	1.121	0.802325	FALSE	FALSE	FALSE	FALSE	FALSE	FALSE	TRUE	TRUE	FALSE	FALSE	FALSE	FALSE	TRUE	FALSE	FALSE	FALSE	FALSE	FALSE	FALSE	TRUE
581	A0A0X1KG75;Q53SF7-3	Cordon-bleu protein-like 1	COBLL1	SMS(1)VDETDK	3	366;392;326;364;339;326;364	585;5080	116.55	0.000627845	0.999795	47293	48087.2	56140.8	53089.3	48892.7	51991.3	1.01679	0.945645	1.06338	0.851729	0.92946	0.985334	1.1938	1.01741	1.0792	1.09681	0.933754	FALSE	FALSE	FALSE	FALSE	FALSE	FALSE	TRUE	TRUE	FALSE	FALSE	FALSE	FALSE	TRUE	FALSE	FALSE	FALSE	FALSE	FALSE	FALSE	TRUE
582	A0A0X1KG75;Q53SF7-3	Cordon-bleu protein-like 1	COBLL1	TDDDVIGQAPAEAS(1)PPPIAPK	14	987;1052;947;985;985;1023	585;5080	150.94	2.60917e-28	1	188110	141969	198660	161002	198522	161784	0.75471	0.810441	0.814944	0.851729	0.92946	0.985334	0.886092	0.871948	0.827074	0.861705	0.0113482	FALSE	FALSE	FALSE	FALSE	FALSE	FALSE	FALSE	TRUE	FALSE	FALSE	FALSE	FALSE	FALSE	FALSE	FALSE	FALSE	FALSE	FALSE	FALSE	TRUE
583	A0A0D9SG79	Ubiquitin-associated protein 1	UBAP1	VLS(1)PPHIK	3	172;146;146;182;210	588	64.04	0.00574487	1	21569	20075.8	23201.1	19109	21362.2	18600.7	0.930773	0.823623	0.870731	0.94649	0.974735	1.01141	0.983395	0.844972	0.860909	0.896425	0.0214086	FALSE	FALSE	FALSE	FALSE	FALSE	TRUE	FALSE	TRUE	FALSE	FALSE	FALSE	FALSE	FALSE	FALSE	TRUE	FALSE	FALSE	FALSE	FALSE	TRUE
584	A0A0D9SGE8	PHD finger protein 6	PHF6	TAHNSEAADLEES(1)FNEHELEPS(0.221)S(0.779)PK	13	146;146;146	589	149.74	2.45077e-29	0.999956	0	0	0	0	0	0	0	0	0	0	0	0	0	0	0	0	NA	FALSE	TRUE	TRUE	FALSE	TRUE	FALSE	TRUE	TRUE	FALSE	TRUE	FALSE	FALSE	FALSE	FALSE	FALSE	FALSE	TRUE	FALSE	FALSE	TRUE
585	A0A0D9SGE8	PHD finger protein 6	PHF6	TAHNSEAADLEES(0.032)FNEHELEPS(0.688)S(0.28)PK	22	155;155;155	589	52.464	0.0150483	0.687929	39790	56480.1	42401.4	53274.4	57925.9	54131.4	1.41945	1.25643	0.934494	0	0	0	0	0	0	0	0.29536	FALSE	TRUE	TRUE	FALSE	TRUE	TRUE	TRUE	TRUE	FALSE	TRUE	FALSE	FALSE	FALSE	TRUE	FALSE	FALSE	TRUE	FALSE	FALSE	TRUE
586	A0A0D9SGE8	PHD finger protein 6	PHF6	TAHNSEAADLEES(1)FNEHELEPS(0.221)S(0.779)PK	23	156;156;156	589	149.74	2.45077e-29	0.779497	115810	183088	114078	175398	114241	145244	1.58094	1.53753	1.27138	0	0	0	0	0	0	0	0.0437481	FALSE	TRUE	TRUE	FALSE	TRUE	TRUE	TRUE	TRUE	FALSE	TRUE	FALSE	FALSE	FALSE	TRUE	FALSE	FALSE	TRUE	FALSE	FALSE	TRUE
587	A0A0D9SGJ6	Synaptojanin-1	SYNJ1	AS(1)PTLDFTER	2	1518;1604;1565	591	147.28	0.00249467	0.999899	0	0	0	0	0	0	0	0	0	0.967354	0.97513	1.04389	0	0	0	0	NA	FALSE	FALSE	FALSE	FALSE	FALSE	TRUE	FALSE	TRUE	FALSE	FALSE	FALSE	FALSE	FALSE	FALSE	FALSE	FALSE	FALSE	FALSE	FALSE	TRUE
588	A0A140T8Z0	Protein diaphanous homolog 1	DIAPH1	GRS(1)PDELPSAGGDGGK	3	22;22;22;22;22;22	592	95.067	0.00973603	1	71410	50935.1	76750	53258.7	84078.8	45552.6	0.713277	0.693925	0.541785	0.924576	0.931466	0.957326	0.771464	0.744981	0.565936	0.694127	0.00562933	FALSE	FALSE	FALSE	FALSE	FALSE	FALSE	TRUE	FALSE	FALSE	FALSE	FALSE	FALSE	FALSE	FALSE	TRUE	FALSE	FALSE	FALSE	FALSE	TRUE
589	A0A0G2JHC2;Q6NYC8-2	Phostensin	PPP1R18	EVES(0.002)RLS(0.998)PGESAYQK	7	224;224;224	593;5357	159.64	6.36065e-13	0.997941	1362300	769965	1.44406e+06	769570	1.37121e+06	731653	0.565195	0.532921	0.533583	0.955183	0.955643	0.994566	0.591714	0.557657	0.536498	0.561956	0.000249495	FALSE	TRUE	TRUE	TRUE	TRUE	TRUE	TRUE	TRUE	FALSE	FALSE	FALSE	FALSE	FALSE	FALSE	FALSE	FALSE	FALSE	FALSE	FALSE	TRUE
590	A0A0G2JHC2;Q6NYC8-2	Phostensin	PPP1R18	EVESRLS(0.001)PGES(0.998)AYQK	11	228;228;228	593;5357	114.56	0.0134433	0.998041	27486	15016.8	27855.7	11903.9	28129.7	14326	0.546343	0.427342	0.509284	0.955183	0.955643	0.994566	0.571977	0.447178	0.512067	0.510407	0.00338943	FALSE	FALSE	FALSE	FALSE	FALSE	TRUE	TRUE	TRUE	FALSE	FALSE	FALSE	FALSE	FALSE	FALSE	FALSE	FALSE	FALSE	FALSE	FALSE	TRUE
591	A0A0G2JHC2	Phostensin	PPP1R18	GS(1)PERHHK	2	530;530;205;82	593	85.729	0.00204688	1	80227	65162.6	85120.5	80169.3	84903.9	70388.1	0.812228	0.941833	0.829033	0.955183	0.955643	0.994566	0.850338	0.985549	0.833562	0.889816	0.107133	FALSE	TRUE	FALSE	TRUE	FALSE	FALSE	TRUE	TRUE	FALSE	TRUE	FALSE	FALSE	FALSE	FALSE	TRUE	FALSE	FALSE	FALSE	FALSE	TRUE
592	A0A0G2JHC2	Phostensin	PPP1R18	LLES(1)PGVEAGEGEAEK	4	368;368;43	593	228.32	4.26484e-31	1	2004600	1.25776e+06	2.02455e+06	1.30143e+06	1.91024e+06	1.16486e+06	0.627436	0.642826	0.609795	0.955183	0.955643	0.994566	0.656875	0.672663	0.613127	0.647555	0.000178101	FALSE	FALSE	FALSE	FALSE	FALSE	FALSE	FALSE	FALSE	FALSE	FALSE	FALSE	FALSE	FALSE	FALSE	FALSE	FALSE	FALSE	FALSE	FALSE	TRUE
593	A0A0G2JHC2	Phostensin	PPP1R18	RSVPPATPAT(0.055)PT(0.179)S(0.587)PAT(0.179)VDAAVPGAGK	13	490;490;165;42	593	106.1	1.09047e-09	0.58661	15651	13577.9	17057.5	14432.8	18989.5	14247.8	0.86754	0.846129	0.750298	0.955183	0.955643	0.994566	0.908245	0.885403	0.754397	0.849349	0.0742002	FALSE	FALSE	FALSE	FALSE	FALSE	TRUE	FALSE	TRUE	FALSE	FALSE	FALSE	FALSE	FALSE	FALSE	TRUE	FALSE	FALSE	FALSE	FALSE	TRUE
594	A0A0G2JHC2;Q6NYC8-2	Phostensin	PPP1R18	WRLS(0.999)PGET(0.001)PER	4	195;195;195	593;5357	54.898	0.0107334	0.999076	10648	7387.41	12621.8	7578.65	13021.6	7593.27	0.693784	0.600441	0.583127	0.955183	0.955643	0.994566	0.726337	0.628311	0.586313	0.646987	0.023972	FALSE	TRUE	FALSE	TRUE	FALSE	TRUE	TRUE	TRUE	FALSE	FALSE	TRUE	FALSE	FALSE	FALSE	TRUE	FALSE	TRUE	FALSE	FALSE	TRUE
595	H0YFN0	Transcription factor 19	TCF19	S(0.999)VHRVLAELDDES(0.001)EPPENPPPVLMEPRK	1	146;226;226;226	596	67.553	2.87108e-05	0.998973	10062	9780.57	10331.2	10314.8	11346.1	9182.05	0.97203	0.998413	0.809268	0	0	0	0	0	0	0	0.184951	FALSE	FALSE	FALSE	FALSE	FALSE	FALSE	FALSE	FALSE	FALSE	FALSE	FALSE	FALSE	TRUE	TRUE	TRUE	TRUE	FALSE	FALSE	FALSE	TRUE
596	A0A0G2JIS2	Histone-lysine N-methyltransferase EHMT2	EHMT2	LNSGGGLS(0.007)EELGS(0.496)ARRS(0.496)GEVTLTK	13	242;242;242;299;299;299;299	597	77.641	2.53745e-05	0.496133	0	0	0	0	0	0	0	0	0	1.18346	0.906323	1.07638	0	0	0	0	NA	FALSE	FALSE	FALSE	FALSE	FALSE	FALSE	FALSE	TRUE	FALSE	FALSE	FALSE	FALSE	FALSE	FALSE	TRUE	FALSE	TRUE	FALSE	FALSE	FALSE
597	A0A0G2JIS2	Histone-lysine N-methyltransferase EHMT2	EHMT2	LNSGGGLS(0.007)EELGS(0.496)ARRS(0.496)GEVTLTK	17	246;246;246;303;303;303;303	597	77.641	2.53745e-05	0.496133	0	0	0	0	0	0	0	0	0	1.18346	0.906323	1.07638	0	0	0	0	NA	FALSE	FALSE	FALSE	FALSE	FALSE	FALSE	TRUE	TRUE	FALSE	FALSE	FALSE	FALSE	FALSE	FALSE	TRUE	FALSE	TRUE	TRUE	FALSE	FALSE
598	A0A0G2JIW1	Heat shock 70 kDa protein 1B;Heat shock 70 kDa protein 1A	HSPA1B;HSPA1A	GGS(0.953)GS(0.047)GPTIEEVD	3	632;631;631;576;466	598	146.16	6.00894e-10	0.952852	10123	8762.75	9555.38	8831.56	10071.7	8432.29	0.865628	0.924249	0.837229	0.987311	0.984839	1.02285	0.876752	0.938477	0.818522	0.877917	0.00696493	FALSE	FALSE	FALSE	FALSE	FALSE	TRUE	TRUE	FALSE	FALSE	FALSE	FALSE	FALSE	FALSE	FALSE	FALSE	FALSE	FALSE	FALSE	FALSE	FALSE
599	A0A0G2JIW1	Heat shock 70 kDa protein 1B;Heat shock 70 kDa protein 1A	HSPA1B;HSPA1A	GGS(0.38)GS(0.62)GPTIEEVD	5	634;633;633;578;468	598	174.24	5.51199e-22	0.620068	15757	13789.2	15421.4	14818.7	15395.7	13315.8	0.875114	0.960916	0.864905	0.987311	0.984839	1.02285	0.886361	0.975708	0.845579	0.902549	0.0647019	FALSE	FALSE	FALSE	FALSE	FALSE	TRUE	TRUE	FALSE	FALSE	FALSE	FALSE	FALSE	FALSE	FALSE	FALSE	FALSE	FALSE	FALSE	FALSE	FALSE
600	A0A0G2JIW1;Q53FA3	Heat shock 70 kDa protein 1B;Heat shock 70 kDa protein 1A;Heat shock 70 kDa protein 1-like	HSPA1B;HSPA1A;HSPA1L	RNS(0.964)T(0.036)IPTK	3	419;418;418;363;253;420;420	598;3843	51.879	0.0136905	0.963994	15942	5582.91	8013.89	6257.54	7198.78	5197.31	0.350201	0.780837	0.721972	0.987311	0.984839	1.02285	0.354702	0.792857	0.70584	0.6178	0.232507	FALSE	FALSE	FALSE	FALSE	FALSE	FALSE	FALSE	TRUE	FALSE	FALSE	FALSE	TRUE	FALSE	TRUE	TRUE	FALSE	TRUE	FALSE	FALSE	FALSE
601	H0Y6K2	Bromodomain-containing protein 2	BRD2	ADTTTPTPTAILAPGS(0.6)PAS(0.174)PPGS(0.226)LEPK	16	304;304;298;298;298;298;251;298;298;298;304;178;21;41	601	72.227	0.000865796	0.600188	17734	15808.5	15585.6	15908	12801.7	13647.1	0.891423	1.02069	1.06604	1.047	1.00632	1.03052	0.851407	1.01427	1.03447	0.966717	0.885113	FALSE	FALSE	FALSE	FALSE	FALSE	TRUE	FALSE	TRUE	FALSE	FALSE	FALSE	FALSE	FALSE	FALSE	FALSE	FALSE	FALSE	FALSE	FALSE	TRUE
602	H0Y6K2	Bromodomain-containing protein 2	BRD2	ADTTTPTPTAILAPGS(0.027)PAS(0.924)PPGS(0.049)LEPK	19	307;307;301;301;301;301;254;301;301;301;307;181;24;44	601	126.88	1.61036e-16	0.923586	14068	13098.7	14396	13401	13003.6	12906.2	0.931098	0.930889	0.992516	1.047	1.00632	1.03052	0.889301	0.92504	0.963125	0.925822	0.238632	FALSE	FALSE	FALSE	FALSE	FALSE	TRUE	FALSE	TRUE	FALSE	FALSE	FALSE	FALSE	FALSE	FALSE	FALSE	FALSE	FALSE	FALSE	FALSE	TRUE
603	H0Y6K2	Bromodomain-containing protein 2	BRD2	ADTTTPTPTAILAPGS(0.002)PAS(0.219)PPGS(0.778)LEPK	23	311;311;305;305;305;305;258;305;305;305;311;185;28;48	601	90.1	0.000232541	0.778381	42564	48375.3	47518.2	46804.1	42364.6	45003.6	1.13653	0.984972	1.06229	1.047	1.00632	1.03052	1.08551	0.978783	1.03084	1.03171	0.271924	FALSE	FALSE	FALSE	FALSE	FALSE	TRUE	FALSE	TRUE	FALSE	FALSE	FALSE	FALSE	FALSE	FALSE	FALSE	FALSE	FALSE	FALSE	FALSE	TRUE
604	H0Y6K2	Bromodomain-containing protein 2	BRD2	ASGSGGGSAALGPSGFGPS(0.394)GGS(0.447)GT(0.159)K	22	617;617;611;611;611;611;564;491;138;138	601	104.39	3.20914e-09	0.446783	0	0	0	0	0	0	0	0	0	1.047	1.00632	1.03052	0	0	0	0	NA	FALSE	FALSE	FALSE	FALSE	FALSE	TRUE	FALSE	FALSE	FALSE	FALSE	FALSE	FALSE	FALSE	TRUE	FALSE	FALSE	FALSE	FALSE	FALSE	FALSE
605	H0Y6K2	Bromodomain-containing protein 2	BRD2	TAPPALPTGYDS(1)EEEEESRPMSYDEK	12	639;639;668;633;668;586;513;160;195	601	149.14	1.2444e-29	0.999723	1058400	1.27938e+06	1.23958e+06	1.1419e+06	1.19122e+06	1.1989e+06	1.20878	0.921192	1.00645	1.047	1.00632	1.03052	1.15452	0.915404	0.976643	1.01552	0.554615	FALSE	FALSE	FALSE	FALSE	FALSE	FALSE	TRUE	TRUE	FALSE	FALSE	FALSE	FALSE	FALSE	FALSE	FALSE	FALSE	FALSE	FALSE	FALSE	FALSE
606	Q4KN23	Killer cell immunoglobulin-like receptor 3DS1	KIR3DS1	CY(0.36)GS(0.381)VT(0.373)HT(0.835)PY(0.454)QLS(0.592)APS(0.005)DPLDIVVTGLYEK	4	91;103;198;198;198;198;198;198	606	48.389	0.0176809	0.381112	0	0	0	0	0	0	0	0	0	0	0	0	0	0	0	0	NA	FALSE	FALSE	FALSE	FALSE	FALSE	TRUE	FALSE	TRUE	FALSE	TRUE	FALSE	FALSE	FALSE	FALSE	FALSE	FALSE	FALSE	FALSE	FALSE	TRUE
607	Q4KN23	Killer cell immunoglobulin-like receptor 3DS1	KIR3DS1	CY(0.019)GS(0.02)VT(0.46)HT(0.1)PY(0.429)QLS(0.694)APS(0.695)DPLDIVVT(0.298)GLY(0.286)EK	13	100;112;207;207;207;207;207;207	606	48.389	0.0176809	0.694071	0	0	0	0	0	0	0	0	0	0	0	0	0	0	0	0	NA	FALSE	FALSE	FALSE	FALSE	FALSE	TRUE	FALSE	TRUE	FALSE	FALSE	FALSE	FALSE	FALSE	FALSE	FALSE	FALSE	FALSE	FALSE	FALSE	TRUE
608	A0A0G2JMS7	Protein scribble homolog	SCRIB	LDYRALAAVPS(0.011)AGS(0.011)VQRVPS(0.977)GAAGGK	20	1204;1285;1285;1204;1285;1285;281	610	44.969	0.00471248	0.97748	11229	9849.63	11203.7	10991.1	9332.74	10312.1	0.87716	0.981017	1.10493	0.940526	0.92719	0.930579	0.932627	1.05805	1.18736	1.05935	0.792145	FALSE	FALSE	FALSE	FALSE	FALSE	TRUE	FALSE	FALSE	FALSE	FALSE	FALSE	FALSE	FALSE	FALSE	FALSE	FALSE	FALSE	FALSE	FALSE	TRUE
609	A0A0G2JMS7	Protein scribble homolog	SCRIB	RVS(1)LVGADDLRK	3	1297;1378;1378;1297;1378;1378;374	610	62.861	0.00173203	1	3948	3852.8	5255.63	3554.09	4569.19	4225.58	0.975886	0.676245	0.924798	0.940526	0.92719	0.930579	1.0376	0.729349	0.993788	0.920244	0.191876	FALSE	FALSE	FALSE	FALSE	FALSE	FALSE	FALSE	FALSE	FALSE	FALSE	FALSE	FALSE	FALSE	TRUE	TRUE	FALSE	FALSE	FALSE	TRUE	FALSE
610	I3L4J3	KAT8 regulatory NSL complex subunit 1	KANSL1	T(0.003)GRET(0.003)EAAPT(0.199)S(0.795)PPIVPLK	11	1018;1018;1081;1082;413;1082	615	51.431	0.0071824	0.79456	8070.8	7698.74	8432.35	8480.13	7928.82	7930.92	0.9539	1.00567	1.00026	0	0	0	0	0	0	0	0.72009	FALSE	FALSE	FALSE	FALSE	FALSE	FALSE	TRUE	TRUE	FALSE	FALSE	FALSE	FALSE	FALSE	FALSE	TRUE	FALSE	FALSE	FALSE	FALSE	TRUE
611	J3KQU5	Ephrin type-B receptor 6	EPHB6	RGTGYTEQLQQY(0.309)S(0.345)S(0.345)PGLGVK	13	344;344;637;637;359;636	616	39.863	0.0130122	0.345224	0	0	0	0	0	0	0	0	0	0	0	0	0	0	0	0	NA	FALSE	FALSE	FALSE	FALSE	FALSE	FALSE	FALSE	FALSE	FALSE	FALSE	FALSE	FALSE	FALSE	TRUE	TRUE	TRUE	FALSE	FALSE	FALSE	TRUE
612	J3KQU5	Ephrin type-B receptor 6	EPHB6	RGTGYTEQLQQY(0.309)S(0.345)S(0.345)PGLGVK	14	345;345;638;638;360;637	616	39.863	0.0130122	0.345224	0	0	0	0	0	0	0	0	0	0	0	0	0	0	0	0	NA	FALSE	FALSE	FALSE	FALSE	FALSE	FALSE	TRUE	FALSE	FALSE	FALSE	FALSE	FALSE	FALSE	TRUE	TRUE	FALSE	FALSE	FALSE	FALSE	TRUE
613	A0A0G2JQF5			TGRETEAAPT(0.219)S(0.774)PPT(0.006)VPLK	11	1018;1082	624	75.797	0.000284996	0.774293	11844	10126.2	12904.9	11728.7	12997.2	11846.4	0.854964	0.908853	0.911452	0.780622	0.994748	1.11367	1.09523	0.913652	0.81842	0.942435	0.123589	FALSE	FALSE	FALSE	FALSE	FALSE	TRUE	TRUE	TRUE	FALSE	FALSE	FALSE	FALSE	FALSE	FALSE	TRUE	FALSE	FALSE	FALSE	FALSE	TRUE
614	A0A0J9YVX5			GS(0.934)T(0.066)DQEKIEF	2	302	632	76.827	0.00428503	0.934191	2940.2	1666.53	1655.19	1877.15	1552.67	1589.34	0.566809	1.1341	1.02362	0	0	0	0	0	0	0	0.529593	FALSE	FALSE	FALSE	FALSE	FALSE	FALSE	TRUE	FALSE	FALSE	FALSE	TRUE	FALSE	FALSE	TRUE	FALSE	FALSE	FALSE	FALSE	FALSE	FALSE
615	A0A0J9YX07	Unconventional myosin-XVB	MYO15B	EKCGAVLS(0.34)QVLGAES(0.34)PLY(0.319)HLGATK	8	145;303;1284;1309;303	633	42.325	0.0159328	0.34049	0	0	0	0	0	0	0	0	0	0	0	0	0	0	0	0	NA	FALSE	FALSE	FALSE	FALSE	FALSE	FALSE	TRUE	FALSE	FALSE	FALSE	FALSE	TRUE	FALSE	FALSE	FALSE	FALSE	FALSE	TRUE	FALSE	TRUE
616	A0A0J9YX07	Unconventional myosin-XVB	MYO15B	EKCGAVLS(0.34)QVLGAES(0.34)PLY(0.319)HLGATK	15	152;310;1291;1316;310	633	42.325	0.0159328	0.34049	0	0	0	0	0	0	0	0	0	0	0	0	0	0	0	0	NA	FALSE	FALSE	FALSE	FALSE	FALSE	FALSE	FALSE	FALSE	FALSE	TRUE	FALSE	TRUE	FALSE	FALSE	FALSE	FALSE	FALSE	FALSE	FALSE	TRUE
617	F6RP06	BCL2/adenovirus E1B 19 kDa protein-interacting protein 3	BNIP3	NS(0.736)S(0.257)QS(0.007)EEDDIERRK	2	131;146;92	634	45.82	0.0120549	0.735717	9559.8	10015.7	9721.48	8828.71	13829.4	8330.31	1.04769	0.908165	0.602364	0.786566	0.786027	0.773382	1.33197	1.15539	0.77887	1.08874	0.290685	FALSE	FALSE	FALSE	FALSE	FALSE	TRUE	TRUE	TRUE	FALSE	FALSE	FALSE	TRUE	FALSE	FALSE	TRUE	FALSE	FALSE	TRUE	FALSE	FALSE
618	F6RP06	BCL2/adenovirus E1B 19 kDa protein-interacting protein 3	BNIP3	NS(0.172)S(0.711)QS(0.117)EEDDIERRK	3	132;147;93	634	51.971	0.00607283	0.710717	16556	13142.9	17603.7	14461.3	18193	14136	0.793845	0.821493	0.777001	0.786566	0.786027	0.773382	1.00926	1.04512	1.00468	1.01969	0.00521705	FALSE	FALSE	FALSE	FALSE	FALSE	TRUE	TRUE	TRUE	FALSE	FALSE	FALSE	TRUE	FALSE	FALSE	FALSE	FALSE	FALSE	TRUE	FALSE	FALSE
619	E9PJ24	PHD and RING finger domain-containing protein 1	PHRF1	AEAPS(0.104)S(0.896)PDVAPAGK	6	1356;1356;1358;1358;1359;1359;1360;1360;1360	638	145.6	4.54134e-14	0.89611	59591	58943.8	63409.7	56303.1	61149.3	63264.9	0.989139	0.887925	1.0346	1.08547	1.01796	0.96573	0.911255	0.872257	1.07131	0.951607	0.474133	FALSE	FALSE	FALSE	FALSE	FALSE	FALSE	FALSE	TRUE	FALSE	FALSE	FALSE	FALSE	FALSE	FALSE	FALSE	FALSE	FALSE	FALSE	FALSE	TRUE
620	E9PJ24	PHD and RING finger domain-containing protein 1	PHRF1	EDS(0.91)PS(0.069)AS(0.02)GRVQEAARPEEVVSQTPLLR	3	1367;1367;1369;1369;1370;1370;1371;1371;1371	638	38.57	0.0155305	0.910204	3576.4	4329.08	4670.55	5101.61	5263.85	4685.04	1.21046	1.09229	0.890041	1.08547	1.01796	0.96573	1.11515	1.07302	0.921625	1.0366	0.736502	FALSE	FALSE	FALSE	FALSE	FALSE	FALSE	FALSE	TRUE	FALSE	FALSE	FALSE	FALSE	FALSE	FALSE	FALSE	FALSE	FALSE	FALSE	FALSE	TRUE
621	E9PJ24	PHD and RING finger domain-containing protein 1	PHRF1	ENPS(1)PLFSIK	4	810;810;812;812;813;813;814;814;814	638	96.866	0.000166113	0.999998	18317	12035.7	18114.4	11589.3	18932.3	12536.3	0.657081	0.63978	0.662167	1.08547	1.01796	0.96573	0.605342	0.628491	0.685665	0.639833	6.93234e-05	FALSE	FALSE	FALSE	FALSE	FALSE	FALSE	FALSE	TRUE	FALSE	FALSE	TRUE	FALSE	FALSE	FALSE	FALSE	FALSE	FALSE	FALSE	FALSE	TRUE
622	E9PJ24	PHD and RING finger domain-containing protein 1	PHRF1	LRGAVAAEGAS(0.921)DT(0.076)EREEPT(0.002)ES(0.001)QGLAAR	11	911;911;913;913;914;914;915;915;915	638	45.735	0.0195264	0.921167	67332	92033.6	105613	95289.9	102711	105245	1.36686	0.902257	1.02467	1.08547	1.01796	0.96573	1.25924	0.886336	1.06103	1.06887	0.698837	FALSE	FALSE	FALSE	FALSE	FALSE	TRUE	TRUE	FALSE	FALSE	FALSE	FALSE	TRUE	FALSE	FALSE	FALSE	FALSE	FALSE	TRUE	FALSE	FALSE
623	E9PJ24	PHD and RING finger domain-containing protein 1	PHRF1	WPQT(0.008)RS(0.029)HS(0.963)PERK	8	1187;1187;1189;1189;1190;1190;1191;1191;1191	638	62.104	0.00321705	0.962568	8687.1	8140.26	9064.97	9294.9	7736.86	8905.17	0.937051	1.02536	1.15101	1.08547	1.01796	0.96573	0.863268	1.00727	1.19185	1.0208	0.615305	FALSE	TRUE	FALSE	TRUE	TRUE	FALSE	FALSE	TRUE	FALSE	FALSE	FALSE	FALSE	FALSE	FALSE	FALSE	FALSE	FALSE	FALSE	FALSE	TRUE
624	A0A0J9YXS1;Q7Z494-2	Nephrocystin-3	NPHP3	T(0.09)AHS(0.91)PNVFLQQGQR	4	203;600;1320	645;5546	43.37	0.0184364	0.910258	6088.4	5471.46	6656.23	4894.43	6653.47	5507.02	0.898669	0.735315	0.827692	1.63761	0.993813	1.17403	0.548767	0.739893	0.704998	0.664553	0.0128282	FALSE	FALSE	FALSE	FALSE	FALSE	TRUE	FALSE	TRUE	FALSE	FALSE	FALSE	FALSE	FALSE	FALSE	TRUE	FALSE	FALSE	FALSE	FALSE	TRUE
625	F5H515	Dynein heavy chain 10, axonemal	DNAH10	QIDELVT(1)RIT(1)MPLS(1)K	14	245;456;1731	647	94.363	0.00720004	1	0	0	0	0	0	0	0	0	0	0	0	0	0	0	0	0	NA	FALSE	FALSE	FALSE	FALSE	FALSE	FALSE	FALSE	TRUE	FALSE	FALSE	FALSE	FALSE	FALSE	FALSE	TRUE	FALSE	FALSE	FALSE	TRUE	FALSE
626	A0A0M3HER7	Forkhead box protein R1	FOXR1	NS(0.001)S(0.001)PCGLNVQQIY(0.3)S(0.349)FT(0.349)RK	14	201;201	649	45.257	0.00654414	0.349265	0	0	0	0	0	0	0	0	0	0	0	0	0	0	0	0	NA	FALSE	FALSE	FALSE	FALSE	FALSE	FALSE	TRUE	FALSE	FALSE	TRUE	FALSE	FALSE	FALSE	FALSE	TRUE	FALSE	FALSE	FALSE	FALSE	TRUE
627	H0YMA4	PCNA-associated factor	KIAA0101	GIGEFFRLS(1)PK	9	72;72;72;45	654	84.17	0.000349631	1	75692	20129.2	94579.5	30639.8	77103.6	36018.2	0.265936	0.323958	0.467141	0.917753	0.986027	1.11737	0.289768	0.328549	0.41807	0.345462	0.00279253	TRUE	TRUE	TRUE	FALSE	FALSE	FALSE	TRUE	TRUE	FALSE	FALSE	FALSE	FALSE	FALSE	FALSE	FALSE	FALSE	FALSE	FALSE	FALSE	TRUE
628	A0A0U1RQQ9	SCY1-like protein 2	SCYL2	RAS(0.999)LT(0.001)LEEK	3	681;677	655	85.672	0.00137067	0.999397	446150	401075	477572	372696	451258	368620	0.898968	0.780397	0.816873	1.06347	1.03401	1.00035	0.845317	0.75473	0.816589	0.805545	0.00537488	FALSE	FALSE	FALSE	FALSE	FALSE	FALSE	TRUE	FALSE	FALSE	FALSE	FALSE	FALSE	FALSE	TRUE	TRUE	FALSE	FALSE	FALSE	FALSE	FALSE
629	A0A0U1RQT1	Arf-GAP with coiled-coil, ANK repeat and PH domain-containing protein 2	ACAP2	S(0.518)S(0.518)PS(0.966)T(0.954)GS(0.511)LDS(0.571)GNES(0.962)K	2	386;379;378	656	89.011	3.87007e-05	0.517753	10258	8653.89	9271.9	8022.34	9778.83	8071.31	0.843624	0.865232	0.825386	0.935694	0.954865	0.945781	0.901602	0.90613	0.872703	0.893478	0.0151682	FALSE	FALSE	FALSE	FALSE	FALSE	TRUE	TRUE	TRUE	FALSE	FALSE	FALSE	FALSE	FALSE	FALSE	FALSE	FALSE	FALSE	FALSE	FALSE	TRUE
630	A0A0U1RQT1	Arf-GAP with coiled-coil, ANK repeat and PH domain-containing protein 2	ACAP2	SSPST(0.002)GS(0.997)LDSGNESK	7	391;384;383	656	133.86	1.19108e-14	0.997042	6875.5	8422.61	7301.32	8691.44	7541.44	8053.57	1.22502	1.19039	1.06791	0.935694	0.954865	0.945781	1.30921	1.24666	1.12913	1.22833	0.0129009	FALSE	FALSE	FALSE	FALSE	FALSE	TRUE	TRUE	TRUE	FALSE	FALSE	FALSE	FALSE	FALSE	FALSE	FALSE	FALSE	FALSE	FALSE	FALSE	TRUE
631	A0A0U1RQT1	Arf-GAP with coiled-coil, ANK repeat and PH domain-containing protein 2	ACAP2	YSISLS(1)PPEQQK	6	528;521;520;80	656	185.32	4.008e-09	0.999891	166280	152764	176969	161045	172235	158669	0.918717	0.910018	0.921235	0.935694	0.954865	0.945781	0.981856	0.953032	0.974047	0.969645	0.024166	FALSE	FALSE	FALSE	FALSE	FALSE	FALSE	TRUE	TRUE	FALSE	FALSE	FALSE	FALSE	FALSE	FALSE	FALSE	FALSE	FALSE	FALSE	FALSE	TRUE
632	A0A0U1RQW3	ATR-interacting protein	ATRIP	LAAPSVS(0.001)HVS(0.999)PRK	10	224;224;224;131;97;131	658	111.64	8.02297e-07	0.998741	12726	12580.8	14084.8	12174.6	14971.2	13241.2	0.988589	0.864382	0.88445	0	0	0	0	0	0	0	0.18373	FALSE	TRUE	TRUE	TRUE	FALSE	TRUE	FALSE	FALSE	FALSE	FALSE	FALSE	FALSE	TRUE	FALSE	FALSE	FALSE	FALSE	FALSE	TRUE	TRUE
633	A0A0U1RR27	C-myc promoter-binding protein	DENND4A	DEVRRGDT(0.333)S(0.333)T(0.333)EDIQEEK	9	966;922;965;922	663	95.5	1.17961e-05	0.333333	0	0	0	0	0	0	0	0	0	0	0	0	0	0	0	0	NA	FALSE	FALSE	FALSE	FALSE	FALSE	FALSE	TRUE	FALSE	FALSE	FALSE	FALSE	FALSE	FALSE	FALSE	FALSE	FALSE	FALSE	TRUE	FALSE	FALSE
634	A0A0U1RR27	C-myc promoter-binding protein	DENND4A	Y(0.003)PMVHLLQKS(0.174)DNS(0.174)FNQELLKS(0.649)MVK	21	1819;1766;1809	663	35.174	0.0243464	0.649	7524.3	9947.66	8342.15	9004.85	10815.1	8398.62	1.32207	1.07944	0.776564	0	0	0	0	0	0	0	0.851349	FALSE	FALSE	FALSE	FALSE	FALSE	TRUE	FALSE	TRUE	FALSE	TRUE	FALSE	FALSE	FALSE	FALSE	FALSE	FALSE	TRUE	FALSE	TRUE	FALSE
635	H0YIX9	R3H domain-containing protein 2	R3HDM2	AS(0.357)S(0.623)FS(0.02)GIS(0.083)ILT(0.582)RGDS(0.318)IGS(0.013)S(0.003)K	3	219;339;363;349;349;114;10;54	665	86.08	9.95621e-05	0.623273	0	0	0	0	0	0	0	0	0	0	0	0	0	0	0	0	NA	FALSE	FALSE	FALSE	FALSE	FALSE	TRUE	FALSE	TRUE	FALSE	FALSE	FALSE	FALSE	TRUE	FALSE	FALSE	FALSE	FALSE	FALSE	FALSE	FALSE
636	H0YIX9	R3H domain-containing protein 2	R3HDM2	AS(0.022)S(0.089)FS(0.212)GIS(0.498)ILT(0.193)RGDS(0.965)IGS(0.016)S(0.005)K	8	224;344;368;354;354;119;15;59	665	55.986	0.00620887	0.4983	0	0	0	0	0	0	0	0	0	0	0	0	0	0	0	0	NA	FALSE	FALSE	FALSE	FALSE	FALSE	TRUE	FALSE	TRUE	FALSE	FALSE	FALSE	FALSE	TRUE	FALSE	FALSE	FALSE	FALSE	FALSE	FALSE	FALSE
637	H0YIX9	R3H domain-containing protein 2	R3HDM2	AS(0.022)S(0.089)FS(0.212)GIS(0.498)ILT(0.193)RGDS(0.965)IGS(0.016)S(0.005)K	15	231;351;375;361;361;126;22;66	665	55.986	0.00620887	0.965	0	0	0	0	0	0	0	0	0	0	0	0	0	0	0	0	NA	FALSE	FALSE	FALSE	FALSE	FALSE	TRUE	FALSE	TRUE	FALSE	FALSE	FALSE	FALSE	TRUE	FALSE	FALSE	FALSE	FALSE	FALSE	FALSE	FALSE
638	A0A0U1RRH6;O94880-2	PHD finger protein 14	PHF14	RS(1)FVPEEEK	2	835;835;550	669;3152	60.161	0.00513499	1	20854	25937.9	26763.3	24512.7	26871	27048.3	1.24379	0.915907	1.0066	1.00371	1.04469	1.09824	1.23918	0.87673	0.916552	1.01082	0.673544	FALSE	FALSE	FALSE	FALSE	FALSE	FALSE	FALSE	FALSE	FALSE	FALSE	FALSE	FALSE	FALSE	TRUE	TRUE	TRUE	FALSE	FALSE	FALSE	FALSE
639	A0A0U1RRH6	PHD finger protein 14	PHF14	SNEDS(1)LILEK	5	302;302	669	127.3	0.00100361	0.999999	743570	642570	732994	728148	750982	631783	0.864169	0.993389	0.841275	1.00371	1.04469	1.09824	0.860971	0.950897	0.76602	0.859296	0.129176	FALSE	FALSE	FALSE	FALSE	FALSE	FALSE	FALSE	TRUE	FALSE	TRUE	FALSE	TRUE	FALSE	FALSE	FALSE	FALSE	TRUE	FALSE	TRUE	FALSE
640	A0A0U1RRH6	PHD finger protein 14	PHF14	VLSRNSADDEELTNDSLT(0.001)LS(0.904)QS(0.094)K	20	294;294	669	138.37	3.17458e-06	0.904312	59867	61685	64397.1	67426.7	54841.1	55439	1.03037	1.04705	1.0109	1.00371	1.04469	1.09824	1.02655	1.00226	0.920474	0.983095	0.703789	FALSE	FALSE	FALSE	FALSE	FALSE	FALSE	FALSE	TRUE	FALSE	TRUE	FALSE	TRUE	FALSE	FALSE	FALSE	FALSE	TRUE	FALSE	TRUE	FALSE
641	A0A0U1RRH6	PHD finger protein 14	PHF14	VLSRNSADDEELTNDSLT(0.002)LS(0.01)QS(0.988)K	22	296;296	669	80.172	0.00434726	0.987855	29542	44635.5	26058.2	36601.8	57864.2	42869	1.51092	1.40461	0.740855	1.00371	1.04469	1.09824	1.50533	1.34453	0.674583	1.17481	0.761679	FALSE	FALSE	FALSE	FALSE	FALSE	FALSE	FALSE	TRUE	FALSE	TRUE	FALSE	TRUE	FALSE	FALSE	FALSE	FALSE	TRUE	FALSE	TRUE	FALSE
642	A0A0U1RRM1	Transcriptional repressor p66-beta	GATAD2B	ALQQEQEIEQRLQQQAALS(0.994)PT(0.006)TAPAVSSVSK	19	470;486;238	672	147.72	5.89695e-34	0.993968	34385	22692	36406.1	25391.3	38337.3	26879.2	0.65994	0.697445	0.701125	0	0	0	0	0	0	0	0.00248644	FALSE	FALSE	FALSE	FALSE	FALSE	TRUE	TRUE	TRUE	FALSE	FALSE	FALSE	FALSE	FALSE	FALSE	FALSE	FALSE	FALSE	FALSE	FALSE	TRUE
643	A0A0U1RRM6	Protein enabled homolog	ENAH	AS(0.041)S(0.725)T(0.089)S(0.061)T(0.084)PEPTRK	3	718;449;486;486	674	124.48	0.0043252	0.724769	265900	133838	368394	150508	357793	157928	0.503339	0.408551	0.441395	0.885055	0.94742	0.930592	0.56871	0.431225	0.474316	0.491417	0.0256322	FALSE	FALSE	FALSE	FALSE	FALSE	TRUE	TRUE	TRUE	FALSE	FALSE	FALSE	FALSE	FALSE	FALSE	FALSE	FALSE	FALSE	FALSE	FALSE	TRUE
644	A0A0U1RRM6			NS(0.996)RPS(0.845)S(0.158)PVNTPSSQPPATK	2	365	674	99.097	0.00236262	0.996085	0	0	0	0	0	0	0	0	0	0.885055	0.94742	0.930592	0	0	0	0	NA	FALSE	FALSE	FALSE	FALSE	FALSE	TRUE	FALSE	TRUE	FALSE	FALSE	FALSE	TRUE	FALSE	FALSE	TRUE	FALSE	FALSE	FALSE	FALSE	TRUE
645	A0A0U1RRM6			NS(0.996)RPS(0.845)S(0.158)PVNTPSSQPPATK	5	368	674	118.51	5.11739e-09	0.84517	0	0	0	0	0	0	0	0	0	0.885055	0.94742	0.930592	0	0	0	0	NA	FALSE	FALSE	FALSE	FALSE	FALSE	TRUE	FALSE	TRUE	FALSE	FALSE	FALSE	TRUE	FALSE	FALSE	TRUE	FALSE	FALSE	FALSE	FALSE	TRUE
646	A0A0U1RRM6			NSRPS(0.5)S(0.5)PVNTPSSQPPATK	6	369	674	118.51	5.11739e-09	0.499609	0	0	0	0	0	0	0	0	0	0.885055	0.94742	0.930592	0	0	0	0	NA	FALSE	FALSE	FALSE	FALSE	FALSE	TRUE	FALSE	TRUE	FALSE	FALSE	FALSE	TRUE	FALSE	FALSE	TRUE	FALSE	FALSE	FALSE	FALSE	TRUE
647	A0A0U1RRM6	Protein enabled homolog	ENAH	S(1)PVISRPK	1	740;471;508	674	63.283	0.00958855	0.999992	30044	30505.6	34711	30701.1	36881.4	33685.3	1.01536	0.884476	0.913341	0.885055	0.94742	0.930592	1.14723	0.933563	0.981462	1.02075	0.394543	FALSE	FALSE	FALSE	FALSE	FALSE	FALSE	FALSE	TRUE	FALSE	TRUE	FALSE	TRUE	FALSE	FALSE	FALSE	FALSE	FALSE	FALSE	FALSE	TRUE
648	A0A0X1KG72	Rab-like protein 6	RABL6	NDSDLFGLGLEEAGPKES(1)S(1)EEGK	18	641;641;640;641	676	87.729	0.00118956	1	87983	82341.7	157681	114669	109937	111250	0.935882	0.727225	1.01194	0.933553	0.98138	0.992792	1.00249	0.741023	1.01929	0.920936	0.542713	FALSE	TRUE	FALSE	TRUE	FALSE	FALSE	TRUE	FALSE	FALSE	FALSE	FALSE	FALSE	FALSE	FALSE	FALSE	FALSE	FALSE	FALSE	FALSE	TRUE
649	A0A0X1KG72	Rab-like protein 6	RABL6	NDSDLFGLGLEEAGPKES(1)S(1)EEGK	19	642;642;641;642	676	127.83	4.09157e-14	1	53626	57763.8	60383.2	57009.3	58592.9	53370.1	1.07716	0.944125	0.910863	0.933553	0.98138	0.992792	1.15383	0.962039	0.917476	1.01111	0.578884	FALSE	TRUE	FALSE	TRUE	FALSE	FALSE	TRUE	FALSE	FALSE	FALSE	FALSE	FALSE	FALSE	FALSE	FALSE	FALSE	FALSE	FALSE	FALSE	TRUE
650	A0A140T9R1	Flotillin-1	FLOT1	ITLVSS(0.002)GS(0.975)GT(0.023)MGAAK	8	315;337;385;144;48	680	126.63	6.44896e-13	0.97482	20861	20614	24128.1	22438.1	23917.1	22263.6	0.988161	0.929957	0.930865	1.11632	1.01521	1.04968	0.885195	0.916026	0.886812	0.896011	0.391461	FALSE	FALSE	FALSE	FALSE	FALSE	TRUE	FALSE	TRUE	FALSE	TRUE	FALSE	FALSE	FALSE	FALSE	FALSE	FALSE	FALSE	FALSE	FALSE	FALSE
651	K7EMZ9		LSM14A	T(0.136)QLS(0.864)QAEVHK	4	173;173	683	55.66	0.0076534	0.863769	7212.3	5400.87	7134.17	6486.22	5703.01	5622.13	0.748842	0.909177	0.985818	0	0	0	0	0	0	0	0.235211	FALSE	FALSE	FALSE	FALSE	FALSE	TRUE	TRUE	FALSE	FALSE	FALSE	FALSE	TRUE	FALSE	FALSE	FALSE	FALSE	FALSE	FALSE	FALSE	FALSE
652	A0AVK6	Transcription factor E2F8	E2F8	GLENVS(0.003)AT(0.064)LFPS(0.239)GY(0.244)LIPLT(0.752)QCS(0.873)S(0.873)LGAES(0.878)ILS(0.073)GK	22	646	686	43.801	0.0171417	0.872969	0	0	0	0	0	0	0	0	0	0	0	0	0	0	0	0	NA	FALSE	FALSE	FALSE	FALSE	FALSE	TRUE	TRUE	TRUE	FALSE	FALSE	FALSE	TRUE	FALSE	FALSE	FALSE	FALSE	FALSE	FALSE	TRUE	FALSE
653	A0AVK6	Transcription factor E2F8	E2F8	GLENVS(0.003)AT(0.064)LFPS(0.239)GY(0.244)LIPLT(0.752)QCS(0.873)S(0.873)LGAES(0.878)ILS(0.073)GK	23	647	686	43.801	0.0171417	0.872873	0	0	0	0	0	0	0	0	0	0	0	0	0	0	0	0	NA	FALSE	FALSE	FALSE	FALSE	FALSE	TRUE	TRUE	TRUE	FALSE	FALSE	FALSE	TRUE	FALSE	FALSE	FALSE	FALSE	FALSE	FALSE	TRUE	FALSE
654	A0AVK6	Transcription factor E2F8	E2F8	GLENVS(0.003)AT(0.064)LFPS(0.239)GY(0.244)LIPLT(0.752)QCS(0.873)S(0.873)LGAES(0.878)ILS(0.073)GK	28	652	686	43.801	0.0171417	0.878049	0	0	0	0	0	0	0	0	0	0	0	0	0	0	0	0	NA	FALSE	FALSE	FALSE	FALSE	FALSE	TRUE	TRUE	TRUE	FALSE	FALSE	FALSE	TRUE	FALSE	FALSE	FALSE	FALSE	TRUE	FALSE	TRUE	TRUE
655	A0JP02	Pleckstrin homology domain-containing family A member 5	PLEKHA5	HVYVPDRRS(0.009)VPAGLT(0.009)LQS(0.063)VS(0.915)PQS(0.005)LQGK	20	365;499;607;607;607;613;499;607;607;57	688	60.348	0.000209067	0.914818	17827	13077.2	18147.3	13069	19275.5	13176.6	0.733561	0.720163	0.68359	0.996384	1.02607	1.05532	0.736224	0.701864	0.647756	0.695281	0.00651476	FALSE	FALSE	FALSE	FALSE	FALSE	TRUE	TRUE	FALSE	FALSE	FALSE	FALSE	TRUE	FALSE	FALSE	TRUE	FALSE	FALSE	FALSE	FALSE	TRUE
656	A0JP02	Pleckstrin homology domain-containing family A member 5	PLEKHA5	HVY(0.002)VPDRRS(0.002)VPAGLT(0.037)LQS(0.156)VS(0.362)PQS(0.44)LQGK	23	368;502;610;610;610;616;502;610;610;60	688	51.39	0.0187448	0.440498	0	0	0	0	0	0	0	0	0	0.996384	1.02607	1.05532	0	0	0	0	NA	FALSE	FALSE	FALSE	FALSE	FALSE	TRUE	TRUE	FALSE	FALSE	FALSE	FALSE	TRUE	FALSE	FALSE	FALSE	FALSE	FALSE	FALSE	FALSE	TRUE
657	A0JP02	Pleckstrin homology domain-containing family A member 5	PLEKHA5	PINLS(0.92)S(0.92)S(0.16)ENK	5	130;264;372;372;372;378;264;372;372	688	47.938	0.0138341	0.92007	0	0	0	0	0	0	0	0	0	0.996384	1.02607	1.05532	0	0	0	0	NA	FALSE	FALSE	FALSE	FALSE	FALSE	FALSE	TRUE	FALSE	FALSE	FALSE	TRUE	FALSE	FALSE	FALSE	FALSE	FALSE	TRUE	FALSE	FALSE	FALSE
658	A0JP02	Pleckstrin homology domain-containing family A member 5	PLEKHA5	PINLS(0.92)S(0.92)S(0.16)ENK	6	131;265;373;373;373;379;265;373;373	688	47.938	0.0138341	0.92007	0	0	0	0	0	0	0	0	0	0.996384	1.02607	1.05532	0	0	0	0	NA	FALSE	FALSE	FALSE	FALSE	FALSE	FALSE	TRUE	FALSE	FALSE	FALSE	TRUE	FALSE	FALSE	FALSE	FALSE	FALSE	TRUE	FALSE	FALSE	FALSE
659	A0JP02	Pleckstrin homology domain-containing family A member 5	PLEKHA5	SEPELTTVAEVDES(1)NGEEK	14	580;804;822;880;885;988;777	688	94.845	0.00658475	1	35362	31908.2	30420.1	27987.1	29182	31642.9	0.90233	0.92002	1.08433	0.996384	1.02607	1.05532	0.905605	0.896642	1.02749	0.943245	0.645292	FALSE	FALSE	FALSE	FALSE	FALSE	FALSE	TRUE	TRUE	FALSE	FALSE	FALSE	FALSE	FALSE	FALSE	FALSE	FALSE	TRUE	TRUE	FALSE	FALSE
660	A0MZ66	Shootin-1	KIAA1598	VTAEADS(0.065)S(0.444)S(0.444)PT(0.046)GILATSESK	8	493;493;493;433;463;433;81	689	95.835	1.06465e-14	0.444366	0	0	0	0	0	0	0	0	0	0.999148	0.98862	0.989033	0	0	0	0	NA	FALSE	FALSE	FALSE	FALSE	FALSE	TRUE	FALSE	TRUE	FALSE	FALSE	FALSE	FALSE	FALSE	TRUE	FALSE	TRUE	FALSE	FALSE	FALSE	TRUE
661	A0MZ66	Shootin-1	KIAA1598	VTAEADS(0.001)S(0.006)S(0.988)PT(0.006)GILATSESK	9	494;494;494;434;464;434;82	689	185.2	1.06465e-14	0.987773	126880	81455.9	130439	79772.1	143253	82047.2	0.641992	0.611564	0.572744	0.999148	0.98862	0.989033	0.642539	0.618603	0.579095	0.613413	0.00795481	FALSE	FALSE	FALSE	FALSE	FALSE	TRUE	FALSE	TRUE	FALSE	FALSE	FALSE	FALSE	FALSE	TRUE	FALSE	TRUE	FALSE	FALSE	FALSE	TRUE
662	A1A4S6	Rho GTPase-activating protein 10	ARHGAP10	EDTPTS(0.001)S(0.003)LDS(0.011)LS(0.197)S(0.197)PS(0.197)PVT(0.197)T(0.197)AVPGPPGPDK	12	642;320	690	65.775	1.89719e-05	0.197093	0	0	0	0	0	0	0	0	0	0.949201	0.957968	1.00708	0	0	0	0	NA	FALSE	FALSE	FALSE	FALSE	FALSE	TRUE	FALSE	TRUE	FALSE	FALSE	FALSE	FALSE	FALSE	FALSE	FALSE	FALSE	FALSE	FALSE	FALSE	TRUE
663	A1A4S6	Rho GTPase-activating protein 10	ARHGAP10	EDTPTSSLDSLS(0.073)S(0.409)PS(0.409)PVT(0.055)T(0.055)AVPGPPGPDK	13	643;321	690	100.93	2.12375e-12	0.408574	0	0	0	0	0	0	0	0	0	0.949201	0.957968	1.00708	0	0	0	0	NA	FALSE	FALSE	FALSE	FALSE	FALSE	TRUE	FALSE	TRUE	FALSE	FALSE	FALSE	FALSE	FALSE	FALSE	FALSE	FALSE	FALSE	FALSE	FALSE	TRUE
664	A1A4S6	Rho GTPase-activating protein 10	ARHGAP10	EDTPTSSLDSLS(0.073)S(0.409)PS(0.409)PVT(0.055)T(0.055)AVPGPPGPDK	15	645;323	690	100.93	2.12375e-12	0.408574	0	0	0	0	0	0	0	0	0	0.949201	0.957968	1.00708	0	0	0	0	NA	FALSE	FALSE	FALSE	FALSE	FALSE	TRUE	FALSE	TRUE	FALSE	FALSE	FALSE	FALSE	FALSE	FALSE	FALSE	FALSE	FALSE	FALSE	FALSE	TRUE
665	A1L390-3	Pleckstrin homology domain-containing family G member 3	PLEKHG3	IWEGMESSGGS(1)PGK	11	771;827;332;360	694	112.82	2.37343e-08	0.999963	54797	43841.2	56554.5	47873.5	57319.2	50164	0.800065	0.846503	0.87517	1.10758	0.832414	1.15318	0.722352	1.01693	0.758919	0.832732	0.0271342	FALSE	TRUE	FALSE	TRUE	FALSE	TRUE	FALSE	TRUE	FALSE	TRUE	FALSE	FALSE	FALSE	FALSE	FALSE	FALSE	FALSE	FALSE	FALSE	TRUE
666	A1X283	SH3 and PX domain-containing protein 2B	SH3PXD2B	AS(0.015)S(0.08)DMS(0.452)AS(0.452)AGY(0.001)EEISDPDMEEK	6	503	695	135.81	0.000131849	0.452131	0	0	0	0	0	0	0	0	0	1.04592	1.00089	0.944605	0	0	0	0	NA	FALSE	FALSE	FALSE	FALSE	FALSE	TRUE	FALSE	TRUE	FALSE	TRUE	FALSE	FALSE	FALSE	TRUE	FALSE	FALSE	FALSE	TRUE	FALSE	FALSE
667	A1X283	SH3 and PX domain-containing protein 2B	SH3PXD2B	AS(0.015)S(0.08)DMS(0.452)AS(0.452)AGY(0.001)EEISDPDMEEK	8	505	695	135.81	0.000131849	0.452131	0	0	0	0	0	0	0	0	0	1.04592	1.00089	0.944605	0	0	0	0	NA	FALSE	FALSE	FALSE	FALSE	FALSE	TRUE	FALSE	TRUE	FALSE	TRUE	FALSE	FALSE	FALSE	TRUE	FALSE	FALSE	FALSE	TRUE	FALSE	FALSE
668	A1X283	SH3 and PX domain-containing protein 2B	SH3PXD2B	PGPGS(0.754)PS(0.246)HPGALDLDGVSRQQNAVGREK	5	291;291	695	45.325	0.0063211	0.75389	31853	36646.6	38317.9	36344	38701.6	35994.5	1.15049	0.948487	0.930052	1.04592	1.00089	0.944605	1.09998	0.947641	0.984593	1.01074	0.988072	FALSE	FALSE	FALSE	FALSE	FALSE	FALSE	FALSE	FALSE	FALSE	FALSE	FALSE	FALSE	FALSE	TRUE	FALSE	FALSE	FALSE	FALSE	FALSE	TRUE
669	A2A2F5	Protein TMEPAI	PMEPA1	HRLMGVNSTAAAAAGQPNVS(1)CT(1)CNCK	20	21;21	698	58.516	0.00837883	0.999926	0	0	0	0	0	0	0	0	0	0	0	0	0	0	0	0	NA	FALSE	FALSE	FALSE	FALSE	FALSE	FALSE	FALSE	TRUE	FALSE	FALSE	TRUE	FALSE	FALSE	FALSE	FALSE	FALSE	FALSE	FALSE	FALSE	FALSE
670	A2RRP1	Neuroblastoma-amplified sequence	NBAS	RNS(1)EDEAQEAK	3	1937;1817;985;29	708	122.08	1.17286e-06	1	29371	30382.1	28646.2	34326.3	33307.2	29713.7	1.03442	1.19829	0.892109	0.988577	0.979389	1.02123	1.04638	1.2235	0.873561	1.04781	0.639619	FALSE	FALSE	FALSE	FALSE	FALSE	FALSE	TRUE	FALSE	FALSE	FALSE	FALSE	FALSE	FALSE	TRUE	TRUE	FALSE	FALSE	FALSE	FALSE	FALSE
671	A2RU67	Uncharacterized protein KIAA1467	KIAA1467	SPLGEAPEPDS(1)DAEVAEAAK	11	62	709	109.42	0.00161558	1	8125.3	9811.36	7334.27	9894.94	5714.01	9337.39	1.20751	1.34914	1.63412	0	0	0	0	0	0	0	0.0587354	FALSE	FALSE	FALSE	FALSE	FALSE	FALSE	TRUE	FALSE	FALSE	FALSE	FALSE	FALSE	FALSE	FALSE	FALSE	FALSE	FALSE	TRUE	FALSE	TRUE
672	B7ZM87	SLIT-ROBO Rho GTPase-activating protein 2	SRGAP2	NRLDS(1)PQIRK	5	915;916;916;203	710	57.802	0.00528625	1	7404.9	3458.69	7258.64	3732.08	8037.37	4180.59	0.467081	0.514157	0.520145	1.01695	1.01127	0.919999	0.459295	0.508425	0.565375	0.511032	0.000316373	FALSE	TRUE	FALSE	FALSE	TRUE	TRUE	FALSE	TRUE	FALSE	FALSE	FALSE	FALSE	FALSE	FALSE	TRUE	FALSE	FALSE	FALSE	FALSE	TRUE
673	B7ZM87	SLIT-ROBO Rho GTPase-activating protein 2	SRGAP2	T(0.195)NAT(0.195)S(0.608)PGVNS(0.001)STSPQSTDK	5	1052;1053;1053	710	116.04	0.000572919	0.608227	27339	24655.7	27732.3	28011.3	30731.2	25883.2	0.901851	1.01006	0.842243	1.01695	1.01127	0.919999	0.886817	0.998798	0.915483	0.933699	0.171825	FALSE	FALSE	FALSE	FALSE	FALSE	TRUE	FALSE	TRUE	FALSE	FALSE	FALSE	FALSE	FALSE	FALSE	FALSE	FALSE	FALSE	FALSE	TRUE	TRUE
674	B7ZM87	SLIT-ROBO Rho GTPase-activating protein 2	SRGAP2	TNATSPGVNSST(0.078)S(0.919)PQS(0.002)T(0.001)DK	13	1060;1061;1061	710	119.28	2.69918e-09	0.918868	9980.4	7570.52	11444.8	8915.99	10037.5	8706.38	0.758538	0.779042	0.867386	1.01695	1.01127	0.919999	0.745893	0.770356	0.942812	0.819687	0.0310976	FALSE	FALSE	FALSE	FALSE	FALSE	TRUE	FALSE	TRUE	FALSE	FALSE	FALSE	FALSE	FALSE	FALSE	FALSE	FALSE	FALSE	FALSE	FALSE	TRUE
675	B7ZM87	SLIT-ROBO Rho GTPase-activating protein 2	SRGAP2	T(0.455)S(0.542)PVVAPT(0.005)S(0.006)EPS(0.539)S(0.451)PLHT(0.003)QLLK	12	992;993;993;280	710	97.5	0.00130044	0.538826	20453	15954.9	27540.6	17981.2	24308.6	14337.2	0.780074	0.652898	0.589799	1.01695	1.01127	0.919999	0.76707	0.645619	0.641087	0.684592	0.0403736	FALSE	FALSE	FALSE	FALSE	FALSE	TRUE	FALSE	TRUE	FALSE	FALSE	FALSE	TRUE	FALSE	FALSE	FALSE	FALSE	FALSE	FALSE	FALSE	TRUE
676	A2VCL2	Coiled-coil domain-containing protein 162	CCDC162P	QQDS(1)QAQLLK	4	712	711	47.915	0.00794248	1	8997.8	5762.66	6515.21	7303.12	6416.19	5161.55	0.640452	1.12093	0.804457	0	0	0	0	0	0	0	0.312857	FALSE	FALSE	FALSE	FALSE	FALSE	FALSE	FALSE	FALSE	FALSE	FALSE	FALSE	TRUE	FALSE	FALSE	FALSE	FALSE	FALSE	FALSE	FALSE	FALSE
677	A4D0S4	Laminin subunit beta-4	LAMB4	TLNQLQQAQIT(0.001)QGRANS(0.351)T(0.351)IT(0.142)QLT(0.143)ANIT(0.011)K	17	1588;614;1588	715	55.061	0.00789195	0.351313	0	0	0	0	0	0	0	0	0	0.941429	0.882541	0.947982	0	0	0	0	NA	FALSE	FALSE	FALSE	FALSE	FALSE	TRUE	FALSE	TRUE	FALSE	FALSE	FALSE	TRUE	FALSE	FALSE	FALSE	FALSE	TRUE	FALSE	FALSE	FALSE
678	C9J1X0	WD repeat-containing protein 91	WDR91	KS(0.333)PS(0.333)RLS(0.333)PAQGPPQPQSSAK	2	237;272;272;272	717	45.696	0.00672811	0.333294	0	0	0	0	0	0	0	0	0	0	0	0	0	0	0	0	NA	FALSE	TRUE	FALSE	TRUE	FALSE	TRUE	FALSE	FALSE	FALSE	TRUE	FALSE	FALSE	FALSE	FALSE	FALSE	FALSE	FALSE	FALSE	TRUE	TRUE
679	C9J1X0	WD repeat-containing protein 91	WDR91	KS(0.333)PS(0.333)RLS(0.333)PAQGPPQPQSSAK	4	239;274;274;274	717	45.696	0.00672811	0.333294	0	0	0	0	0	0	0	0	0	0	0	0	0	0	0	0	NA	FALSE	TRUE	FALSE	TRUE	FALSE	TRUE	FALSE	FALSE	FALSE	TRUE	FALSE	FALSE	FALSE	FALSE	FALSE	FALSE	FALSE	FALSE	TRUE	TRUE
680	C9J1X0	WD repeat-containing protein 91	WDR91	KS(0.333)PS(0.333)RLS(0.333)PAQGPPQPQSSAK	7	242;277;277;277	717	45.696	0.00672811	0.333294	0	0	0	0	0	0	0	0	0	0	0	0	0	0	0	0	NA	FALSE	TRUE	FALSE	TRUE	FALSE	TRUE	FALSE	FALSE	FALSE	FALSE	FALSE	FALSE	FALSE	FALSE	FALSE	FALSE	FALSE	FALSE	FALSE	TRUE
681	A6ND36	Protein FAM83G	FAM83G	S(1)VDEIAK	1	356;108	726	115.71	0.00429852	1	64450	62872.7	68999.3	64558.9	72386.7	67989.5	0.975526	0.935647	0.939253	0	0	0	0	0	0	0	0.285167	FALSE	FALSE	FALSE	FALSE	FALSE	FALSE	TRUE	FALSE	FALSE	FALSE	FALSE	FALSE	TRUE	FALSE	FALSE	FALSE	FALSE	FALSE	FALSE	FALSE
682	C9JEF4	Histone deacetylase 6	HDAC6	SRQNPQS(1)PPQDSSVTSK	7	22;22;22;22;22;22;22;22	728	127.5	7.03484e-05	0.999999	74780	99979.7	98116.8	88566.2	112725	93617	1.33699	0.90266	0.830491	0	0	0	0	0	0	0	0.928246	FALSE	FALSE	FALSE	FALSE	FALSE	TRUE	FALSE	TRUE	FALSE	FALSE	FALSE	FALSE	FALSE	FALSE	TRUE	FALSE	TRUE	FALSE	FALSE	TRUE
683	A6NEM2	Host cell factor 1;HCF N-terminal chain 1;HCF N-terminal chain 2;HCF N-terminal chain 3;HCF N-terminal chain 4;HCF N-terminal chain 5;HCF N-terminal chain 6;HCF C-terminal chain 1;HCF C-terminal chain 2;HCF C-terminal chain 3;HCF C-terminal chain 4;HCF C-terminal chain 5;HCF C-terminal chain 6	HCFC1	S(0.993)PIS(0.007)VPGGSALISNLGK	1	666;666;666;597	733	169.02	1.98635e-15	0.992943	44586	40124.2	55366.2	40941.9	55276.2	43394.3	0.899929	0.739474	0.785045	0.973042	0.899827	1.05477	0.924862	0.821797	0.744279	0.830312	0.0941528	FALSE	FALSE	FALSE	FALSE	FALSE	TRUE	FALSE	TRUE	FALSE	FALSE	FALSE	FALSE	FALSE	FALSE	FALSE	FALSE	FALSE	FALSE	FALSE	TRUE
684	A6NEM2	Host cell factor 1;HCF N-terminal chain 1;HCF N-terminal chain 2;HCF N-terminal chain 3;HCF N-terminal chain 4;HCF N-terminal chain 5;HCF N-terminal chain 6;HCF C-terminal chain 1;HCF C-terminal chain 2;HCF C-terminal chain 3;HCF C-terminal chain 4;HCF C-terminal chain 5;HCF C-terminal chain 6	HCFC1	S(0.01)PIS(0.022)VPGGS(0.965)ALIS(0.003)NLGK	9	674;674;674;605	733	82.529	0.0122577	0.965207	31972	38579.8	44369.6	29621.7	39461.9	35400.8	1.20668	0.667613	0.897087	0.973042	0.899827	1.05477	1.24011	0.741935	0.850503	0.944181	0.417697	FALSE	FALSE	FALSE	FALSE	FALSE	TRUE	FALSE	TRUE	FALSE	FALSE	FALSE	FALSE	TRUE	FALSE	FALSE	FALSE	FALSE	FALSE	TRUE	TRUE
685	A6NEM2	Host cell factor 1;HCF N-terminal chain 1;HCF N-terminal chain 2;HCF N-terminal chain 3;HCF N-terminal chain 4;HCF N-terminal chain 5;HCF N-terminal chain 6;HCF C-terminal chain 1;HCF C-terminal chain 2;HCF C-terminal chain 3;HCF C-terminal chain 4;HCF C-terminal chain 5;HCF C-terminal chain 6	HCFC1	TIPMSAIITQAGATGVT(0.045)S(0.576)S(0.379)PGIK	18	788;788;788;719	733	89.47	0.00128797	0.576057	41901	17872.8	45270.3	20980	47653.6	23209.4	0.426548	0.463438	0.487043	0.973042	0.899827	1.05477	0.438366	0.51503	0.461752	0.471716	0.000452234	TRUE	TRUE	FALSE	FALSE	TRUE	TRUE	FALSE	TRUE	FALSE	FALSE	FALSE	TRUE	FALSE	FALSE	FALSE	FALSE	FALSE	FALSE	FALSE	TRUE
686	A6NEM2	Host cell factor 1;HCF N-terminal chain 1;HCF N-terminal chain 2;HCF N-terminal chain 3;HCF N-terminal chain 4;HCF N-terminal chain 5;HCF N-terminal chain 6;HCF C-terminal chain 1;HCF C-terminal chain 2;HCF C-terminal chain 3;HCF C-terminal chain 4;HCF C-terminal chain 5;HCF C-terminal chain 6	HCFC1	YDIPATAAT(0.001)AT(0.133)S(0.713)PT(0.152)PNPVPSVPANPPK	12	411;411;411;411	733	98.887	2.32146e-10	0.713436	15272	14079.2	16780.4	13129.6	18617.6	14795.4	0.921893	0.782439	0.794698	0.973042	0.899827	1.05477	0.947435	0.869544	0.753431	0.856803	0.0772813	FALSE	FALSE	FALSE	FALSE	FALSE	FALSE	FALSE	FALSE	FALSE	FALSE	FALSE	FALSE	FALSE	FALSE	FALSE	FALSE	FALSE	FALSE	FALSE	TRUE
687	A6NF31	Oral-facial-digital syndrome 1 protein	OFD1	EELNQS(1)VNR	6	259;359;399;222	736	55.567	0.0172514	1	632.84	734.915	640.899	786.771	575.691	603.005	1.1613	1.22761	1.04744	0	0	0	0	0	0	0	0.229769	FALSE	FALSE	FALSE	FALSE	FALSE	FALSE	TRUE	FALSE	FALSE	TRUE	FALSE	FALSE	FALSE	FALSE	FALSE	FALSE	TRUE	FALSE	FALSE	FALSE
688	A6NF31	Oral-facial-digital syndrome 1 protein	OFD1	S(0.993)AHS(0.007)ENPLEK	1	811;911;951	736	120.84	3.79536e-05	0.992591	10932	10291	12047.4	12136	13298.1	12498.5	0.941365	1.00736	0.939872	0	0	0	0	0	0	0	0.665299	FALSE	FALSE	FALSE	FALSE	FALSE	TRUE	TRUE	FALSE	FALSE	TRUE	FALSE	FALSE	FALSE	FALSE	FALSE	FALSE	FALSE	FALSE	FALSE	FALSE
689	A6NF31	Oral-facial-digital syndrome 1 protein	OFD1	S(0.906)PPS(0.094)LHLLEAFK	1	529;629;669	736	104.87	2.04665e-05	0.906155	6094.4	5997.14	6459.54	6314.36	6130.89	5909.49	0.984041	0.977524	0.963888	0	0	0	0	0	0	0	0.412504	FALSE	FALSE	FALSE	FALSE	FALSE	TRUE	FALSE	FALSE	FALSE	FALSE	FALSE	FALSE	FALSE	FALSE	FALSE	FALSE	FALSE	FALSE	FALSE	TRUE
690	A6NGV6	Aryl hydrocarbon receptor nuclear translocator	ARNT	ERFARS(1)DDEQSSADK	6	77;68;77;77	747	152.13	3.88264e-17	0.999998	77619	97788.9	90144.2	91925.2	96969.3	99991.4	1.25986	1.01976	1.03117	0.952609	0.92202	0.988993	1.32253	1.106	1.04264	1.15706	0.278449	FALSE	FALSE	FALSE	FALSE	FALSE	FALSE	TRUE	FALSE	FALSE	FALSE	FALSE	FALSE	FALSE	FALSE	FALSE	FALSE	FALSE	FALSE	FALSE	FALSE
691	E9PIZ0	Protein YIF1A	YIF1A	AY(0.004)HS(0.978)GY(0.017)GAHGSK	4	5;5;5;5	748	55.755	2.30893e-05	0.978034	6860.2	7186.78	4233.31	4838.32	8182.2	5474.33	1.0476	1.14292	0.669054	0	0	0	0	0	0	0	0.689452	FALSE	FALSE	FALSE	FALSE	FALSE	FALSE	FALSE	FALSE	FALSE	FALSE	FALSE	FALSE	FALSE	FALSE	FALSE	FALSE	FALSE	FALSE	FALSE	FALSE
692	E9PIZ0	Protein YIF1A	YIF1A	AYHSGYGAHGS(1)K	11	12;12;12;12	748	85.469	1.35315e-09	0.999916	206430	196291	117706	153940	213366	151516	0.950886	1.30783	0.710122	0	0	0	0	0	0	0	0.750618	FALSE	FALSE	FALSE	FALSE	FALSE	FALSE	FALSE	FALSE	FALSE	FALSE	FALSE	FALSE	FALSE	FALSE	FALSE	FALSE	FALSE	FALSE	FALSE	FALSE
693	A6NHN7	Zinc finger MYM-type protein 3	ZMYM3	PGGS(0.5)S(0.5)PPAHPSLPGDGLTAK	4	213;213;213;213;213;213;213	749	123.92	0.000313922	0.499999	861020	1.2487e+06	1.32077e+06	1.12262e+06	1.24676e+06	1.14731e+06	1.45026	0.849972	0.920233	1.06771	0.992614	1.03834	1.35829	0.856297	0.886255	1.03361	0.855513	FALSE	FALSE	FALSE	FALSE	FALSE	TRUE	FALSE	FALSE	FALSE	FALSE	FALSE	TRUE	FALSE	FALSE	FALSE	FALSE	FALSE	FALSE	FALSE	TRUE
694	A6NHN7	Zinc finger MYM-type protein 3	ZMYM3	PGGS(0.057)S(0.936)PPAHPS(0.008)LPGDGLTAK	5	214;214;214;214;214;214;214	749	123.92	5.21739e-06	0.93566	892240	1.28119e+06	1.35714e+06	1.15418e+06	1.28054e+06	1.17936e+06	1.43593	0.850454	0.92098	1.06771	0.992614	1.03834	1.34486	0.856782	0.886975	1.02954	0.865087	FALSE	FALSE	FALSE	FALSE	FALSE	TRUE	FALSE	FALSE	FALSE	FALSE	FALSE	TRUE	FALSE	FALSE	FALSE	FALSE	FALSE	FALSE	FALSE	TRUE
695	A6NHN7	Zinc finger MYM-type protein 3	ZMYM3	T(0.117)GS(0.883)PGPELLFHEGQQK	3	466;466;464;464;466;464	749	134.06	3.34286e-19	0.883081	40669	41497.9	48090.7	45914.2	51557.5	41291.8	1.02038	0.954741	0.800889	1.06771	0.992614	1.03834	0.95567	0.961845	0.771318	0.896278	0.359031	FALSE	FALSE	FALSE	FALSE	FALSE	FALSE	FALSE	TRUE	FALSE	FALSE	FALSE	FALSE	FALSE	FALSE	FALSE	FALSE	FALSE	FALSE	FALSE	TRUE
696	H0YMI8	TNF receptor-associated factor 3	TRAF3	KMDS(1)PGALQTNPPLK	4	9;9;9;9	750	91.067	0.0218516	0.999998	79443	50733.9	79889.5	56735.9	79154.2	43582.9	0.63862	0.710181	0.550607	0	0	0	0	0	0	0	0.016351	FALSE	FALSE	FALSE	FALSE	FALSE	FALSE	FALSE	FALSE	FALSE	TRUE	FALSE	FALSE	FALSE	FALSE	FALSE	FALSE	FALSE	FALSE	FALSE	TRUE
697	I3L4K3	Membrane-associated tyrosine- and threonine-specific cdc2-inhibitory kinase	PKMYT1	LAEVGS(1)HEK	6	160;196;151;151;160;91;160;151;160	755	80.979	0.00109014	1	6597.4	3856.76	7871.17	5459.44	7251.17	5211.84	0.584588	0.693599	0.718759	0.957419	0.933576	0.940181	0.610588	0.742949	0.764489	0.706009	0.0209913	FALSE	FALSE	FALSE	FALSE	FALSE	FALSE	FALSE	FALSE	FALSE	FALSE	FALSE	FALSE	FALSE	FALSE	FALSE	FALSE	FALSE	FALSE	FALSE	FALSE
698	A8MVU1	Putative neutrophil cytosol factor 1C;Neutrophil cytosol factor 1;Putative neutrophil cytosol factor 1B	NCF1C;NCF1;NCF1B	DDVT(0.2)GY(0.803)FPS(0.987)MY(0.949)LQKS(0.06)GQDVS(0.001)QAQRQIK	9	253;277;278	757	55.228	0.00611544	0.98697	0	0	0	0	0	0	0	0	0	0	0	0	0	0	0	0	NA	FALSE	FALSE	FALSE	FALSE	FALSE	FALSE	FALSE	FALSE	FALSE	TRUE	FALSE	TRUE	FALSE	FALSE	FALSE	FALSE	FALSE	FALSE	TRUE	FALSE
699	A6NIZ0	Nuclear distribution protein nudE-like 1	NDEL1	GTENTFPS(1)PK	8	231;231;231;231;56;84	761	77.64	0.00088583	0.999717	56924	45920.7	61659.5	52482.7	67495.2	54081.2	0.806702	0.85117	0.801259	0.864936	0.973177	1.08885	0.932673	0.874631	0.73588	0.847728	0.0492014	FALSE	TRUE	TRUE	FALSE	TRUE	FALSE	FALSE	TRUE	FALSE	FALSE	FALSE	FALSE	FALSE	FALSE	FALSE	FALSE	TRUE	FALSE	FALSE	TRUE
700	A6NIZ0	Nuclear distribution protein nudE-like 1	NDEL1	MDS(0.003)AVQAS(0.016)LS(0.982)LPAT(1)PVGK	10	215;215;215;215;40;68	761	73.574	0.0110083	0.981601	0	0	0	0	0	0	0	0	0	0.864936	0.973177	1.08885	0	0	0	0	NA	FALSE	TRUE	FALSE	FALSE	TRUE	FALSE	FALSE	TRUE	FALSE	FALSE	FALSE	FALSE	FALSE	FALSE	FALSE	FALSE	FALSE	FALSE	FALSE	TRUE
701	A6NJI1	Uncharacterized protein C11orf86	C11orf86	MGT(0.32)GLRS(0.679)QS(0.001)LREPR	7	7	764	86.344	0.0174538	0.6791	0	0	0	0	716.957	0	0	0	0	0	0	0	0	0	0	0	0.42265	FALSE	FALSE	FALSE	FALSE	FALSE	FALSE	TRUE	TRUE	FALSE	FALSE	FALSE	TRUE	FALSE	FALSE	TRUE	FALSE	FALSE	FALSE	FALSE	FALSE
702	F8WC89	SAC3 domain-containing protein 1	SAC3D1	TLEEVVMAEEEDEGT(0.017)DRPGS(0.983)PA	20	356;402	769	56.46	0.00161507	0.98298	4014.8	4317.34	4492.24	5781.81	4691.89	4424.23	1.07536	1.28707	0.942952	0	0	0	0	0	0	0	0.458511	FALSE	FALSE	FALSE	FALSE	FALSE	FALSE	FALSE	FALSE	FALSE	FALSE	FALSE	FALSE	FALSE	FALSE	FALSE	FALSE	FALSE	FALSE	FALSE	TRUE
703	A6NL93	Non-histone chromosomal protein HMG-14	HMGN1	TEES(0.982)PAS(0.018)DEAGEK	4	76;86;102	771	156.52	3.79135e-07	0.981825	283570	217697	218841	254724	198190	178352	0.7677	1.16397	0.899903	1.04123	1.25956	0.962166	0.7373	0.92411	0.935289	0.865567	0.650173	FALSE	FALSE	FALSE	FALSE	FALSE	TRUE	TRUE	FALSE	FALSE	FALSE	FALSE	FALSE	FALSE	FALSE	FALSE	FALSE	FALSE	TRUE	FALSE	TRUE
704	A6NL93	Non-histone chromosomal protein HMG-14	HMGN1	TEESPAS(1)DEAGEK	7	79;89;105	771	212.03	2.75322e-19	0.99999	754170	888030	806930	1.01689e+06	867557	808402	1.17749	1.2602	0.931815	1.04123	1.25956	0.962166	1.13087	1.00051	0.968456	1.03328	0.260836	FALSE	FALSE	FALSE	FALSE	FALSE	TRUE	TRUE	FALSE	FALSE	FALSE	FALSE	FALSE	FALSE	FALSE	FALSE	FALSE	FALSE	TRUE	FALSE	TRUE
705	A6NL93	Non-histone chromosomal protein HMG-14	HMGN1	RKVS(0.954)S(0.046)AEGAAK	4	7;7;23;7;7;7	771	107.74	2.56367e-05	0.95435	57602	40505.4	64197.5	46418.2	60521.5	35977.7	0.703194	0.723053	0.594462	1.04123	1.25956	0.962166	0.675349	0.574054	0.617838	0.622414	0.0084213	FALSE	FALSE	FALSE	FALSE	FALSE	FALSE	TRUE	FALSE	FALSE	FALSE	FALSE	FALSE	FALSE	TRUE	FALSE	FALSE	FALSE	FALSE	FALSE	FALSE
706	A6NL93	Non-histone chromosomal protein HMG-14	HMGN1	VS(0.007)S(0.993)AEGAAK	3	8;8;24;8;8;8	771	104.07	0.000573965	0.993091	2455900	1.10153e+06	2.87539e+06	1.31717e+06	2.85301e+06	882526	0.448525	0.458083	0.309331	1.04123	1.25956	0.962166	0.430765	0.363686	0.321495	0.371982	0.0009535	TRUE	FALSE	FALSE	FALSE	FALSE	FALSE	TRUE	FALSE	FALSE	FALSE	FALSE	FALSE	FALSE	TRUE	FALSE	FALSE	FALSE	FALSE	FALSE	FALSE
707	A6NMK8	Protein FAM196B	FAM196B	AGGFRNIAIQT(0.041)S(0.812)PS(0.148)LRK	12	100	775	78.78	0.000170597	0.81154	4652.5	4133.63	5039.51	4884.74	5266.71	4765.37	0.888475	0.96929	0.90481	0	0	0	0	0	0	0	0.25797	FALSE	TRUE	FALSE	FALSE	TRUE	FALSE	FALSE	FALSE	FALSE	FALSE	FALSE	FALSE	FALSE	FALSE	FALSE	FALSE	FALSE	FALSE	FALSE	TRUE
708	A6NMK8	Protein FAM196B	FAM196B	RNS(0.997)LES(0.003)VEFVK	3	17	775	89.663	0.00104143	0.996598	85656	83036.9	102919	87924	90629.5	84690.3	0.969424	0.854306	0.934468	0	0	0	0	0	0	0	0.262244	FALSE	FALSE	FALSE	FALSE	FALSE	TRUE	FALSE	FALSE	FALSE	FALSE	FALSE	FALSE	FALSE	TRUE	TRUE	FALSE	FALSE	FALSE	FALSE	FALSE
709	A6NML8	Protein diaphanous homolog 2	DIAPH2	MLQPRLS(1)S(1)ILFK	7	795;795;802;795;791;795	776	86.288	0.023596	1	0	0	0	0	0	0	0	0	0	0.980914	0.980846	0.962608	0	0	0	0	NA	FALSE	FALSE	FALSE	FALSE	FALSE	FALSE	TRUE	FALSE	FALSE	FALSE	FALSE	FALSE	TRUE	FALSE	TRUE	FALSE	FALSE	FALSE	TRUE	FALSE
710	A6NML8	Protein diaphanous homolog 2	DIAPH2	MLQPRLS(1)S(1)ILFK	8	796;796;803;796;792;796	776	86.288	0.023596	1	0	0	0	0	0	0	0	0	0	0.980914	0.980846	0.962608	0	0	0	0	NA	FALSE	FALSE	FALSE	FALSE	FALSE	FALSE	TRUE	FALSE	FALSE	FALSE	FALSE	FALSE	TRUE	FALSE	TRUE	FALSE	FALSE	FALSE	TRUE	FALSE
711	D6RHE2	Eukaryotic translation initiation factor 4E type 1B	EIF4E1B	LAVEVS(1)EAEGGIREWEEEEK	6	7;7	777	53.779	0.00228388	1	38758	33506	35059	34001.7	33548.1	31696	0.864492	0.969843	0.944792	0	0	0	0	0	0	0	0.214433	FALSE	FALSE	FALSE	FALSE	FALSE	FALSE	TRUE	FALSE	FALSE	FALSE	FALSE	FALSE	FALSE	FALSE	FALSE	FALSE	FALSE	FALSE	FALSE	FALSE
712	A6NNK5;Q12888	Tumor suppressor p53-binding protein 1	TP53BP1	AADIS(1)LDNLVEGK	5	1573;86;1618;1623;1623	781;4594	147.53	1.52199e-07	1	929620	296960	1.05902e+06	380214	1.07451e+06	396713	0.319443	0.359025	0.369204	1.10538	1.08474	1.11126	0.288989	0.330979	0.33224	0.317403	0.000577046	TRUE	TRUE	FALSE	FALSE	TRUE	FALSE	FALSE	FALSE	FALSE	FALSE	FALSE	FALSE	FALSE	FALSE	FALSE	FALSE	TRUE	FALSE	FALSE	TRUE
713	A6NNK5;Q12888	Tumor suppressor p53-binding protein 1	TP53BP1	DPVS(1)PASQK	4	1106;1101;1106;1106	781;4594	110.08	0.000239899	0.999999	1720300	2.6319e+06	2.4157e+06	2.29735e+06	2.77397e+06	2.65607e+06	1.52991	0.951008	0.957498	1.10538	1.08474	1.11126	1.38406	0.876717	0.861634	1.0408	0.552189	FALSE	TRUE	FALSE	TRUE	FALSE	TRUE	FALSE	FALSE	FALSE	FALSE	FALSE	TRUE	FALSE	FALSE	FALSE	FALSE	FALSE	FALSE	FALSE	TRUE
714	A6NNK5;Q12888	Tumor suppressor p53-binding protein 1	TP53BP1	ENPVLDVVSNPEQT(0.139)AGEERGDGNS(0.861)GFNEHLK	24	83;83;78;83;83	781;4594	65.058	2.66812e-06	0.860869	7602.5	6101.27	8457.56	7094.95	9762.72	5687.37	0.802534	0.838888	0.58256	1.10538	1.08474	1.11126	0.726027	0.773355	0.524235	0.674539	0.0450008	FALSE	FALSE	FALSE	FALSE	FALSE	FALSE	TRUE	FALSE	FALSE	FALSE	FALSE	FALSE	FALSE	FALSE	FALSE	FALSE	FALSE	FALSE	FALSE	FALSE
715	A6NNK5;Q12888	Tumor suppressor p53-binding protein 1	TP53BP1	EQEAWEEAT(0.262)S(0.214)EDS(0.262)S(0.262)VVIVDVK	13	759;759;754;759;759	781;4594	44.052	0.0161196	0.261971	0	0	0	0	0	0	0	0	0	1.10538	1.08474	1.11126	0	0	0	0	NA	FALSE	TRUE	TRUE	FALSE	FALSE	TRUE	FALSE	TRUE	FALSE	FALSE	FALSE	FALSE	FALSE	FALSE	FALSE	FALSE	TRUE	TRUE	TRUE	TRUE
716	A6NNK5;Q12888	Tumor suppressor p53-binding protein 1	TP53BP1	EQEAWEEAT(0.262)S(0.214)EDS(0.262)S(0.262)VVIVDVK	14	760;760;755;760;760	781;4594	44.052	0.0161196	0.261971	0	0	0	0	0	0	0	0	0	1.10538	1.08474	1.11126	0	0	0	0	NA	FALSE	TRUE	TRUE	FALSE	FALSE	TRUE	FALSE	TRUE	FALSE	FALSE	FALSE	FALSE	FALSE	FALSE	FALSE	FALSE	TRUE	TRUE	TRUE	TRUE
717	A6NNK5;Q12888	Tumor suppressor p53-binding protein 1	TP53BP1	EQLQS(0.002)VT(0.005)T(0.005)NS(0.469)GY(0.078)T(0.093)RLS(0.348)DVDANTAIK	10	207;207;202;207;207	781;4594	73.831	0.00768128	0.46882	0	0	0	0	0	0	0	0	0	1.10538	1.08474	1.11126	0	0	0	0	NA	FALSE	FALSE	FALSE	FALSE	FALSE	TRUE	FALSE	FALSE	FALSE	FALSE	FALSE	FALSE	FALSE	FALSE	TRUE	FALSE	FALSE	FALSE	FALSE	FALSE
718	A6NNK5;Q12888	Tumor suppressor p53-binding protein 1	TP53BP1	EQLQS(0.011)VT(0.155)T(0.155)NS(0.044)GY(0.027)T(0.044)RLS(0.563)DVDANTAIK	16	213;213;208;213;213	781;4594	57.078	0.000997213	0.562575	12590	9472.6	12477.5	9813.63	12098.6	9895.76	0.752391	0.786506	0.817928	1.10538	1.08474	1.11126	0.680664	0.725065	0.736038	0.713922	0.000195257	FALSE	FALSE	FALSE	FALSE	FALSE	TRUE	FALSE	FALSE	FALSE	FALSE	FALSE	FALSE	FALSE	FALSE	TRUE	FALSE	FALSE	FALSE	FALSE	FALSE
719	A6NNK5;Q12888	Tumor suppressor p53-binding protein 1	TP53BP1	EQNPPPARSEDMPFS(1)PK	15	270;270;265;270;270	781;4594	156.83	1.80291e-07	1	412530	378755	452099	422889	404736	406143	0.918126	0.935389	1.00348	1.10538	1.08474	1.11126	0.830599	0.862318	0.903008	0.865309	0.352938	FALSE	TRUE	TRUE	FALSE	FALSE	FALSE	FALSE	TRUE	FALSE	FALSE	FALSE	FALSE	FALSE	FALSE	FALSE	FALSE	FALSE	FALSE	FALSE	TRUE
720	A6NNK5;Q12888	Tumor suppressor p53-binding protein 1	TP53BP1	FVPAENDS(1)ILMNPAQDGEVQLSQNDDK	8	571;571;566;571;571	781;4594	142.32	3.90774e-10	1	152540	108245	115340	106469	128896	88043.1	0.709614	0.923091	0.683055	1.10538	1.08474	1.11126	0.641965	0.850981	0.614668	0.702538	0.0827241	FALSE	FALSE	FALSE	FALSE	FALSE	FALSE	FALSE	FALSE	FALSE	FALSE	FALSE	FALSE	FALSE	FALSE	FALSE	FALSE	TRUE	FALSE	TRUE	FALSE
721	A6NNK5;Q12888	Tumor suppressor p53-binding protein 1	TP53BP1	FVPAENDSILMNPAQDGEVQLS(1)QNDDK	22	585;585;580;585;585	781;4594	157.43	4.13806e-72	1	225990	171486	259926	208803	238720	193272	0.758822	0.803318	0.809618	1.10538	1.08474	1.11126	0.686482	0.740564	0.72856	0.718535	0.0267804	FALSE	FALSE	FALSE	FALSE	FALSE	FALSE	FALSE	FALSE	FALSE	FALSE	FALSE	TRUE	FALSE	FALSE	FALSE	FALSE	FALSE	FALSE	FALSE	FALSE
722	A6NNK5;Q12888	Tumor suppressor p53-binding protein 1	TP53BP1	GDS(1)GAAPDVDDK	3	980;940;975;980;980	781;4594	161.21	0.000400772	1	365750	229893	508993	219981	505683	213332	0.628553	0.432189	0.421869	1.10538	1.08474	1.11126	0.568632	0.398427	0.379632	0.448897	0.0356662	TRUE	FALSE	FALSE	FALSE	FALSE	FALSE	FALSE	FALSE	FALSE	FALSE	FALSE	FALSE	FALSE	FALSE	FALSE	FALSE	FALSE	FALSE	FALSE	FALSE
723	A6NNK5;Q12888	Tumor suppressor p53-binding protein 1	TP53BP1	HEEQS(1)NEDIPIAEQSSK	5	227;227;222;227;227	781;4594	130.37	1.71815e-15	1	149680	96794.9	155212	117587	153867	99449.4	0.646679	0.757588	0.646333	1.10538	1.08474	1.11126	0.58503	0.698407	0.581623	0.621687	0.0134865	FALSE	FALSE	FALSE	FALSE	FALSE	FALSE	FALSE	FALSE	FALSE	FALSE	FALSE	FALSE	FALSE	FALSE	FALSE	FALSE	FALSE	FALSE	FALSE	FALSE
724	A6NNK5;Q12888	Tumor suppressor p53-binding protein 1	TP53BP1	HEEQSNEDIPIAEQS(0.725)S(0.275)K	15	237;237;232;237;237	781;4594	61.256	0.000939382	0.724972	0	0	0	0	0	0	0	0	0	1.10538	1.08474	1.11126	0	0	0	0	NA	FALSE	FALSE	FALSE	FALSE	FALSE	FALSE	FALSE	TRUE	FALSE	FALSE	FALSE	FALSE	FALSE	FALSE	FALSE	FALSE	FALSE	FALSE	FALSE	FALSE
725	A6NNK5;Q12888	Tumor suppressor p53-binding protein 1	TP53BP1	IT(0.033)ES(0.965)PRAS(0.002)MGVLSGK	4	1611;124;1656;1661;1661	781;4594	49.482	0.011442	0.964781	9253.3	7922.85	10401.2	8914.28	9646.65	10311.2	0.856219	0.857041	1.06889	1.10538	1.08474	1.11126	0.774594	0.790091	0.961876	0.842187	0.422511	FALSE	TRUE	TRUE	TRUE	TRUE	TRUE	FALSE	TRUE	FALSE	FALSE	FALSE	FALSE	FALSE	TRUE	TRUE	FALSE	FALSE	FALSE	FALSE	TRUE
726	A6NNK5;Q12888	Tumor suppressor p53-binding protein 1	TP53BP1	PIS(1)PVKDPVS(0.999)PAS(0.001)QK	3	1099;1094;1099;1099	781;4594	81.967	0.000935846	1	19208	13503.2	18429.6	14047.6	16914.8	15739.7	0.702997	0.762234	0.930529	1.10538	1.08474	1.11126	0.635979	0.70269	0.837365	0.725345	0.0169267	FALSE	TRUE	FALSE	TRUE	FALSE	TRUE	FALSE	TRUE	FALSE	FALSE	TRUE	TRUE	FALSE	FALSE	TRUE	FALSE	TRUE	FALSE	FALSE	TRUE
727	A6NNK5;Q12888	Tumor suppressor p53-binding protein 1	TP53BP1	LITSEEERS(1)PAK	9	1633;146;1678;1683;1683	781;4594	180.11	1.92308e-22	1	190320	201582	189482	207607	213080	218948	1.05917	1.09565	1.02754	1.10538	1.08474	1.11126	0.958199	1.01006	0.924663	0.964309	0.282886	FALSE	TRUE	FALSE	TRUE	TRUE	FALSE	TRUE	FALSE	FALSE	FALSE	FALSE	FALSE	FALSE	FALSE	TRUE	FALSE	FALSE	FALSE	FALSE	TRUE
728	A6NNK5;Q12888	Tumor suppressor p53-binding protein 1	TP53BP1	LMLS(0.801)T(0.157)S(0.042)EYSQSPK	4	523;523;518;523;523	781;4594	188.92	1.96473e-30	0.801409	6402.1	6959.61	6865.13	6676.17	7958.48	7101.67	1.08708	0.972476	0.892341	1.10538	1.08474	1.11126	0.983449	0.896507	0.803	0.894319	0.762238	FALSE	TRUE	TRUE	FALSE	FALSE	TRUE	TRUE	TRUE	FALSE	TRUE	FALSE	TRUE	FALSE	FALSE	FALSE	FALSE	FALSE	FALSE	FALSE	TRUE
729	A6NNK5;Q12888	Tumor suppressor p53-binding protein 1	TP53BP1	LMLS(0.068)T(0.068)S(0.858)EYS(0.006)QS(0.001)PK	6	525;525;520;525;525	781;4594	144.68	2.5326e-10	0.857996	26863	28839.2	28159.1	28354.4	26956.8	28670.2	1.07357	1.00694	1.06356	1.10538	1.08474	1.11126	0.971221	0.928278	0.957076	0.952191	0.0773693	FALSE	TRUE	TRUE	FALSE	FALSE	TRUE	TRUE	TRUE	FALSE	TRUE	FALSE	TRUE	FALSE	FALSE	FALSE	FALSE	FALSE	FALSE	FALSE	TRUE
730	A6NNK5;Q12888	Tumor suppressor p53-binding protein 1	TP53BP1	LMLSTSEYSQS(1)PK	11	530;530;525;530;530	781;4594	119.65	7.45236e-09	0.999872	241080	251253	259204	252674	219976	233295	1.0422	0.974809	1.06055	1.10538	1.08474	1.11126	0.942842	0.898658	0.954369	0.931957	0.690658	FALSE	TRUE	TRUE	FALSE	FALSE	TRUE	TRUE	TRUE	FALSE	TRUE	FALSE	TRUE	FALSE	FALSE	FALSE	FALSE	FALSE	FALSE	FALSE	TRUE
731	A6NNK5		TP53BP1	LRETAVPGPLGIEDIS(1)PNLS(1)PDDK	16	1381	781	94.707	0.00107063	0.999995	0	0	0	0	0	0	0	0	0	1.10538	1.08474	1.11126	0	0	0	0	NA	FALSE	TRUE	FALSE	FALSE	TRUE	FALSE	FALSE	TRUE	FALSE	TRUE	FALSE	FALSE	FALSE	FALSE	TRUE	FALSE	TRUE	FALSE	FALSE	TRUE
732	A6NNK5		TP53BP1	LRETAVPGPLGIEDIS(1)PNLS(1)PDDK	20	1385	781	94.707	0.00107063	1	0	0	0	0	0	0	0	0	0	1.10538	1.08474	1.11126	0	0	0	0	NA	FALSE	TRUE	FALSE	FALSE	TRUE	FALSE	FALSE	TRUE	FALSE	FALSE	FALSE	FALSE	FALSE	FALSE	FALSE	FALSE	TRUE	FALSE	FALSE	TRUE
733	A6NNK5;Q12888	Tumor suppressor p53-binding protein 1	TP53BP1	LVS(0.567)PET(0.433)EASEESLQFNLEK	3	998;958;993;998;998	781;4594	138.98	8.36014e-05	0.566872	11456	4097.95	13524.1	4904.82	8761.99	4691.89	0.357712	0.362672	0.535482	1.10538	1.08474	1.11126	0.323611	0.334341	0.48187	0.379941	0.0366077	TRUE	FALSE	FALSE	FALSE	FALSE	TRUE	FALSE	FALSE	FALSE	FALSE	FALSE	FALSE	FALSE	FALSE	FALSE	FALSE	TRUE	FALSE	FALSE	TRUE
734	A6NNK5;Q12888	Tumor suppressor p53-binding protein 1	TP53BP1	LVSPET(0.002)EAS(0.998)EESLQFNLEK	9	1004;964;999;1004;1004	781;4594	162.65	8.79276e-35	0.997816	20350	10506.3	22628.6	12610.3	23292.3	11865.6	0.516279	0.557274	0.509423	1.10538	1.08474	1.11126	0.467061	0.513741	0.45842	0.479741	0.00113337	TRUE	FALSE	FALSE	FALSE	FALSE	TRUE	FALSE	FALSE	FALSE	FALSE	FALSE	FALSE	FALSE	FALSE	FALSE	FALSE	TRUE	FALSE	FALSE	TRUE
735	A6NNK5;Q12888	Tumor suppressor p53-binding protein 1	TP53BP1	MES(0.382)LS(0.382)S(0.123)HRIDEDGENT(0.108)QIEDT(0.04)EPMS(0.927)PVLNS(0.037)K	3	535;535;530;535;535	781;4594	45.137	0.024155	0.381981	0	0	0	0	0	0	0	0	0	1.10538	1.08474	1.11126	0	0	0	0	NA	FALSE	TRUE	TRUE	FALSE	FALSE	TRUE	TRUE	TRUE	FALSE	TRUE	FALSE	TRUE	FALSE	FALSE	FALSE	FALSE	FALSE	FALSE	FALSE	TRUE
736	A6NNK5;Q12888	Tumor suppressor p53-binding protein 1	TP53BP1	MES(0.382)LS(0.382)S(0.123)HRIDEDGENT(0.108)QIEDT(0.04)EPMS(0.927)PVLNS(0.037)K	5	537;537;532;537;537	781;4594	45.137	0.024155	0.381981	0	0	0	0	0	0	0	0	0	1.10538	1.08474	1.11126	0	0	0	0	NA	FALSE	TRUE	TRUE	FALSE	FALSE	TRUE	TRUE	FALSE	FALSE	FALSE	FALSE	TRUE	FALSE	FALSE	FALSE	FALSE	TRUE	FALSE	FALSE	TRUE
737	A6NNK5;Q12888	Tumor suppressor p53-binding protein 1	TP53BP1	MESLSSHRIDEDGENTQIEDTEPMS(1)PVLNSK	25	557;557;552;557;557	781;4594	144.12	1.0451e-33	0.999915	462170	653181	515571	597219	506602	604765	1.41329	1.15836	1.19377	1.10538	1.08474	1.11126	1.27856	1.06787	1.07425	1.14023	0.00689202	FALSE	FALSE	FALSE	FALSE	FALSE	FALSE	TRUE	TRUE	FALSE	FALSE	FALSE	TRUE	FALSE	FALSE	FALSE	FALSE	TRUE	FALSE	FALSE	TRUE
738	A6NNK5;Q12888	Tumor suppressor p53-binding protein 1	TP53BP1	MVIQGPS(0.819)S(0.181)PQGEAMVTDVLEDQK	7	1118;1113;1118;1118	781;4594	162.81	1.34954e-48	0.819447	330560	320988	346966	340473	321705	330161	0.971042	0.981286	1.02629	1.10538	1.08474	1.11126	0.878471	0.904629	0.923534	0.902211	0.7994	FALSE	FALSE	FALSE	FALSE	FALSE	TRUE	FALSE	FALSE	FALSE	FALSE	FALSE	TRUE	FALSE	FALSE	FALSE	FALSE	FALSE	FALSE	FALSE	TRUE
739	A6NNK5;Q12888	Tumor suppressor p53-binding protein 1	TP53BP1	MVIQGPS(0.041)S(0.959)PQGEAMVTDVLEDQK	8	1119;1114;1119;1119	781;4594	171	1.56784e-49	0.959365	823550	852567	901941	910680	837009	862507	1.03523	1.00969	1.03046	1.10538	1.08474	1.11126	0.936544	0.930814	0.927294	0.931551	0.525632	FALSE	FALSE	FALSE	FALSE	FALSE	TRUE	FALSE	FALSE	FALSE	FALSE	FALSE	TRUE	FALSE	FALSE	FALSE	FALSE	FALSE	FALSE	FALSE	TRUE
740	A6NNK5;Q12888	Tumor suppressor p53-binding protein 1	TP53BP1	NGSTAVAESVAS(1)PQK	12	1033;993;1028;1033;1033	781;4594	155.94	6.29801e-17	1	767660	757616	820638	800839	806236	755485	0.986916	0.975873	0.937052	1.10538	1.08474	1.11126	0.892831	0.89964	0.843235	0.878569	0.282625	FALSE	TRUE	FALSE	TRUE	FALSE	TRUE	FALSE	TRUE	FALSE	FALSE	FALSE	FALSE	TRUE	FALSE	FALSE	FALSE	FALSE	FALSE	TRUE	TRUE
741	A6NNK5;Q12888	Tumor suppressor p53-binding protein 1	TP53BP1	PMDTSVLS(1)EEGGEPFQK	8	403;403;398;403;403	781;4594	188.96	4.52745e-43	0.999905	219620	285892	292265	270160	291805	284858	1.30176	0.924364	0.97619	1.10538	1.08474	1.11126	1.17766	0.852154	0.878455	0.969422	0.661326	FALSE	FALSE	FALSE	FALSE	FALSE	TRUE	FALSE	TRUE	FALSE	TRUE	FALSE	FALSE	FALSE	FALSE	FALSE	FALSE	TRUE	FALSE	TRUE	FALSE
742	A6NNK5;Q12888	Tumor suppressor p53-binding protein 1	TP53BP1	S(1)PEPEVLSTQEDLFDQSNK	1	299;299;294;299;299	781;4594	212.35	7.8898e-56	0.999999	346770	549844	427021	579206	447976	590628	1.58562	1.35639	1.31844	1.10538	1.08474	1.11126	1.43446	1.25043	1.18644	1.29044	0.0212903	FALSE	FALSE	FALSE	FALSE	FALSE	FALSE	TRUE	FALSE	FALSE	TRUE	FALSE	TRUE	FALSE	FALSE	FALSE	FALSE	FALSE	FALSE	FALSE	TRUE
743	A6NNK5;Q12888	Tumor suppressor p53-binding protein 1	TP53BP1	SPEPEVLSTQEDLFDQS(1)NK	17	315;315;310;315;315	781;4594	91.518	0.00309389	1	19695	13244.1	13877.3	9479.86	11564.4	11195.4	0.672462	0.683119	0.968088	1.10538	1.08474	1.11126	0.608355	0.629755	0.871164	0.703091	0.260175	FALSE	TRUE	FALSE	TRUE	FALSE	TRUE	TRUE	TRUE	FALSE	TRUE	FALSE	TRUE	FALSE	FALSE	FALSE	FALSE	TRUE	FALSE	FALSE	TRUE
744	A6NNK5;Q12888	Tumor suppressor p53-binding protein 1	TP53BP1	S(1)VEYEGDLK	1	814;814;56;809;814;814	781;4594	151.79	3.19133e-06	1	1846900	971181	2.06446e+06	849693	1.92695e+06	933963	0.525844	0.411581	0.484684	1.10538	1.08474	1.11126	0.475714	0.379429	0.436158	0.430434	0.00058686	TRUE	FALSE	FALSE	FALSE	FALSE	FALSE	TRUE	FALSE	FALSE	FALSE	FALSE	FALSE	FALSE	FALSE	FALSE	FALSE	TRUE	TRUE	FALSE	FALSE
745	A6NNK5;Q12888	Tumor suppressor p53-binding protein 1	TP53BP1	TSNS(0.996)LT(0.004)EDSK	4	867;867;109;862;867;867	781;4594	115.34	7.02072e-05	0.995701	2618000	1.27069e+06	3.05474e+06	1.25199e+06	2.92889e+06	1.224e+06	0.485366	0.409852	0.417906	1.10538	1.08474	1.11126	0.439095	0.377835	0.376066	0.397665	0.00593539	TRUE	FALSE	FALSE	FALSE	FALSE	FALSE	TRUE	TRUE	FALSE	FALSE	FALSE	TRUE	FALSE	FALSE	FALSE	FALSE	FALSE	FALSE	FALSE	FALSE
746	C9JMX4	Insulin-like growth factor-binding protein 3	IGFBP3	VDYESQSTDTQNFS(0.963)S(0.037)ESK	14	91;53;63;104;173;180;201;207	794	214.94	2.30664e-34	0.963285	198150	164732	216780	146706	232743	156266	0.831351	0.676752	0.67141	0.63386	0.587275	0.634427	1.31157	1.15236	1.05829	1.17407	0.0128375	FALSE	FALSE	FALSE	FALSE	FALSE	TRUE	TRUE	TRUE	FALSE	FALSE	FALSE	TRUE	FALSE	TRUE	TRUE	FALSE	FALSE	FALSE	FALSE	FALSE
747	C9JMX4	Insulin-like growth factor-binding protein 3	IGFBP3	VDYESQS(0.003)T(0.069)DT(0.036)QNFS(0.953)S(0.889)ES(0.05)K	15	92;54;64;105;174;181;202;208	794	112.45	4.19211e-15	0.889236	0	0	0	0	0	0	0	0	0	0.63386	0.587275	0.634427	0	0	0	0	NA	FALSE	FALSE	FALSE	FALSE	FALSE	TRUE	TRUE	TRUE	FALSE	FALSE	FALSE	TRUE	FALSE	TRUE	TRUE	FALSE	FALSE	FALSE	FALSE	FALSE
748	S4R3H3	Zinc finger SWIM domain-containing protein 8	ZSWIM8	ALGGAGS(0.934)GS(0.066)K	7	593;593;593;593;593;593;593;593;593;212	796	54.259	0.0250502	0.934475	16570	8572.63	17833.5	9091.7	16957	9713.04	0.517359	0.509812	0.572805	0.867328	0.879681	0.88414	0.596497	0.579541	0.647867	0.607968	9.80827e-05	FALSE	FALSE	FALSE	FALSE	FALSE	TRUE	FALSE	FALSE	FALSE	FALSE	FALSE	FALSE	FALSE	FALSE	FALSE	FALSE	FALSE	FALSE	FALSE	FALSE
749	S4R3H3	Zinc finger SWIM domain-containing protein 8	ZSWIM8	QS(0.175)AGPNS(0.415)PT(0.136)GGGGGGGS(0.136)GGT(0.136)RMRDGLVIPLVELS(0.001)AK	7	53;53;53;53;53;53;53;53;53	796	32.009	0.0133975	0.415374	0	0	0	0	0	0	0	0	0	0.867328	0.879681	0.88414	0	0	0	0	NA	FALSE	FALSE	FALSE	FALSE	FALSE	FALSE	FALSE	FALSE	FALSE	FALSE	FALSE	FALSE	FALSE	TRUE	FALSE	FALSE	FALSE	FALSE	FALSE	TRUE
750	A8K979-2	ERI1 exoribonuclease 2	ERI2	RNPCS(1)PQAFPPAK	5	445;538	802	104.01	0.0145787	1	50007	31452.3	26521.7	26187.2	23068	14511.8	0.628959	0.987389	0.629088	0	0	0	0	0	0	0	0.416013	FALSE	FALSE	FALSE	FALSE	FALSE	TRUE	FALSE	FALSE	FALSE	FALSE	FALSE	FALSE	FALSE	FALSE	FALSE	FALSE	FALSE	FALSE	FALSE	TRUE
751	A8MQ02;P55196-3	Afadin	MLLT4	ERQRLFS(1)QGQDVSNK	7	1756;1806;1799;1809;288;166;99;1718	803;4203	75.589	0.000226921	0.999727	10796	13622.2	12298.5	15100.6	13693.7	14763.2	1.26179	1.22784	1.0781	1.07468	0.945065	0.97839	1.17411	1.29921	1.10192	1.19175	0.0983916	FALSE	FALSE	FALSE	FALSE	FALSE	FALSE	TRUE	FALSE	FALSE	FALSE	FALSE	TRUE	FALSE	FALSE	FALSE	TRUE	TRUE	TRUE	FALSE	FALSE
752	A8MQ02;P55196-3	Afadin	MLLT4	NRADHRS(0.473)S(0.527)PNVANQPPS(1)PGGK	8	1132;1180;1173;1172;1173;1173;1156	803;4203	79.395	0.000139997	0.52731	0	0	0	0	0	0	0	0	0	1.07468	0.945065	0.97839	0	0	0	0	NA	FALSE	TRUE	FALSE	FALSE	TRUE	FALSE	FALSE	FALSE	FALSE	FALSE	FALSE	FALSE	FALSE	FALSE	FALSE	FALSE	FALSE	FALSE	FALSE	TRUE
753	A8MQ02;P55196-3	Afadin	MLLT4	NRADHRS(0.473)S(0.527)PNVANQPPS(1)PGGK	17	1141;1189;1182;1181;1182;1182;1165	803;4203	83.701	3.36539e-05	0.999995	27166	28441.3	30133.8	30420.5	29394.3	31598.2	1.04694	1.00951	1.07498	1.07468	0.945065	0.97839	0.974195	1.0682	1.09872	1.04704	0.383046	FALSE	TRUE	FALSE	FALSE	TRUE	TRUE	FALSE	TRUE	FALSE	FALSE	FALSE	FALSE	FALSE	FALSE	FALSE	FALSE	FALSE	FALSE	FALSE	TRUE
754	A8MQ02;P55196-3	Afadin	MLLT4	S(0.616)QDADS(0.358)PGS(0.021)S(0.004)GAPENLTFK	1	1731;1781;1774;1784;263;141;74;1693	803;4203	100.07	0.00165739	0.616125	324150	298942	300025	285680	365682	254823	0.922234	0.952187	0.696841	1.07468	0.945065	0.97839	0.858151	1.00754	0.712232	0.859306	0.105951	FALSE	FALSE	FALSE	FALSE	FALSE	TRUE	FALSE	TRUE	FALSE	FALSE	FALSE	TRUE	FALSE	FALSE	FALSE	FALSE	FALSE	FALSE	FALSE	TRUE
755	A8MQ02;P55196-3	Afadin	MLLT4	SQDADS(0.998)PGS(0.002)S(0.001)GAPENLTFK	6	1736;1786;1779;1789;268;146;79;1698	803;4203	157.02	2.66834e-09	0.997511	117460	119286	128844	115697	126127	110910	1.01554	0.897964	0.879351	1.07468	0.945065	0.97839	0.944976	0.950161	0.898774	0.931304	0.110832	FALSE	FALSE	FALSE	FALSE	FALSE	TRUE	TRUE	TRUE	FALSE	FALSE	FALSE	TRUE	FALSE	FALSE	FALSE	FALSE	TRUE	TRUE	FALSE	TRUE
756	A8MQ02;P55196-3	Afadin	MLLT4	S(0.036)QDADS(0.043)PGS(0.461)S(0.461)GAPENLTFK	9	1739;1789;1782;1792;271;149;82;1701	803;4203	71.085	0.019753	0.460526	0	0	0	0	0	0	0	0	0	1.07468	0.945065	0.97839	0	0	0	0	NA	FALSE	FALSE	FALSE	FALSE	FALSE	TRUE	TRUE	TRUE	FALSE	FALSE	FALSE	TRUE	FALSE	FALSE	FALSE	FALSE	TRUE	TRUE	FALSE	TRUE
757	A8MQ02;P55196-3	Afadin	MLLT4	S(0.063)QDADS(0.046)PGS(0.17)S(0.722)GAPENLTFK	10	1740;1790;1783;1793;272;150;83;1702	803;4203	71.085	0.019753	0.721613	79781	105795	106688	86500.1	85078.5	71156.4	1.32606	0.810774	0.836362	1.07468	0.945065	0.97839	1.23392	0.857903	0.854835	0.982218	0.845654	FALSE	FALSE	FALSE	FALSE	FALSE	TRUE	TRUE	TRUE	FALSE	FALSE	FALSE	TRUE	FALSE	FALSE	FALSE	FALSE	TRUE	TRUE	FALSE	TRUE
758	A8MQ02	Afadin	MLLT4	T(0.001)QVLS(0.998)PDS(0.001)LFTAK	5	1678;1728;1721;1731;210;13	803	144.41	2.21345e-07	0.997866	109090	78382.4	114530	86094.2	113000	79675.2	0.718511	0.751721	0.705088	0.99847	0.946	1.05148	0.719612	0.79463	0.67057	0.728271	0.000827567	FALSE	FALSE	FALSE	FALSE	FALSE	TRUE	FALSE	TRUE	FALSE	FALSE	FALSE	TRUE	FALSE	FALSE	FALSE	FALSE	TRUE	FALSE	TRUE	TRUE
759	A8MST6	Centrosomal protein of 78 kDa	CEP78	SEYQWIT(0.279)S(0.721)PS(0.001)VK	8	325;325;325;325;325	806	95.57	3.25534e-05	0.72086	13171	10823.4	14372.3	12045.8	13605.5	11606.5	0.821759	0.838122	0.853075	0	0	0	0	0	0	0	0.0113534	FALSE	TRUE	FALSE	FALSE	TRUE	TRUE	TRUE	FALSE	FALSE	FALSE	FALSE	FALSE	FALSE	FALSE	FALSE	FALSE	FALSE	FALSE	FALSE	TRUE
760	C9JXR7	Caspase-3;Caspase-3 subunit p17;Caspase-3 subunit p12	CASP3	IIHGS(0.838)ES(0.161)MDS(0.001)GISLDNSYK	5	24;24;24;33	814	86.016	0.00359291	0.83809	44853	32749.8	43663.2	35313.1	24052.6	33425.5	0.730158	0.808761	1.38968	0.956586	1.06045	0.984672	0.763296	0.762655	1.41131	0.979088	0.63967	FALSE	FALSE	FALSE	FALSE	FALSE	TRUE	FALSE	TRUE	FALSE	TRUE	FALSE	FALSE	FALSE	FALSE	FALSE	FALSE	TRUE	FALSE	FALSE	FALSE
761	A8MVZ6	Protein bicaudal D homolog 1	BICD1	TPTISPVITAPPS(0.826)S(0.174)PVLDTSDIRK	13	609;609;609;609	815	118.59	2.64273e-05	0.825763	29648	25820.5	26813.2	27320.7	31423.8	31145.6	0.870902	1.01893	0.991147	0.893213	0.991248	0.99661	0.975021	1.02792	0.994518	0.999154	0.595435	FALSE	FALSE	FALSE	FALSE	FALSE	FALSE	FALSE	TRUE	FALSE	FALSE	FALSE	FALSE	FALSE	FALSE	FALSE	FALSE	FALSE	FALSE	FALSE	TRUE
762	A8MVZ6	Protein bicaudal D homolog 1	BICD1	TPTISPVITAPPS(0.188)S(0.789)PVLDT(0.012)S(0.012)DIRK	14	610;610;610;610	815	112.34	7.84718e-09	0.788512	15272	12864.4	15581.6	13647.5	15671.2	13790.3	0.842349	0.875873	0.879972	0.893213	0.991248	0.99661	0.943055	0.883606	0.882965	0.903209	0.00973455	FALSE	FALSE	FALSE	FALSE	FALSE	FALSE	FALSE	TRUE	FALSE	FALSE	FALSE	FALSE	FALSE	FALSE	FALSE	FALSE	FALSE	FALSE	FALSE	TRUE
763	A8MXP9	Matrin-3	MATR3;DKFZp686L22104	DGS(0.028)AS(0.972)AAAK	5	707;707;707;369;707;419;95	818	51.765	0.022574	0.972359	27541	21911.4	29873.9	26749.7	29772.2	30062.9	0.795594	0.895421	1.00977	1.10547	0.995738	1.02598	0.719685	0.899254	0.984194	0.867711	0.356723	FALSE	FALSE	FALSE	FALSE	FALSE	FALSE	FALSE	FALSE	FALSE	FALSE	FALSE	FALSE	FALSE	FALSE	FALSE	FALSE	FALSE	FALSE	FALSE	FALSE
764	A8MXP9	Matrin-3	MATR3;DKFZp686L22104	NEENTEPGAESSENADDPNKDT(0.137)S(0.81)ENADGQS(0.054)DENK	23	807;759;759;421;759;471;195	818	118.82	1.0605e-21	0.809526	9031.9	9596.09	11723.6	8840.53	12335.7	10023.9	1.06247	0.754081	0.81259	1.10547	0.995738	1.02598	0.961096	0.757309	0.792012	0.836805	0.264164	FALSE	FALSE	FALSE	FALSE	FALSE	FALSE	FALSE	FALSE	FALSE	FALSE	FALSE	FALSE	FALSE	FALSE	FALSE	FALSE	FALSE	TRUE	FALSE	FALSE
765	A8MXP9	Matrin-3	MATR3;DKFZp686L22104	DTSENADGQS(1)DENK	10	814;766;766;428;766;478;202	818	171.71	1.76898e-13	1	157160	232683	217358	208775	244546	243968	1.48055	0.960512	0.997636	1.10547	0.995738	1.02598	1.33929	0.964623	0.972372	1.0921	0.492087	FALSE	FALSE	FALSE	FALSE	FALSE	FALSE	FALSE	FALSE	FALSE	FALSE	FALSE	FALSE	FALSE	FALSE	FALSE	FALSE	TRUE	TRUE	FALSE	FALSE
766	A8MXP9	Matrin-3	MATR3	EQEEKS(1)GEDGEK	6	631;631;631;293;631;343	818	102.63	2.74467e-05	1	43528	37931.9	46243.3	49078.1	42951.8	42803.4	0.871436	1.0613	0.996545	1.10547	0.995738	1.02598	0.788292	1.06584	0.971308	0.941815	0.797259	FALSE	FALSE	FALSE	FALSE	FALSE	FALSE	TRUE	FALSE	FALSE	FALSE	FALSE	FALSE	FALSE	FALSE	FALSE	FALSE	FALSE	FALSE	FALSE	FALSE
767	A8MXP9	Matrin-3	MATR3;DKFZp686L22104	NEENTEPGAES(0.5)S(0.5)ENADDPNK	11	795;747;747;409;747;459;183	818	124.73	4.6244e-05	0.5	371760	464574	474290	451253	458229	491526	1.24966	0.95143	1.07267	1.10547	0.995738	1.02598	1.13043	0.955502	1.0455	1.04381	0.398188	FALSE	FALSE	FALSE	FALSE	FALSE	FALSE	FALSE	FALSE	FALSE	FALSE	FALSE	FALSE	FALSE	FALSE	FALSE	FALSE	FALSE	FALSE	FALSE	FALSE
768	A8MXP9	Matrin-3	MATR3;DKFZp686L22104	NEENTEPGAES(0.162)S(0.838)ENADDPNK	12	796;748;748;410;748;460;184	818	124.73	1.76644e-13	0.838034	510230	632843	644864	616043	627542	651634	1.24031	0.955307	1.03839	1.10547	0.995738	1.02598	1.12197	0.959395	1.01209	1.03115	0.453095	FALSE	FALSE	FALSE	FALSE	FALSE	FALSE	FALSE	FALSE	FALSE	FALSE	FALSE	FALSE	FALSE	FALSE	FALSE	FALSE	FALSE	FALSE	FALSE	FALSE
769	A8MXP9		MATR3;DKFZp686L22104	RRFPGS(1)MEGFVTLDEVGDEEDSELQK	6	722;110	818	213.52	3.6086e-107	0.999966	89123	66722.3	94968.2	74190.3	82159.2	72547.8	0.748654	0.781212	0.883014	1.10547	0.995738	1.02598	0.677224	0.784556	0.860653	0.774144	0.0223556	FALSE	FALSE	FALSE	FALSE	FALSE	FALSE	TRUE	FALSE	FALSE	FALSE	FALSE	FALSE	FALSE	FALSE	FALSE	FALSE	FALSE	FALSE	FALSE	FALSE
770	A8MXP9	Matrin-3	MATR3	RS(0.961)Y(0.013)S(0.026)PDGK	2	596;596;596;258;596;308	818	75.416	0.00253339	0.96111	7942.9	8572.78	8574.16	7590.61	7176.34	6792.38	1.0793	0.885289	0.946496	1.10547	0.995738	1.02598	0.976325	0.889078	0.922527	0.92931	0.727271	FALSE	TRUE	FALSE	FALSE	TRUE	FALSE	FALSE	TRUE	FALSE	FALSE	FALSE	FALSE	FALSE	TRUE	FALSE	FALSE	FALSE	FALSE	FALSE	TRUE
771	A8MXP9	Matrin-3	MATR3	RS(0.005)Y(0.009)S(0.986)PDGK	4	598;598;598;260;598;310	818	193.27	5.62593e-09	0.986056	214830	230122	217594	243248	213637	256764	1.07118	1.1179	1.20187	1.10547	0.995738	1.02598	0.96898	1.12268	1.17143	1.0877	0.0646412	FALSE	TRUE	FALSE	FALSE	TRUE	FALSE	FALSE	TRUE	FALSE	FALSE	FALSE	FALSE	FALSE	TRUE	FALSE	FALSE	FALSE	FALSE	FALSE	TRUE
772	A8MXP9	Matrin-3	MATR3	RS(0.03)YS(0.97)PDGKES(1)PSDK	10	604;604;604;266;604;316	818	193.27	5.62593e-09	0.999969	0	0	0	0	0	0	0	0	0	1.10547	0.995738	1.02598	0	0	0	0	NA	FALSE	TRUE	FALSE	FALSE	TRUE	FALSE	FALSE	TRUE	FALSE	FALSE	FALSE	TRUE	FALSE	TRUE	FALSE	FALSE	FALSE	FALSE	FALSE	TRUE
773	A8MXP9	Matrin-3	MATR3	TES(0.974)S(0.013)T(0.013)EGK	3	620;620;620;282;620;332	818	82.749	0.00616747	0.97361	33483	33516.6	35099.7	38592.4	34797.7	33340.2	1.001	1.09951	0.958116	1.10547	0.995738	1.02598	0.905498	1.10421	0.933852	0.981188	0.732724	FALSE	FALSE	FALSE	FALSE	FALSE	TRUE	TRUE	TRUE	FALSE	FALSE	FALSE	TRUE	FALSE	FALSE	FALSE	FALSE	FALSE	FALSE	FALSE	FALSE
774	A8MYV6;Q16665-3	Hypoxia-inducible factor 1-alpha	HIF1A	S(0.5)S(0.5)EQNGMEQK	1	761;760;701;784	825;4973	63.48	0.00810594	0.5	17104	19420.3	14361.8	17121.2	21302	15516.2	1.13542	1.19213	0.728393	0	0	0	0	0	0	0	0.924703	FALSE	FALSE	FALSE	FALSE	FALSE	FALSE	FALSE	FALSE	FALSE	FALSE	FALSE	FALSE	FALSE	FALSE	FALSE	FALSE	FALSE	FALSE	TRUE	FALSE
775	A8MYV6;Q16665-3	Hypoxia-inducible factor 1-alpha	HIF1A	S(0.5)S(0.5)EQNGMEQK	2	762;761;702;785	825;4973	63.48	0.00810594	0.5	17104	19420.3	14361.8	17121.2	21302	15516.2	1.13542	1.19213	0.728393	0	0	0	0	0	0	0	0.924703	FALSE	FALSE	FALSE	FALSE	FALSE	FALSE	FALSE	FALSE	FALSE	FALSE	FALSE	FALSE	FALSE	FALSE	FALSE	FALSE	FALSE	FALSE	TRUE	FALSE
776	C9JWM1	Runt-related transcription factor 1	RUNX1	RFTPPST(0.001)ALS(0.998)PGK	10	35;36;21;21;21;21;21;21;21;24;36;21;48	827	51.888	0.00707192	0.998353	7528	9321.05	8470.3	9300.17	8904.56	9845.33	1.23818	1.09797	1.10565	0	0	0	0	0	0	0	0.0828041	FALSE	TRUE	FALSE	TRUE	FALSE	FALSE	FALSE	TRUE	FALSE	FALSE	FALSE	FALSE	FALSE	FALSE	FALSE	FALSE	FALSE	FALSE	FALSE	TRUE
777	A9IYQ1;Q9NTI5;Q9NTI5-5	Sister chromatid cohesion protein PDS5 homolog B	PDS5B	EDILENEDEQNS(1)PPKK	12	235;1283;1283;53	828;7052;7053	237.4	9.05003e-41	1	2524700	2.765e+06	2.68828e+06	2.65404e+06	2.70893e+06	2.64364e+06	1.09518	0.987262	0.975897	1.08952	1.06886	1.09851	1.00519	0.92366	0.888385	0.93908	0.544607	FALSE	TRUE	FALSE	TRUE	TRUE	FALSE	FALSE	FALSE	FALSE	FALSE	FALSE	FALSE	FALSE	FALSE	FALSE	FALSE	FALSE	FALSE	FALSE	TRUE
778	A9IYQ1;Q9NTI5	Sister chromatid cohesion protein PDS5 homolog B	PDS5B	GRLDS(0.896)S(0.082)EMDHS(0.026)ENEDY(0.038)T(0.16)MS(0.16)S(0.637)PLPGK	5	130;1176;1176	828;7052	104.41	0.00015227	0.896176	0	0	0	0	0	0	0	0	0	1.08952	1.06886	1.09851	0	0	0	0	NA	FALSE	TRUE	FALSE	TRUE	FALSE	TRUE	TRUE	FALSE	FALSE	FALSE	FALSE	FALSE	FALSE	FALSE	FALSE	FALSE	TRUE	FALSE	FALSE	TRUE
779	A9IYQ1;Q9NTI5	Sister chromatid cohesion protein PDS5 homolog B	PDS5B	GRLDS(0.123)S(0.714)EMDHS(0.158)ENEDY(0.003)TMSSPLPGK	6	131;1177;1177	828;7052	104.41	0.00015227	0.714346	148290	328824	215335	267269	192785	253859	2.21744	1.24118	1.31679	1.08952	1.06886	1.09851	2.03524	1.16122	1.19871	1.46506	0.0332805	FALSE	TRUE	FALSE	TRUE	FALSE	TRUE	TRUE	FALSE	FALSE	FALSE	FALSE	FALSE	FALSE	FALSE	FALSE	FALSE	TRUE	FALSE	FALSE	TRUE
780	A9IYQ1;Q9NTI5	Sister chromatid cohesion protein PDS5 homolog B	PDS5B	GRLDS(0.007)S(0.007)EMDHS(0.977)ENEDY(0.003)T(0.004)MS(0.001)SPLPGK	11	136;1182;1182	828;7052	71.002	0.00147269	0.977431	102190	180542	123790	161002	146633	180238	1.76673	1.3006	1.22918	1.08952	1.06886	1.09851	1.62157	1.21682	1.11895	1.31911	0.0416069	FALSE	FALSE	FALSE	FALSE	FALSE	FALSE	TRUE	FALSE	FALSE	FALSE	FALSE	FALSE	FALSE	FALSE	FALSE	FALSE	TRUE	FALSE	FALSE	TRUE
781	A9IYQ1;Q9NTI5	Sister chromatid cohesion protein PDS5 homolog B	PDS5B	GRLDS(0.896)S(0.082)EMDHS(0.026)ENEDY(0.038)T(0.16)MS(0.16)S(0.637)PLPGK	20	145;1191;1191	828;7052	58.835	0.00824999	0.636976	0	0	0	0	0	0	0	0	0	1.08952	1.06886	1.09851	0	0	0	0	NA	FALSE	FALSE	FALSE	FALSE	FALSE	FALSE	TRUE	FALSE	FALSE	FALSE	FALSE	FALSE	FALSE	FALSE	FALSE	FALSE	TRUE	FALSE	FALSE	TRUE
782	A9IYQ1;Q9NTI5	Sister chromatid cohesion protein PDS5 homolog B	PDS5B	S(0.001)S(0.001)RMET(0.012)VS(0.014)NAS(0.032)S(0.037)S(0.171)S(0.733)NPS(0.358)S(0.642)PGRIK	14	116;1162;1162	828;7052	83.179	0.00373029	0.733052	0	0	0	0	0	0	0	0	0	1.08952	1.06886	1.09851	0	0	0	0	NA	FALSE	TRUE	FALSE	TRUE	FALSE	TRUE	TRUE	TRUE	FALSE	FALSE	FALSE	FALSE	FALSE	FALSE	FALSE	FALSE	FALSE	FALSE	FALSE	TRUE
783	A9IYQ1;Q9NTI5	Sister chromatid cohesion protein PDS5 homolog B	PDS5B	S(0.002)S(0.002)RMETVS(0.001)NAS(0.042)S(0.042)S(0.042)S(0.042)NPS(0.709)S(0.119)PGRIK	17	119;1165;1165	828;7052	60.51	0.0228843	0.709483	20346	22707.3	17222.9	20273.7	12844.9	20951.9	1.11606	1.17714	1.63114	1.08952	1.06886	1.09851	1.02436	1.1013	1.48487	1.20351	0.164888	FALSE	TRUE	FALSE	TRUE	FALSE	TRUE	FALSE	TRUE	FALSE	FALSE	FALSE	FALSE	FALSE	FALSE	FALSE	FALSE	FALSE	FALSE	FALSE	TRUE
784	A9IYQ1;Q9NTI5	Sister chromatid cohesion protein PDS5 homolog B	PDS5B	SSRMET(0.005)VS(0.013)NAS(0.05)S(0.022)S(0.193)S(0.709)NPS(0.181)S(0.827)PGRIK	18	120;1166;1166	828;7052	83.179	0.00373029	0.826509	0	0	0	0	0	0	0	0	0	1.08952	1.06886	1.09851	0	0	0	0	NA	FALSE	TRUE	FALSE	TRUE	FALSE	TRUE	FALSE	TRUE	FALSE	FALSE	FALSE	FALSE	FALSE	FALSE	FALSE	FALSE	FALSE	FALSE	FALSE	TRUE
785	A9IYQ1		PDS5B	RDDS(1)DLSELEK	4	158	828	161.08	2.51905e-10	0.999899	25610	24332.5	28010.7	28327.4	29858	26323.2	0.950117	1.01131	0.881613	1.1273	1.07914	1.09967	0.842829	0.937138	0.801706	0.860557	0.424494	FALSE	FALSE	FALSE	FALSE	FALSE	TRUE	TRUE	FALSE	FALSE	FALSE	FALSE	FALSE	FALSE	FALSE	FALSE	FALSE	FALSE	FALSE	FALSE	FALSE
786	A9IYQ1;Q9NTI5;Q9NTI5-5	Sister chromatid cohesion protein PDS5 homolog B	PDS5B	RGHT(0.005)AS(0.936)ES(0.059)DEQQWPEEK	6	209;1257;1257;27	828;7052;7053	180.39	3.84322e-30	0.936025	800670	809909	825877	821785	620993	682800	1.01154	0.995045	1.09953	1.08952	1.06886	1.09851	0.928427	0.930941	1.00093	0.953433	0.791597	FALSE	FALSE	FALSE	FALSE	FALSE	TRUE	TRUE	TRUE	FALSE	FALSE	FALSE	TRUE	FALSE	FALSE	FALSE	TRUE	FALSE	FALSE	FALSE	FALSE
787	A9IYQ1;Q9NTI5;Q9NTI5-5	Sister chromatid cohesion protein PDS5 homolog B	PDS5B	RGHT(0.311)AS(0.311)ES(0.379)DEQQWPEEK	8	211;1259;1259;29	828;7052;7053	52.541	0.00532544	0.378682	0	0	0	0	0	0	0	0	0	1.08952	1.06886	1.09851	0	0	0	0	NA	FALSE	FALSE	FALSE	FALSE	FALSE	TRUE	TRUE	TRUE	FALSE	FALSE	FALSE	FALSE	FALSE	FALSE	FALSE	TRUE	FALSE	FALSE	FALSE	FALSE
788	A9IYQ1;Q9NTI5;Q9NTI5-5	Sister chromatid cohesion protein PDS5 homolog B	PDS5B	S(1)GPPAPEEEEEEERQSGNTEQK	1	271;1319;1319;89	828;7052;7053	187.17	1.52668e-65	1	276880	205378	344839	191574	413875	198496	0.741758	0.555546	0.479605	1.08952	1.06886	1.09851	0.680811	0.519756	0.436597	0.545721	0.0641915	FALSE	FALSE	FALSE	FALSE	FALSE	FALSE	FALSE	TRUE	FALSE	TRUE	FALSE	FALSE	FALSE	TRUE	FALSE	FALSE	FALSE	FALSE	FALSE	FALSE
789	A9IYQ1;Q9NTI5;Q9NTI5-5	Sister chromatid cohesion protein PDS5 homolog B	PDS5B	SGPPAPEEEEEEERQS(0.995)GNT(0.005)EQK	16	286;1334;1334;104	828;7052;7053	102.16	1.63765e-06	0.994586	41424	40465.7	39507.5	38951.2	46548.5	38545.4	0.976867	0.98592	0.828069	1.08952	1.06886	1.09851	0.896603	0.922404	0.753813	0.857607	0.267116	FALSE	FALSE	FALSE	FALSE	FALSE	TRUE	FALSE	TRUE	FALSE	FALSE	FALSE	FALSE	FALSE	FALSE	TRUE	FALSE	FALSE	FALSE	FALSE	FALSE
790	A9Z1X7	Serine/arginine repetitive matrix protein 1	SRRM1	AQVSPQS(1)	7	913;902;904	830	69.338	0.0238604	0.999993	14805	12934.3	15590.8	16098.8	17274.7	13965.4	0.873647	1.03258	0.808435	0.965529	0.970541	1.0509	0.904837	1.06392	0.769277	0.91268	0.2621	FALSE	FALSE	FALSE	FALSE	FALSE	TRUE	FALSE	FALSE	FALSE	FALSE	TRUE	FALSE	FALSE	FALSE	FALSE	FALSE	FALSE	FALSE	FALSE	TRUE
791	A9Z1X7	Serine/arginine repetitive matrix protein 1	SRRM1	KET(1)ES(1)EAEDNLDDLEK	5	883;872;874	830	212.92	3.61734e-67	1	1251900	1.02629e+06	1.46139e+06	1.24207e+06	1.19637e+06	1.33584e+06	0.81979	0.849921	1.11658	0.965529	0.970541	1.0509	0.849058	0.875719	1.0625	0.929092	0.451972	FALSE	FALSE	FALSE	FALSE	FALSE	FALSE	TRUE	FALSE	FALSE	FALSE	FALSE	FALSE	FALSE	TRUE	FALSE	FALSE	FALSE	TRUE	FALSE	FALSE
792	A9Z1X7;M0R088		SRRM1	ET(0.154)S(0.846)PRMQMGK	3	536;500	830;2661	70.488	0.00964855	0.845949	114330	109734	121177	112636	122851	114637	0.959801	0.929513	0.93314	0.965529	0.970541	1.0509	0.994068	0.957727	0.887942	0.946579	0.093528	FALSE	TRUE	TRUE	TRUE	TRUE	FALSE	FALSE	FALSE	FALSE	FALSE	FALSE	FALSE	FALSE	FALSE	FALSE	FALSE	FALSE	FALSE	FALSE	TRUE
793	A9Z1X7	Serine/arginine repetitive matrix protein 1	SRRM1	KPPAPPS(0.996)PVQS(0.003)QSPSTNWSPAVPVK	7	778;767;769;768	830	94.606	1.5266e-08	0.996371	95538	112603	92054.6	94583.6	83866.5	90825.8	1.17862	1.02747	1.08298	0.965529	0.970541	1.0509	1.2207	1.05866	1.03052	1.1033	0.326415	FALSE	FALSE	FALSE	FALSE	FALSE	TRUE	FALSE	TRUE	FALSE	FALSE	FALSE	TRUE	FALSE	FALSE	FALSE	FALSE	FALSE	FALSE	FALSE	TRUE
794	A9Z1X7	Serine/arginine repetitive matrix protein 1	SRRM1	KPPAPPS(0.853)PVQS(0.284)QS(0.829)PS(0.017)T(0.017)NWSPAVPVK	13	784;773;775;774	830	72.09	0.000900249	0.829163	105760	109992	110605	109792	96627.6	108242	1.04001	0.992654	1.1202	0.965529	0.970541	1.0509	1.07714	1.02278	1.06594	1.05529	0.34557	FALSE	FALSE	FALSE	FALSE	FALSE	TRUE	FALSE	TRUE	FALSE	FALSE	FALSE	TRUE	FALSE	FALSE	FALSE	FALSE	FALSE	FALSE	FALSE	TRUE
795	A9Z1X7;M0R088	Serine/arginine repetitive matrix protein 1	SRRM1	PEPIPEPKEPS(1)PEK	11	260;260;260;260;221	830;2661	110.37	1.45788e-07	1	75284	95566	93510.7	93353.4	109623	107949	1.26941	0.998317	0.984722	0.965529	0.970541	1.0509	1.31473	1.02862	0.937025	1.09346	0.614868	FALSE	TRUE	FALSE	TRUE	FALSE	FALSE	TRUE	FALSE	FALSE	FALSE	FALSE	FALSE	FALSE	FALSE	FALSE	FALSE	FALSE	FALSE	FALSE	TRUE
796	A9Z1X7;M0R088	Serine/arginine repetitive matrix protein 1	SRRM1	QRS(0.585)S(0.412)PVT(0.003)K	3	654;643;645;644;618	830;2661	36.334	0.00128562	0.585323	2586.4	2197.55	2427.25	2710.99	2486.26	2374.86	0.849655	1.1169	0.955193	0.965529	0.970541	1.0509	0.879989	1.1508	0.908927	0.979906	0.685458	FALSE	TRUE	FALSE	FALSE	TRUE	TRUE	FALSE	TRUE	FALSE	FALSE	FALSE	FALSE	FALSE	TRUE	TRUE	FALSE	FALSE	FALSE	FALSE	TRUE
797	A9Z1X7;M0R088	Serine/arginine repetitive matrix protein 1	SRRM1	QRS(0.034)S(0.95)PVT(0.016)K	4	655;644;646;645;619	830;2661	65.719	0.00128562	0.949622	21367	21100.4	23391.5	21800.2	21570	22467.6	0.987521	0.93197	1.04161	0.965529	0.970541	1.0509	1.02278	0.960259	0.991161	0.991399	0.697595	FALSE	TRUE	FALSE	FALSE	TRUE	TRUE	FALSE	TRUE	FALSE	FALSE	FALSE	FALSE	FALSE	TRUE	TRUE	FALSE	FALSE	FALSE	FALSE	TRUE
798	A9Z1X7;M0R088	Serine/arginine repetitive matrix protein 1	SRRM1	RES(1)PSPAPK	3	445;448;450;449;409	830;2661	107.34	0.000230677	0.999944	11258000	1.33943e+07	1.32024e+07	1.196e+07	1.2881e+07	1.30906e+07	1.18976	0.905897	1.01627	0.965529	0.970541	1.0509	1.23224	0.933394	0.96705	1.04423	0.649003	FALSE	TRUE	FALSE	FALSE	TRUE	TRUE	FALSE	TRUE	FALSE	TRUE	FALSE	FALSE	FALSE	FALSE	TRUE	FALSE	FALSE	FALSE	FALSE	TRUE
799	A9Z1X7;M0R088	Serine/arginine repetitive matrix protein 1	SRRM1	RES(0.5)PS(0.5)PAPK	5	447;450;452;451;411	830;2661	107.34	0.012863	0.5	2469900	2.59516e+06	2.6976e+06	2.64293e+06	2.50508e+06	2.59684e+06	1.05072	0.979733	1.03663	0.965529	0.970541	1.0509	1.08823	1.00947	0.986419	1.02804	0.527032	FALSE	TRUE	FALSE	FALSE	TRUE	FALSE	TRUE	TRUE	FALSE	FALSE	FALSE	FALSE	FALSE	FALSE	FALSE	FALSE	TRUE	FALSE	FALSE	TRUE
800	A9Z1X7;M0R088	Serine/arginine repetitive matrix protein 1	SRRM1	RRAS(1)PS(1)PPPK	4	635;624;626;625;599	830;2661	55.314	0.014376	1	0	0	0	0	0	0	0	0	0	0.965529	0.970541	1.0509	0	0	0	0	NA	FALSE	TRUE	FALSE	FALSE	TRUE	FALSE	FALSE	FALSE	FALSE	FALSE	FALSE	FALSE	FALSE	TRUE	TRUE	FALSE	FALSE	FALSE	FALSE	TRUE
801	A9Z1X7;M0R088	Serine/arginine repetitive matrix protein 1	SRRM1	RRAS(1)PS(1)PPPK	6	637;626;628;627;601	830;2661	55.314	0.014376	1	0	0	0	0	0	0	0	0	0	0.965529	0.970541	1.0509	0	0	0	0	NA	FALSE	TRUE	FALSE	FALSE	TRUE	FALSE	FALSE	FALSE	FALSE	FALSE	FALSE	FALSE	FALSE	TRUE	TRUE	FALSE	FALSE	FALSE	FALSE	TRUE
802	A9Z1X7;M0R088	Serine/arginine repetitive matrix protein 1	SRRM1	RRT(1)AS(1)PPPPPK	5	625;614;616;615;589	830;2661	61.353	0.00490208	1	0	0	0	0	0	0	0	0	0	0.965529	0.970541	1.0509	0	0	0	0	NA	FALSE	TRUE	FALSE	FALSE	TRUE	FALSE	FALSE	FALSE	FALSE	FALSE	FALSE	FALSE	FALSE	TRUE	TRUE	FALSE	FALSE	FALSE	FALSE	TRUE
803	A9Z1X7;M0R088	Serine/arginine repetitive matrix protein 1	SRRM1	RRVS(1)HS(1)PPPK	4	645;634;636;635;609	830;2661	61.375	0.0074473	1	0	0	0	0	0	0	0	0	0	0.965529	0.970541	1.0509	0	0	0	0	NA	FALSE	TRUE	FALSE	FALSE	TRUE	FALSE	FALSE	TRUE	FALSE	FALSE	FALSE	FALSE	FALSE	TRUE	TRUE	FALSE	FALSE	FALSE	FALSE	TRUE
804	A9Z1X7;M0R088	Serine/arginine repetitive matrix protein 1	SRRM1	RRVS(1)HS(1)PPPK	6	647;636;638;637;611	830;2661	61.375	0.0074473	1	0	0	0	0	0	0	0	0	0	0.965529	0.970541	1.0509	0	0	0	0	NA	FALSE	TRUE	FALSE	FALSE	TRUE	TRUE	FALSE	TRUE	FALSE	FALSE	FALSE	FALSE	FALSE	TRUE	TRUE	FALSE	FALSE	FALSE	FALSE	TRUE
805	A9Z1X7;M0R088		SRRM1	RWQS(1)PVTK	4	547;511	830;2661	64.265	0.00498807	0.999692	84523	73633.3	90464.5	83743.4	80476	82300.1	0.871162	0.925704	1.02267	0.965529	0.970541	1.0509	0.902264	0.953802	0.973131	0.943066	0.28741	FALSE	TRUE	TRUE	FALSE	TRUE	TRUE	FALSE	FALSE	FALSE	FALSE	FALSE	FALSE	FALSE	FALSE	FALSE	FALSE	FALSE	FALSE	FALSE	TRUE
806	A9Z1X7;M0R088	Serine/arginine repetitive matrix protein 1	SRRM1	VELS(1)ES(1)EEDK	4	458;461;463;462;422	830;2661	152.67	1.27219e-09	1	1363300	1.60387e+06	1.36843e+06	1.21544e+06	1.34409e+06	1.32612e+06	1.17646	0.8882	0.98663	0.965529	0.970541	1.0509	1.21846	0.91516	0.938841	1.02416	0.859548	FALSE	TRUE	FALSE	FALSE	TRUE	FALSE	TRUE	FALSE	FALSE	FALSE	FALSE	FALSE	FALSE	FALSE	FALSE	FALSE	FALSE	FALSE	FALSE	TRUE
807	A9Z1X7;M0R088	Serine/arginine repetitive matrix protein 1	SRRM1	VELS(1)ES(1)EEDK	6	460;463;465;464;424	830;2661	135.02	0.000310665	1	248900	259028	264298	234704	242770	249081	1.04069	0.888028	1.026	0.965529	0.970541	1.0509	1.07785	0.914983	0.976302	0.98971	0.669621	FALSE	FALSE	FALSE	FALSE	FALSE	FALSE	TRUE	FALSE	FALSE	FALSE	FALSE	FALSE	FALSE	FALSE	FALSE	FALSE	FALSE	FALSE	FALSE	FALSE
808	B0QY53	Protein chibby homolog 1	CBY1	PFFGNTFS(1)PK	8	9;9;9	832	89.301	0.000316477	0.999842	4316.3	6147.16	6295.41	6650.54	6259.31	7659.2	1.42417	1.05641	1.22365	0	0	0	0	0	0	0	0.214418	FALSE	TRUE	TRUE	TRUE	TRUE	FALSE	FALSE	TRUE	FALSE	TRUE	FALSE	FALSE	FALSE	FALSE	TRUE	FALSE	FALSE	FALSE	FALSE	TRUE
809	B0QY58	Josephin-1	JOSD1	S(0.533)ES(0.467)LELPQAAPPQIYHEK	1	13;13;13;13;8;13	833	79.568	0.000108884	0.533393	19408	19240.4	21437.7	29624.6	23810.2	24427.5	0.991362	1.38189	1.02593	0	0	0	0	0	0	0	0.448333	FALSE	FALSE	FALSE	FALSE	FALSE	FALSE	FALSE	FALSE	FALSE	FALSE	FALSE	FALSE	FALSE	FALSE	FALSE	FALSE	FALSE	FALSE	FALSE	FALSE
810	B0QY58	Josephin-1	JOSD1	S(0.072)ES(0.928)LELPQAAPPQIYHEK	3	15;15;15;15;10;15	833	101.16	8.26709e-05	0.927593	198060	255171	261921	250182	232411	273360	1.28835	0.95518	1.17619	0	0	0	0	0	0	0	0.255493	FALSE	FALSE	FALSE	FALSE	FALSE	FALSE	FALSE	FALSE	FALSE	FALSE	FALSE	FALSE	FALSE	FALSE	FALSE	FALSE	FALSE	FALSE	FALSE	FALSE
811	B0YIW6	Coatomer subunit delta	ARCN1	SEGETIMSS(0.332)S(0.668)MGK	10	294;253;165	838	151.56	2.86518e-11	0.667998	15202	14490	15758.9	14717.6	16205.7	12213.2	0.953166	0.933924	0.753636	1.00979	0.964417	0.976414	0.943926	0.968382	0.771841	0.894717	0.126638	FALSE	FALSE	FALSE	FALSE	FALSE	TRUE	TRUE	TRUE	FALSE	TRUE	FALSE	FALSE	FALSE	TRUE	TRUE	FALSE	FALSE	FALSE	TRUE	FALSE
812	B1AHJ0		APOL4	MGS(0.86)WVQLIT(0.86)S(0.86)VGVQQNHPGWT(0.421)VAGQFQEK	3	3;3;3;3;3	841	43.494	0.00305751	0.859508	0	0	0	0	0	0	0	0	0	0	0	0	0	0	0	0	NA	FALSE	FALSE	FALSE	FALSE	FALSE	FALSE	FALSE	FALSE	FALSE	TRUE	FALSE	FALSE	FALSE	FALSE	FALSE	FALSE	FALSE	FALSE	TRUE	FALSE
813	B1AHJ0		APOL4	MGS(0.86)WVQLIT(0.86)S(0.86)VGVQQNHPGWT(0.421)VAGQFQEK	10	10;10;10;10;10	841	43.494	0.00305751	0.859549	0	0	0	0	0	0	0	0	0	0	0	0	0	0	0	0	NA	FALSE	FALSE	FALSE	FALSE	FALSE	FALSE	FALSE	FALSE	FALSE	TRUE	FALSE	FALSE	FALSE	FALSE	FALSE	FALSE	FALSE	FALSE	TRUE	FALSE
814	B1AJU4	Interferon regulatory factor 6	IRF6	S(1)REFNLMY(1)DGTK	1	90;90	844	88.495	0.00803647	1	0	0	0	0	0	0	0	0	0	0	0	0	0	0	0	0	NA	FALSE	FALSE	FALSE	FALSE	FALSE	FALSE	FALSE	FALSE	FALSE	FALSE	FALSE	FALSE	FALSE	FALSE	FALSE	FALSE	FALSE	FALSE	FALSE	FALSE
815	B1AK44	Mitotic spindle assembly checkpoint protein MAD2B	MAD2L2	DFPWILADEQDVHMHDPRLIPLKT(0.667)MT(0.667)S(0.667)DILK	27	207;194	847	46.307	0.018694	0.666667	0	0	0	0	0	0	0	0	0	0.943843	0.932253	1.22015	0	0	0	0	NA	FALSE	FALSE	FALSE	FALSE	FALSE	FALSE	FALSE	FALSE	FALSE	FALSE	FALSE	FALSE	FALSE	FALSE	FALSE	FALSE	FALSE	FALSE	FALSE	FALSE
816	B1AKL4	Eukaryotic translation initiation factor 4E transporter	EIF4ENIF1	ASEENLLSSSSVPS(0.001)ADRDS(0.487)S(0.487)PT(0.016)T(0.009)NS(0.001)K	19	727;751;752;577	851	98.533	1.10579e-05	0.486968	0	0	0	0	0	0	0	0	0	1.08135	0.971559	0.98572	0	0	0	0	NA	FALSE	FALSE	FALSE	FALSE	FALSE	TRUE	FALSE	TRUE	FALSE	TRUE	FALSE	FALSE	FALSE	FALSE	TRUE	FALSE	FALSE	FALSE	FALSE	TRUE
817	B1AKL4	Eukaryotic translation initiation factor 4E transporter	EIF4ENIF1	ASEENLLSS(0.002)SS(0.001)VPS(0.119)ADRDS(0.151)S(0.528)PT(0.151)T(0.044)NS(0.004)K	20	728;752;753;578	851	121.11	1.99979e-12	0.527797	10057	7643.55	11263.4	8697.42	10400.8	8890.64	0.760022	0.772187	0.854805	1.08135	0.971559	0.98572	0.702847	0.794792	0.867189	0.788276	0.015083	FALSE	FALSE	FALSE	FALSE	FALSE	TRUE	FALSE	TRUE	FALSE	TRUE	FALSE	FALSE	FALSE	FALSE	TRUE	FALSE	FALSE	FALSE	FALSE	TRUE
818	B1AKL4	Eukaryotic translation initiation factor 4E transporter	EIF4ENIF1	MDRRS(0.476)MGET(0.454)ES(0.07)GDAFLDLK	5	5;5;5;5;5;5	851	30.094	0.00261383	0.475583	0	0	0	0	0	0	0	0	0	1.08135	0.971559	0.98572	0	0	0	0	NA	FALSE	FALSE	FALSE	FALSE	FALSE	FALSE	TRUE	TRUE	FALSE	FALSE	FALSE	FALSE	FALSE	FALSE	TRUE	FALSE	FALSE	TRUE	FALSE	FALSE
819	B1AKL4	Eukaryotic translation initiation factor 4E transporter	EIF4ENIF1	RRNDS(0.343)Y(0.314)T(0.343)EEEPEWFSAGPTSQSETIELTGFDDK	5	213;213;213	851	99.402	4.23748e-14	0.343002	0	0	0	0	0	0	0	0	0	1.08135	0.971559	0.98572	0	0	0	0	NA	FALSE	FALSE	FALSE	FALSE	FALSE	FALSE	TRUE	TRUE	FALSE	TRUE	FALSE	FALSE	FALSE	FALSE	FALSE	TRUE	TRUE	TRUE	FALSE	FALSE
820	B1AKL4	Eukaryotic translation initiation factor 4E transporter	EIF4ENIF1	WHAS(0.015)LY(0.002)PAS(0.982)GRS(0.211)S(0.789)PVES(0.001)LK	9	74;74;74;74;74	851	80.844	0.000288722	0.982404	0	0	0	0	0	0	0	0	0	1.08135	0.971559	0.98572	0	0	0	0	NA	FALSE	FALSE	FALSE	FALSE	FALSE	TRUE	TRUE	TRUE	FALSE	FALSE	TRUE	FALSE	FALSE	FALSE	FALSE	FALSE	FALSE	FALSE	TRUE	TRUE
821	B1AKL4	Eukaryotic translation initiation factor 4E transporter	EIF4ENIF1	WHAS(0.015)LY(0.002)PAS(0.982)GRS(0.211)S(0.789)PVES(0.001)LK	13	78;78;78;78;78	851	80.844	0.0106301	0.788889	199880	177630	213629	160618	173891	156461	0.888685	0.751855	0.899768	1.08135	0.971559	0.98572	0.82183	0.773864	0.912803	0.836166	0.0996986	FALSE	FALSE	FALSE	FALSE	FALSE	TRUE	TRUE	TRUE	FALSE	FALSE	TRUE	FALSE	FALSE	FALSE	FALSE	FALSE	FALSE	FALSE	TRUE	TRUE
822	B1AL16	Protein FAM178A	FAM178A	LRGDFDS(0.827)DEES(0.162)LGY(0.259)NLDS(0.739)DEEEET(0.012)LK	7	603;603;603	856	63.115	0.00838185	0.827289	0	0	0	0	0	0	0	0	0	0	0	0	0	0	0	0	NA	FALSE	FALSE	FALSE	FALSE	FALSE	FALSE	TRUE	TRUE	FALSE	FALSE	FALSE	FALSE	FALSE	FALSE	FALSE	FALSE	TRUE	TRUE	FALSE	FALSE
823	B1AL16	Protein FAM178A	FAM178A	LRGDFDS(0.827)DEES(0.162)LGY(0.259)NLDS(0.739)DEEEET(0.012)LK	18	614;614;614	856	63.115	0.00838185	0.739403	0	0	0	0	0	0	0	0	0	0	0	0	0	0	0	0	NA	FALSE	FALSE	FALSE	FALSE	FALSE	FALSE	TRUE	TRUE	FALSE	FALSE	FALSE	FALSE	FALSE	FALSE	FALSE	FALSE	TRUE	TRUE	FALSE	FALSE
824	B1AL16	Protein FAM178A	FAM178A	RNS(0.999)VDS(0.001)DLK	3	340;340;340	856	57.175	0.0135083	0.998676	6925.2	6753.49	8286.48	7124.99	8481.2	6946.89	0.975205	0.859834	0.819092	0	0	0	0	0	0	0	0.18544	FALSE	FALSE	FALSE	FALSE	FALSE	TRUE	TRUE	TRUE	FALSE	FALSE	FALSE	FALSE	TRUE	TRUE	TRUE	FALSE	FALSE	FALSE	TRUE	FALSE
825	B1AL16	Protein FAM178A	FAM178A	RS(0.333)S(0.333)S(0.333)DS(0.002)WEPTSAGSK	2	315;315;315	856	88.176	8.31593e-05	0.332599	0	0	0	0	0	0	0	0	0	0	0	0	0	0	0	0	NA	FALSE	FALSE	FALSE	FALSE	FALSE	TRUE	TRUE	TRUE	FALSE	FALSE	FALSE	FALSE	FALSE	TRUE	TRUE	TRUE	FALSE	FALSE	FALSE	FALSE
826	B1AL16	Protein FAM178A	FAM178A	RS(0.143)S(0.454)S(0.386)DS(0.017)WEPTSAGSK	3	316;316;316	856	93.812	8.31593e-05	0.45423	0	0	0	0	0	0	0	0	0	0	0	0	0	0	0	0	NA	FALSE	FALSE	FALSE	FALSE	FALSE	TRUE	FALSE	TRUE	FALSE	FALSE	FALSE	FALSE	FALSE	TRUE	TRUE	TRUE	FALSE	FALSE	FALSE	FALSE
827	B1AL16	Protein FAM178A	FAM178A	RS(0.046)S(0.046)S(0.891)DS(0.001)WEPT(0.012)S(0.003)AGSK	4	317;317;317	856	128.59	8.31593e-05	0.890765	28720	24283.7	25743.1	22589	26503.7	21611.2	0.845533	0.877478	0.815405	0	0	0	0	0	0	0	0.0254377	FALSE	FALSE	FALSE	FALSE	FALSE	TRUE	FALSE	TRUE	FALSE	FALSE	FALSE	FALSE	FALSE	TRUE	TRUE	TRUE	FALSE	FALSE	FALSE	FALSE
828	B1ALB4	Protein SMG7	SMG7	AVPALGKS(0.89)PPHHS(0.109)GFQQY(0.001)QQADASK	8	693;764;735;781;739;735	858	105.5	1.70995e-08	0.889695	203640	149675	197295	158482	180425	140466	0.735	0.803275	0.778529	0	0	0	0	0	0	0	0.00847306	FALSE	TRUE	FALSE	TRUE	FALSE	FALSE	FALSE	FALSE	FALSE	FALSE	FALSE	FALSE	FALSE	FALSE	FALSE	FALSE	FALSE	FALSE	FALSE	TRUE
829	B1ALK7	Rho guanine nucleotide exchange factor 7	ARHGEF7	SGT(0.002)LKS(0.998)PPK	6	79;79;164;79;79;207;236;257;79	860	51.998	0.0144047	0.997582	28466	16759.8	25669.6	18046.7	23183.9	18743.2	0.588767	0.703039	0.808458	1.05442	1.0607	0.971391	0.55838	0.662805	0.832268	0.684484	0.023699	FALSE	TRUE	TRUE	TRUE	FALSE	TRUE	FALSE	FALSE	FALSE	TRUE	FALSE	FALSE	FALSE	FALSE	FALSE	FALSE	TRUE	FALSE	FALSE	TRUE
830	B1AMJ5;Q96SN8-4	CDK5 regulatory subunit-associated protein 2	CDK5RAP2	TLLNAQPPVGAAYQDS(1)PGEQK	16	414;1020;988;1020;790	864;6485	81.017	0.000103864	0.999855	130650	101425	143211	119343	119050	118031	0.776311	0.833333	0.99144	1.02868	1.03816	0.946664	0.754668	0.802703	1.0473	0.868223	0.119569	FALSE	FALSE	FALSE	FALSE	FALSE	FALSE	TRUE	FALSE	FALSE	FALSE	FALSE	FALSE	FALSE	FALSE	FALSE	FALSE	FALSE	FALSE	TRUE	TRUE
831	B1AMJ5;Q5JTU8;Q96SN8-4	CDK5 regulatory subunit-associated protein 2	CDK5RAP2	Y(0.091)PMES(0.626)DNS(0.241)FDLFDS(0.019)S(0.022)QAVTPK	5	1057;673;1584;1631;1663;1433;1622	864;5125;6485	61.561	0.0240682	0.626451	2839.6	1363.93	4817.21	2311.87	4918.17	1666.31	0.480325	0.479919	0.338807	1.02868	1.03816	0.946664	0.466934	0.462279	0.357896	0.429036	0.0545482	FALSE	FALSE	FALSE	FALSE	FALSE	TRUE	FALSE	TRUE	FALSE	TRUE	FALSE	TRUE	FALSE	FALSE	FALSE	FALSE	TRUE	FALSE	FALSE	TRUE
832	B1AVQ7	Mucin-1;Mucin-1 subunit alpha;Mucin-1 subunit beta	MUC1	QGGFLGLS(1)NIK	8	64;90;117;90;77;76;117;310;319;1097;108;90;99;99;108;1078;1087;1090;1099	876	114.89	0.0148324	1	183850	272948	230094	224694	280092	257602	1.48462	0.976532	0.919706	0	0	0	0	0	0	0	0.560341	FALSE	FALSE	FALSE	FALSE	FALSE	FALSE	FALSE	FALSE	FALSE	TRUE	FALSE	FALSE	TRUE	FALSE	FALSE	FALSE	FALSE	FALSE	TRUE	FALSE
833	B2R4S9;Q99880	Histone H2B;Histone H2B type 1-N;Histone H2B type 1-H;Histone H2B type 2-F;Histone H2B type 1-C/E/F/G/I;Histone H2B type 1-D;Histone H2B type 1-K;Histone H2B type 1-M;Histone H2B type F-S;Histone H2B type 1-L	HIST1H2BI;HIST1H2BN;HIST1H2BH;HIST2H2BF;HIST1H2BC;HIST1H2BD;HIST1H2BK;HIST1H2BM;H2BFS;HIST1H2BL	ESYS(1)VYVYK	4	39;39;39;39;39;39;39;39;39;39;39;39	879;6539	162.38	0.0022407	0.999978	33206	36315.8	26855.2	29080.6	32696	27287.1	1.09365	1.08287	0.834572	1.37021	0.99064	1.16117	0.798162	1.0931	0.718731	0.869997	0.994663	FALSE	FALSE	FALSE	FALSE	FALSE	FALSE	TRUE	TRUE	FALSE	FALSE	FALSE	FALSE	FALSE	TRUE	FALSE	TRUE	FALSE	FALSE	TRUE	FALSE
834	B2RTY4-2	Unconventional myosin-IXa	MYO9A	LESVISDEGDLQFPS(1)PK	15	1339;1358;1358;1358;1122;137;978	881	92.38	0.00633995	1	12652	13707.5	18272	7428.29	19100.9	12313.1	1.08342	0.406539	0.644635	0.985423	1.05116	1.0399	1.09945	0.386753	0.619898	0.702033	0.118036	FALSE	TRUE	TRUE	FALSE	FALSE	TRUE	FALSE	TRUE	FALSE	FALSE	FALSE	FALSE	TRUE	FALSE	FALSE	FALSE	FALSE	FALSE	TRUE	TRUE
835	B2RTY4-2	Unconventional myosin-IXa	MYO9A	T(0.002)MS(0.998)QGEITK	3	1714;1733;1804;1733;1497;583	881	59.198	0.019051	0.997613	14161	12148	13772.3	10983.5	12671.4	11252.6	0.857846	0.797509	0.888032	0.985423	1.05116	1.0399	0.870536	0.758694	0.853956	0.827728	0.0238602	FALSE	FALSE	FALSE	FALSE	FALSE	FALSE	TRUE	FALSE	FALSE	TRUE	FALSE	TRUE	TRUE	FALSE	FALSE	FALSE	FALSE	FALSE	FALSE	FALSE
836	F8W1Y1		WBSCR22	ADPQS(1)CFMT(1)RQK	5	6;6;6	884	61.212	0.00185568	1	0	0	0	0	0	0	0	0	0	0	0	0	0	0	0	0	NA	FALSE	FALSE	FALSE	FALSE	FALSE	FALSE	FALSE	TRUE	FALSE	FALSE	FALSE	FALSE	FALSE	FALSE	FALSE	FALSE	FALSE	FALSE	FALSE	FALSE
837	B3KRF7	Zinc finger protein with KRAB and SCAN domains 1	ZKSCAN1	RDS(1)GPAIGK	3	117;294;330	885	57.225	0.006841	1	23104	19434	25305.9	21803	23832.8	22513.7	0.841152	0.861579	0.94465	0	0	0	0	0	0	0	0.0746192	FALSE	FALSE	FALSE	FALSE	FALSE	FALSE	TRUE	FALSE	FALSE	FALSE	FALSE	FALSE	FALSE	TRUE	TRUE	FALSE	FALSE	FALSE	FALSE	FALSE
838	B3KY49	Transmembrane protein 185B;Transmembrane protein 185A	FAM11A;TMEM185A;TMEM185B	ARVVITQS(1)PGK	8	155;206;274;333;333	896	86.189	0.00107096	0.999516	224890	165708	312499	219725	317927	225458	0.73684	0.703121	0.709152	0	0	0	0	0	0	0	0.0965885	FALSE	TRUE	FALSE	TRUE	FALSE	FALSE	FALSE	FALSE	FALSE	FALSE	FALSE	TRUE	FALSE	FALSE	FALSE	FALSE	FALSE	FALSE	FALSE	TRUE
839	B4DDF4;Q15417	Calponin;Calponin-2;Calponin-3	CNN2;CNN3	GPS(0.999)YGLS(0.001)AEVK	3	11;11;11;11;11;11;9;9	898;4892	116.51	3.06325e-06	0.999416	11163	7123.35	11059.6	8260	9404.4	7505.96	0.638122	0.746864	0.798132	0.978412	0.89799	0.937644	0.652202	0.831706	0.85121	0.778372	0.018523	FALSE	FALSE	FALSE	FALSE	FALSE	FALSE	FALSE	TRUE	FALSE	TRUE	FALSE	TRUE	FALSE	FALSE	FALSE	FALSE	FALSE	FALSE	FALSE	FALSE
840	B4DDF4	Calponin;Calponin-2	CNN2	S(0.474)S(0.474)T(0.053)QFNK	1	2;2;2;2;2;2	898	76.592	0.00754312	0.47365	0	0	0	0	0	0	0	0	0	0.975147	0.911978	0.975947	0	0	0	0	NA	FALSE	FALSE	FALSE	FALSE	FALSE	FALSE	FALSE	TRUE	FALSE	TRUE	FALSE	TRUE	FALSE	FALSE	FALSE	FALSE	FALSE	FALSE	FALSE	FALSE
841	B4DDF4	Calponin;Calponin-2	CNN2	S(0.474)S(0.474)T(0.053)QFNK	2	3;3;3;3;3;3	898	76.592	0.00754312	0.47365	0	0	0	0	0	0	0	0	0	0.975147	0.911978	0.975947	0	0	0	0	NA	FALSE	FALSE	FALSE	FALSE	FALSE	FALSE	FALSE	TRUE	FALSE	TRUE	FALSE	TRUE	FALSE	FALSE	FALSE	FALSE	FALSE	FALSE	FALSE	FALSE
842	B4DDH2;Q9BYT3	Serine/threonine-protein kinase 33	STK33	SYQPWGNVPDANYT(0.208)S(0.792)DEEEEK	15	400;441;254	899;6695	157.11	2.38795e-37	0.791644	41161	36289.9	40387.2	38713.4	40816.9	38180.8	0.881657	0.958557	0.935416	0.721618	1.20642	1.13935	1.22178	0.794547	0.82101	0.945778	0.0433623	FALSE	FALSE	FALSE	FALSE	FALSE	FALSE	TRUE	FALSE	FALSE	FALSE	FALSE	FALSE	FALSE	FALSE	FALSE	FALSE	FALSE	FALSE	FALSE	FALSE
843	B4DEH8;Q86U42-2;Q92843-2	Polyadenylate-binding protein 2;Bcl-2-like protein 2	PABPN1;BCL2L2	QMNMS(1)PPPGNAGPVIMSIEEK	5	22;22;150;150;177	900;5601;6191	126.42	8.12039e-14	1	965730	751700	1.0115e+06	790743	1.05048e+06	789962	0.778375	0.781754	0.752001	0.974531	1.01605	0.892963	0.798718	0.769404	0.842141	0.803421	0.00344548	FALSE	FALSE	FALSE	FALSE	FALSE	FALSE	TRUE	FALSE	FALSE	FALSE	FALSE	FALSE	FALSE	FALSE	FALSE	FALSE	FALSE	FALSE	FALSE	TRUE
844	B4DFG0	Protein DEK	DEK	EPEMPGPREES(1)EEEEDEDDEEEEEEEK	11	32;32;32;37	903	46.15	0.000546909	1	0	0	0	0	0	0	0	0	0	0.979801	0.961011	0.968927	0	0	0	0	NA	FALSE	FALSE	FALSE	FALSE	FALSE	FALSE	TRUE	FALSE	FALSE	FALSE	FALSE	FALSE	FALSE	FALSE	FALSE	FALSE	FALSE	FALSE	FALSE	FALSE
845	B4DFG0	Protein DEK	DEK	S(1)LIVEGK	1	51;51;56	903	90.906	0.00622914	1	142230	89072.8	139705	94861.3	146443	103418	0.626259	0.679009	0.7062	0.979801	0.961011	0.968927	0.63917	0.706557	0.728848	0.691525	0.00250259	FALSE	FALSE	FALSE	FALSE	FALSE	FALSE	FALSE	FALSE	FALSE	FALSE	FALSE	FALSE	FALSE	FALSE	FALSE	FALSE	TRUE	FALSE	TRUE	FALSE
846	J3KT03	WD repeat and SOCS box-containing protein 1	WSB1	NVTNSSSLRLPRQNS(0.999)DGGQK	15	98;60;91;91;91	905	79.393	0.0101441	0.999423	44312	108943	140756	376313	134676	124999	2.45854	2.67351	0.928145	0	0	0	0	0	0	0	0.383236	FALSE	FALSE	FALSE	FALSE	FALSE	FALSE	FALSE	TRUE	FALSE	FALSE	FALSE	FALSE	FALSE	FALSE	FALSE	FALSE	TRUE	FALSE	FALSE	FALSE
847	C9J1M4	Protein ITFG3	ITFG3	S(1)QENLGNPSK	1	21;21;21;21;21;21;21;21;21;21;21;21	906	72.615	0.00128043	0.999995	12647	13336.2	14355.3	15126.3	14465.6	14767.4	1.0545	1.05371	1.02087	1.01642	0.952645	0.906535	1.03746	1.10609	1.12612	1.08989	0.505471	FALSE	FALSE	FALSE	FALSE	FALSE	FALSE	TRUE	FALSE	FALSE	FALSE	FALSE	TRUE	FALSE	FALSE	TRUE	FALSE	FALSE	FALSE	FALSE	FALSE
848	B4DGI9	Transcription factor 12	TCF12	EKDENLHEPPS(0.038)S(0.038)DDMKS(0.661)DDES(0.225)S(0.037)QK	17	560;540;564;174;394;304;370;198	907	53.381	0.00533781	0.660914	71550	52953.7	82961.9	45542.5	73976.6	55615	0.740093	0.548957	0.751792	1.02073	0.97035	0.888046	0.725065	0.565731	0.846569	0.712455	0.00604277	FALSE	FALSE	FALSE	FALSE	FALSE	FALSE	TRUE	TRUE	FALSE	FALSE	FALSE	TRUE	FALSE	FALSE	FALSE	FALSE	FALSE	TRUE	FALSE	FALSE
849	B4DGI9	Transcription factor 12	TCF12	EKDENLHEPPS(0.174)S(0.174)DDMKS(0.174)DDES(0.242)S(0.237)QK	21	564;544;568;178;398;308;374;202	907	43.888	0.00535544	0.241757	0	0	0	0	0	0	0	0	0	1.02073	0.97035	0.888046	0	0	0	0	NA	FALSE	FALSE	FALSE	FALSE	FALSE	FALSE	TRUE	TRUE	FALSE	FALSE	FALSE	TRUE	FALSE	FALSE	FALSE	FALSE	FALSE	TRUE	FALSE	FALSE
850	B4DGI9	Transcription factor 12	TCF12	VS(0.189)S(0.162)RGRT(0.162)S(0.162)S(0.162)T(0.162)NEDEDLNPEQK	2	572;552;576;186;406;316;382	907	93.767	1.51824e-05	0.189355	0	0	0	0	0	0	0	0	0	1.02073	0.97035	0.888046	0	0	0	0	NA	FALSE	FALSE	FALSE	FALSE	FALSE	FALSE	TRUE	TRUE	FALSE	FALSE	FALSE	TRUE	FALSE	FALSE	TRUE	TRUE	FALSE	TRUE	FALSE	FALSE
851	B4DGI9	Transcription factor 12	TCF12	VS(0.167)S(0.167)RGRT(0.167)S(0.167)S(0.167)T(0.167)NEDEDLNPEQK	3	573;553;577;187;407;317;383	907	57.238	0.000987404	0.166667	0	0	0	0	0	0	0	0	0	1.02073	0.97035	0.888046	0	0	0	0	NA	FALSE	FALSE	FALSE	FALSE	FALSE	FALSE	TRUE	TRUE	FALSE	FALSE	FALSE	TRUE	FALSE	FALSE	TRUE	TRUE	FALSE	FALSE	FALSE	FALSE
852	B4DGI9	Transcription factor 12	TCF12	VS(0.001)S(0.005)RGRT(0.248)S(0.248)S(0.248)T(0.248)NEDEDLNPEQK	8	578;558;582;192;412;322;388	907	78.917	0.000159535	0.248399	0	0	0	0	0	0	0	0	0	1.02073	0.97035	0.888046	0	0	0	0	NA	FALSE	FALSE	FALSE	FALSE	FALSE	FALSE	TRUE	TRUE	FALSE	FALSE	FALSE	FALSE	FALSE	FALSE	TRUE	TRUE	FALSE	FALSE	FALSE	FALSE
853	B4DGI9	Transcription factor 12	TCF12	VS(0.001)S(0.003)RGRT(0.02)S(0.004)S(0.486)T(0.486)NEDEDLNPEQK	9	579;559;583;193;413;323;389	907	118.37	1.97369e-09	0.486347	0	0	0	0	0	0	0	0	0	1.02073	0.97035	0.888046	0	0	0	0	NA	FALSE	FALSE	FALSE	FALSE	FALSE	FALSE	TRUE	TRUE	FALSE	FALSE	FALSE	FALSE	FALSE	FALSE	TRUE	TRUE	FALSE	FALSE	FALSE	FALSE
854	B4DGM3	SWI/SNF-related matrix-associated actin-dependent regulator of chromatin subfamily E member 1	SMARCE1	EAAEQAERS(0.787)QS(0.101)S(0.112)IVPEEEQAANK	9	296;244;279;244;314;279;314;108;128	908	72.058	0.00828262	0.786995	163330	208305	198791	210569	166754	151572	1.27536	1.05924	0.908953	1.00313	0.952094	0.994069	1.27139	1.11254	0.914377	1.09944	0.576498	FALSE	FALSE	FALSE	FALSE	FALSE	TRUE	FALSE	FALSE	FALSE	FALSE	FALSE	TRUE	FALSE	FALSE	FALSE	FALSE	FALSE	FALSE	TRUE	FALSE
855	B4DGM3	SWI/SNF-related matrix-associated actin-dependent regulator of chromatin subfamily E member 1	SMARCE1	EAAEQAERS(0.087)QS(0.456)S(0.456)IVPEEEQAANK	11	298;246;281;246;316;281;316;110;130	908	72.21	0.00337383	0.456392	0	0	0	0	0	0	0	0	0	1.00313	0.952094	0.994069	0	0	0	0	NA	FALSE	FALSE	FALSE	FALSE	FALSE	TRUE	FALSE	FALSE	FALSE	FALSE	FALSE	TRUE	FALSE	FALSE	FALSE	FALSE	FALSE	FALSE	TRUE	FALSE
856	B4DGM3	SWI/SNF-related matrix-associated actin-dependent regulator of chromatin subfamily E member 1	SMARCE1	EAAEQAERS(0.087)QS(0.456)S(0.456)IVPEEEQAANK	12	299;247;282;247;317;282;317;111;131	908	72.21	0.00337383	0.456392	0	0	0	0	0	0	0	0	0	1.00313	0.952094	0.994069	0	0	0	0	NA	FALSE	FALSE	FALSE	FALSE	FALSE	TRUE	FALSE	FALSE	FALSE	FALSE	FALSE	TRUE	FALSE	FALSE	FALSE	FALSE	FALSE	FALSE	TRUE	FALSE
857	B4DGM3	SWI/SNF-related matrix-associated actin-dependent regulator of chromatin subfamily E member 1	SMARCE1	FLEST(0.002)DS(0.998)FNNELK	7	247;195;230;195;265;230;265;249;59;79	908	148.18	0.00272882	0.998347	16129	7751.18	21863.1	13256.4	12764	9806.64	0.480574	0.606335	0.768302	1.00313	0.952094	0.994069	0.479076	0.636844	0.772887	0.629602	0.113696	FALSE	FALSE	FALSE	FALSE	FALSE	TRUE	FALSE	FALSE	FALSE	FALSE	FALSE	FALSE	FALSE	FALSE	FALSE	FALSE	FALSE	FALSE	FALSE	FALSE
858	B4DHR0		RABEP2	RRPGADSIS(1)S(0.999)Y(0.874)EAQIT(0.127)ALK	9	24	911	72.676	0.0163732	0.999613	0	0	0	0	0	0	0	0	0	0	0	0	0	0	0	0	NA	FALSE	FALSE	FALSE	FALSE	FALSE	TRUE	TRUE	FALSE	FALSE	FALSE	FALSE	FALSE	FALSE	FALSE	FALSE	FALSE	FALSE	FALSE	FALSE	FALSE
859	B4DHR0		RABEP2	RRPGADSIS(1)S(0.999)Y(0.874)EAQIT(0.127)ALK	10	25	911	72.676	0.0163732	0.998523	0	0	0	0	0	0	0	0	0	0	0	0	0	0	0	0	NA	FALSE	FALSE	FALSE	FALSE	FALSE	TRUE	TRUE	FALSE	FALSE	FALSE	FALSE	FALSE	FALSE	FALSE	FALSE	FALSE	FALSE	FALSE	FALSE	FALSE
860	G8JLH2	M-phase inducer phosphatase 2	CDC25B	S(1)EAGSGAASSSGEDK	1	114;114;164;178;164	914	228.11	1.51679e-29	1	291800	354544	385359	332954	371840	373007	1.21502	0.864012	1.00314	0	0	0	0	0	0	0	0.91157	FALSE	FALSE	FALSE	FALSE	FALSE	FALSE	TRUE	TRUE	FALSE	FALSE	FALSE	TRUE	FALSE	TRUE	TRUE	FALSE	FALSE	FALSE	FALSE	FALSE
861	G8JLH2	M-phase inducer phosphatase 2	CDC25B	S(0.5)EAGS(0.5)GAAS(0.001)SSGEDK	5	118;118;168;182;168	914	96.707	0.00776936	0.499661	0	0	0	0	0	0	0	0	0	0	0	0	0	0	0	0	NA	FALSE	FALSE	FALSE	FALSE	FALSE	FALSE	TRUE	TRUE	FALSE	FALSE	FALSE	FALSE	FALSE	TRUE	TRUE	FALSE	FALSE	FALSE	FALSE	FALSE
862	F8WAQ2	Ermin	ERMN	LQGNMLLNS(0.174)S(0.826)MEDK	10	73;73;73;73;73;73;73;86	915	70.942	0.0211785	0.825986	15028	15656	16366.8	13575.6	12225.6	13678.9	1.04179	0.82946	1.11887	0	0	0	0	0	0	0	0.875721	FALSE	FALSE	FALSE	FALSE	FALSE	FALSE	TRUE	FALSE	FALSE	TRUE	FALSE	FALSE	TRUE	FALSE	FALSE	FALSE	TRUE	FALSE	FALSE	FALSE
863	B4DJY2	Transmembrane protein 233	TMEM233	S(0.917)QY(0.083)APSPDFK	1	2	921	55.567	0.0026692	0.916759	11792	11330.3	9461.63	11758.1	13663.3	10116.3	0.960848	1.24272	0.740403	0	0	0	0	0	0	0	0.696452	FALSE	TRUE	FALSE	FALSE	TRUE	FALSE	FALSE	FALSE	FALSE	FALSE	FALSE	TRUE	FALSE	FALSE	FALSE	FALSE	FALSE	FALSE	FALSE	TRUE
864	B4DLC8	Signal transducer and activator of transcription 2	STAT2	GKT(1)PS(1)LDPHQT(1)KEQK	5	183;183;187	924	67.115	0.00118989	1	0	0	0	0	0	0	0	0	0	0.903682	0.958762	0.975148	0	0	0	0	NA	FALSE	FALSE	FALSE	FALSE	FALSE	FALSE	FALSE	FALSE	FALSE	FALSE	FALSE	FALSE	FALSE	FALSE	FALSE	FALSE	FALSE	FALSE	FALSE	TRUE
865	B4DP81	Centrosomal protein of 76 kDa	CEP76	ELNFVTDSVEQELPS(0.5)S(0.5)PK	15	82;82;82	931	120.99	0.000610861	0.5	56694	49316	56054.2	51031.7	47360	46266.5	0.869863	0.9104	0.97691	0	0	0	0	0	0	0	0.273489	FALSE	TRUE	TRUE	FALSE	FALSE	FALSE	FALSE	FALSE	FALSE	FALSE	FALSE	FALSE	FALSE	FALSE	TRUE	FALSE	FALSE	FALSE	FALSE	TRUE
866	B4DP81	Centrosomal protein of 76 kDa	CEP76	ELNFVTDSVEQELPS(0.048)S(0.952)PK	16	83;83;83	931	120.99	1.40519e-07	0.952059	228400	226051	239009	249342	224281	229970	0.989717	1.04323	1.02536	0	0	0	0	0	0	0	0.623126	FALSE	TRUE	TRUE	FALSE	FALSE	FALSE	FALSE	FALSE	FALSE	FALSE	FALSE	FALSE	FALSE	FALSE	TRUE	FALSE	FALSE	FALSE	FALSE	TRUE
867	B4DR80	Serine/threonine-protein kinase 24;Serine/threonine-protein kinase 24 36 kDa subunit;Serine/threonine-protein kinase 24 12 kDa subunit	STK24	AHS(1)PVQSGLPGMQNLK	3	4;4	936	141.71	4.1027e-48	1	688750	538639	690071	571047	684979	497016	0.782052	0.827519	0.725594	0.877586	1.02463	1.08025	0.89114	0.807627	0.671688	0.790152	0.018786	FALSE	FALSE	FALSE	FALSE	FALSE	FALSE	FALSE	TRUE	FALSE	FALSE	FALSE	FALSE	FALSE	FALSE	FALSE	FALSE	FALSE	FALSE	FALSE	TRUE
868	B4DR80	Serine/threonine-protein kinase 24;Serine/threonine-protein kinase 24 36 kDa subunit;Serine/threonine-protein kinase 24 12 kDa subunit	STK24	AHS(0.46)PVQS(0.54)GLPGMQNLK	7	8;8	936	35.659	1.90162e-10	0.540459	126360	101510	126784	114453	126946	109988	0.803343	0.90274	0.866415	0.877586	1.02463	1.08025	0.915401	0.881039	0.802048	0.866162	0.0412436	FALSE	FALSE	FALSE	FALSE	FALSE	FALSE	FALSE	TRUE	FALSE	FALSE	FALSE	FALSE	FALSE	FALSE	FALSE	FALSE	FALSE	FALSE	FALSE	TRUE
869	B4DTS2	Serine/threonine-protein kinase;Serine/threonine-protein kinase D2	PRKD2	S(0.479)S(0.479)T(0.02)T(0.022)LREGWVVHYSNK	1	395;238;395	941	67.644	0.00109103	0.478757	0	0	0	0	0	0	0	0	0	0	0	0	0	0	0	0	NA	FALSE	FALSE	FALSE	FALSE	FALSE	TRUE	TRUE	TRUE	FALSE	FALSE	FALSE	FALSE	FALSE	TRUE	TRUE	FALSE	FALSE	FALSE	FALSE	FALSE
870	B4DTS2	Serine/threonine-protein kinase;Serine/threonine-protein kinase D2	PRKD2	S(0.479)S(0.479)T(0.02)T(0.022)LREGWVVHYSNK	2	396;239;396	941	67.644	0.00109103	0.478757	0	0	0	0	0	0	0	0	0	0	0	0	0	0	0	0	NA	FALSE	FALSE	FALSE	FALSE	FALSE	TRUE	TRUE	TRUE	FALSE	FALSE	FALSE	FALSE	FALSE	TRUE	TRUE	FALSE	FALSE	FALSE	FALSE	FALSE
871	B4DY08		HNRNPC	MESEGGADDS(1)AEEGDLLDDDDNEDRGDDQVK	10	247	954	197.8	4.537e-97	0.999999	402550	408941	414350	396831	409464	410222	1.01588	0.95772	1.00185	0	0	0	0	0	0	0	0.563284	FALSE	FALSE	FALSE	FALSE	FALSE	FALSE	TRUE	FALSE	FALSE	FALSE	FALSE	FALSE	FALSE	FALSE	FALSE	FALSE	FALSE	FALSE	FALSE	FALSE
872	B4DY08;G3V5V7;P07910-2	Heterogeneous nuclear ribonucleoproteins C1/C2	HNRNPC	NDKS(1)EEEQSSSSVK	4	220;220;117;220;233;220;219;232;177;153;141	954;2049;3388	195.89	2.01456e-09	1	2099200	2.45261e+06	2.36304e+06	2.28339e+06	2.37184e+06	2.30431e+06	1.16836	0.966292	0.97153	1.04089	1.01165	0.998544	1.12246	0.955162	0.972947	1.01685	0.552739	FALSE	FALSE	FALSE	FALSE	FALSE	TRUE	TRUE	FALSE	FALSE	FALSE	FALSE	FALSE	FALSE	FALSE	FALSE	FALSE	FALSE	FALSE	FALSE	FALSE
873	B4DY08;G3V5V7;P07910-2	Heterogeneous nuclear ribonucleoproteins C1/C2	HNRNPC	SEEEQS(0.774)S(0.105)S(0.105)S(0.015)VK	6	225;225;122;225;238;225;224;237;182;158;146	954;2049;3388	180.85	7.69861e-05	0.774434	15781	11337.5	15022.3	11581.4	14273.9	12299.3	0.718426	0.77095	0.861658	1.04089	1.01165	0.998544	0.690202	0.762069	0.862915	0.771729	0.00515425	FALSE	FALSE	FALSE	FALSE	FALSE	TRUE	TRUE	FALSE	FALSE	FALSE	FALSE	FALSE	FALSE	FALSE	FALSE	FALSE	FALSE	FALSE	FALSE	FALSE
874	B4DY08;G3V5V7;P07910-2	Heterogeneous nuclear ribonucleoproteins C1/C2	HNRNPC	SEEEQS(0.002)S(0.984)S(0.012)S(0.002)VK	7	226;226;123;226;239;226;225;238;183;159;147	954;2049;3388	215.93	4.58183e-20	0.984448	385150	293072	425314	305743	436127	309556	0.760931	0.718865	0.709784	1.04089	1.01165	0.998544	0.731037	0.710584	0.710819	0.71748	0.0121145	FALSE	FALSE	FALSE	FALSE	FALSE	TRUE	TRUE	FALSE	FALSE	FALSE	FALSE	FALSE	FALSE	FALSE	FALSE	FALSE	FALSE	FALSE	FALSE	FALSE
875	B4DY08;G3V5V7;P07910-2	Heterogeneous nuclear ribonucleoproteins C1/C2	HNRNPC	SEEEQSS(0.029)S(0.958)S(0.013)VK	8	227;227;124;227;240;227;226;239;184;160;148	954;2049;3388	166.62	7.27917e-07	0.958297	32333	31565.2	64498.2	37980.1	45785.2	29900.9	0.976252	0.588855	0.653069	1.04089	1.01165	0.998544	0.9379	0.582072	0.654021	0.724664	0.259537	FALSE	FALSE	FALSE	FALSE	FALSE	TRUE	TRUE	FALSE	FALSE	FALSE	FALSE	FALSE	FALSE	FALSE	FALSE	FALSE	FALSE	FALSE	FALSE	FALSE
876	B4DY08;G3V5V7;P07910-2	Heterogeneous nuclear ribonucleoproteins C1/C2	HNRNPC	SEEEQSSS(0.02)S(0.98)VK	9	228;228;125;228;241;228;227;240;185;161;149	954;2049;3388	180.85	9.7753e-08	0.979747	2463500	2.63846e+06	2.87683e+06	2.15638e+06	3.11633e+06	2.54236e+06	1.07102	0.749568	0.815817	1.04089	1.01165	0.998544	1.02895	0.740933	0.817007	0.862295	0.200829	FALSE	FALSE	FALSE	FALSE	FALSE	TRUE	TRUE	FALSE	FALSE	FALSE	FALSE	FALSE	FALSE	FALSE	FALSE	FALSE	FALSE	FALSE	FALSE	FALSE
877	B4DY08;G3V5V7;P07910-2	Heterogeneous nuclear ribonucleoproteins C1/C2	HNRNPC	SGQRGS(1)S(1)KS(1)GK	6	169;169;182;182;66;169;182;169;169;182;102;90	954;2049;3388	79.885	0.0212235	0.999996	0	0	0	0	0	0	0	0	0	1.04089	1.01165	0.998544	0	0	0	0	NA	FALSE	FALSE	FALSE	FALSE	FALSE	TRUE	FALSE	TRUE	FALSE	FALSE	FALSE	FALSE	FALSE	FALSE	TRUE	FALSE	FALSE	FALSE	FALSE	FALSE
878	B4DY08;G3V5V7;P07910-2	Heterogeneous nuclear ribonucleoproteins C1/C2	HNRNPC	SGQRGS(1)S(1)KS(1)GK	7	170;170;183;183;67;170;183;170;170;183;103;91	954;2049;3388	79.885	0.0212235	0.999995	0	0	0	0	0	0	0	0	0	1.04089	1.01165	0.998544	0	0	0	0	NA	FALSE	FALSE	FALSE	FALSE	FALSE	TRUE	FALSE	TRUE	FALSE	FALSE	FALSE	FALSE	FALSE	FALSE	TRUE	FALSE	FALSE	FALSE	FALSE	FALSE
879	B4DY08;G3V5V7;P07910-2	Heterogeneous nuclear ribonucleoproteins C1/C2	HNRNPC	SGQRGS(1)S(1)KS(1)GK	9	172;172;185;185;69;172;185;172;172;185;105;93	954;2049;3388	79.885	0.0212235	1	0	0	0	0	0	0	0	0	0	1.04089	1.01165	0.998544	0	0	0	0	NA	FALSE	FALSE	FALSE	FALSE	FALSE	TRUE	FALSE	FALSE	FALSE	FALSE	FALSE	FALSE	FALSE	FALSE	TRUE	FALSE	FALSE	FALSE	FALSE	FALSE
880	B4DY09	Interleukin enhancer-binding factor 2	ILF2	KEGEEEEENTEEPPQGEEEES(0.969)MET(0.031)QE	21	347;385	955	113.17	9.82503e-12	0.968887	455350	294429	492055	353074	397931	337049	0.6466	0.717551	0.847002	1.05648	0.987755	1.09032	0.612032	0.726446	0.776835	0.705104	0.0276816	FALSE	FALSE	FALSE	FALSE	FALSE	TRUE	FALSE	FALSE	FALSE	FALSE	FALSE	TRUE	FALSE	FALSE	FALSE	FALSE	TRUE	TRUE	FALSE	FALSE
881	B4DYM4	SUN domain-containing ossification factor	SUCO	S(0.056)GS(0.327)LPS(0.617)LHDIIK	6	858;1229;1380;666	956	116.51	5.82513e-07	0.616506	5636.8	4939.68	5984.62	5039.95	6157.24	4903.11	0.876327	0.842151	0.796316	1.12891	1.17911	1.10532	0.776257	0.714225	0.720439	0.736974	0.0186416	FALSE	FALSE	FALSE	FALSE	FALSE	TRUE	FALSE	TRUE	FALSE	TRUE	FALSE	FALSE	FALSE	FALSE	FALSE	FALSE	TRUE	FALSE	TRUE	FALSE
882	B4DYM4	SUN domain-containing ossification factor	SUCO	S(1)LQLTGK	1	710;1081;1232;518	956	69.275	0.00815018	0.999996	1923.1	2013.99	1756.03	1855.36	1814.79	2215.05	1.04726	1.05656	1.22055	1.12891	1.17911	1.10532	0.927672	0.896068	1.10425	0.975997	0.190532	FALSE	FALSE	FALSE	FALSE	FALSE	FALSE	TRUE	TRUE	FALSE	TRUE	FALSE	FALSE	FALSE	TRUE	TRUE	FALSE	FALSE	FALSE	FALSE	FALSE
883	B4DYM4	SUN domain-containing ossification factor	SUCO	SNQY(0.014)PS(0.986)PK	6	684;1055;1206;492	956	49.466	0.0194261	0.985543	17356	16676	19192.4	19520.5	20452.9	18917.9	0.96082	1.01709	0.924949	1.12891	1.17911	1.10532	0.851102	0.862592	0.836815	0.850169	0.640773	FALSE	TRUE	TRUE	TRUE	FALSE	FALSE	FALSE	FALSE	FALSE	FALSE	FALSE	FALSE	FALSE	FALSE	FALSE	FALSE	FALSE	FALSE	FALSE	TRUE
884	B4DZ31		PARPBP	LAAVMRQSQLLDFLS(1)GK	15	214	958	78.069	0.0107459	0.999987	37275	52022.2	42247.8	40983.2	43879.2	46850.4	1.39563	0.970067	1.06771	0	0	0	0	0	0	0	0.231258	FALSE	FALSE	FALSE	FALSE	FALSE	FALSE	FALSE	FALSE	FALSE	TRUE	FALSE	TRUE	FALSE	FALSE	TRUE	FALSE	FALSE	FALSE	FALSE	FALSE
885	B4E0Y9	Serine/threonine-protein kinase 26	STK26	AHS(1)PVAVQVPGMQNNIADPEELFTK	3	4;4;4;4	964	52.162	5.19965e-09	0.99999	133300	90376.3	150879	91597.7	138458	100303	0.677992	0.607093	0.72443	0.649758	0.933612	1.0227	1.04345	0.650262	0.70835	0.800688	0.00334091	FALSE	FALSE	FALSE	FALSE	FALSE	FALSE	FALSE	FALSE	FALSE	FALSE	FALSE	FALSE	FALSE	FALSE	FALSE	FALSE	FALSE	FALSE	FALSE	TRUE
886	B4E1E4	Eukaryotic translation initiation factor 4E type 2	EIF4E2	FDALKDDDS(1)GDHDQNEENSTQK	9	13;13;13;13;13;13;13	965	66.467	0.00029478	0.999931	33083	24992.6	33367.8	27747.9	33352.4	27653.2	0.755453	0.831576	0.82912	1.39382	0.895296	0.90372	0.542001	0.928828	0.917452	0.796094	0.0180812	FALSE	FALSE	FALSE	FALSE	FALSE	FALSE	FALSE	FALSE	FALSE	FALSE	FALSE	TRUE	FALSE	FALSE	FALSE	FALSE	FALSE	FALSE	FALSE	FALSE
887	B4E2D5	Transcription factor SPT20 homolog	SUPT20H	ADEES(0.05)DS(0.104)QMS(0.324)PS(0.104)HS(0.104)S(0.104)T(0.104)DDHS(0.104)NWFIIGSK	10	345;369;381;382;381;381	967	61.558	0.000123778	0.323594	0	0	0	0	0	0	0	0	0	0	0	0	0	0	0	0	NA	FALSE	FALSE	FALSE	FALSE	FALSE	TRUE	FALSE	TRUE	FALSE	FALSE	FALSE	TRUE	FALSE	FALSE	FALSE	FALSE	FALSE	FALSE	FALSE	TRUE
888	B4E2D5	Transcription factor SPT20 homolog	SUPT20H	MSHSSSGSASLSQVS(1)PGK	15	401;425;437;438;437;437;48	967	173.36	3.51874e-39	1	10571	10782.4	10526	11967.9	11635.8	10110.8	1.02	1.13699	0.868937	0	0	0	0	0	0	0	0.951364	FALSE	TRUE	FALSE	TRUE	FALSE	TRUE	FALSE	TRUE	FALSE	TRUE	FALSE	TRUE	FALSE	FALSE	FALSE	FALSE	FALSE	FALSE	FALSE	TRUE
889	B4E2Q0	Calcium-transporting ATPase;Calcium-transporting ATPase type 2C member 1	ATP2C1	HVSST(0.006)S(0.009)S(0.085)S(0.899)FLEV	8	949;899;915;869;910;915;915	968	106.4	4.92785e-05	0.899241	18918	14922.9	19268.6	17225.1	19749.8	17280.6	0.788818	0.893948	0.874977	1.13612	0.992124	1.0769	0.69431	0.901045	0.812493	0.802616	0.0567735	FALSE	FALSE	FALSE	FALSE	FALSE	TRUE	TRUE	TRUE	FALSE	FALSE	FALSE	FALSE	FALSE	FALSE	FALSE	FALSE	FALSE	FALSE	TRUE	FALSE
890	B5MBX0	Sororin	CDCA5	PWAPDMTLPGIS(1)PPPEK	12	209;209	973	96.489	2.74436e-06	1	33553	22102	51207.8	29974.9	47715.3	35238.7	0.65872	0.585357	0.73852	1.08731	1.07849	1.20184	0.605828	0.542758	0.61449	0.587692	0.0924613	FALSE	FALSE	FALSE	FALSE	FALSE	FALSE	FALSE	FALSE	FALSE	FALSE	FALSE	FALSE	FALSE	FALSE	FALSE	FALSE	TRUE	FALSE	FALSE	TRUE
891	B5MBX0	Sororin	CDCA5	S(0.001)GPRAPS(0.791)PT(0.208)K	7	21;21	973	50.222	0.0235124	0.791102	6459.7	9065.99	7840.05	8602.16	7960.13	9948.85	1.40347	1.09721	1.24983	1.08731	1.07849	1.20184	1.29078	1.01736	1.03993	1.11602	0.0476387	FALSE	TRUE	FALSE	TRUE	FALSE	FALSE	TRUE	TRUE	FALSE	TRUE	FALSE	TRUE	FALSE	FALSE	TRUE	FALSE	FALSE	FALSE	FALSE	TRUE
892	B5MBX0	Sororin	CDCA5	T(0.176)HS(0.643)VPAT(0.176)PT(0.004)STPVPNPEAESSSK	3	107;107	973	97.589	0.000824839	0.643365	137200	99488.8	129683	85064.8	169389	92159.9	0.725137	0.655943	0.544072	1.08731	1.07849	1.20184	0.666912	0.608207	0.452698	0.575939	0.0373098	FALSE	FALSE	FALSE	FALSE	FALSE	FALSE	FALSE	TRUE	FALSE	TRUE	FALSE	FALSE	TRUE	FALSE	FALSE	FALSE	FALSE	FALSE	FALSE	TRUE
893	B5MBX5		LBH	TEVMMNTQPMEEIGLS(1)PRK	16	17	974	112.85	9.34903e-28	1	137260	114750	146021	132474	151443	123797	0.836005	0.907225	0.817451	0	0	0	0	0	0	0	0.0340761	FALSE	TRUE	TRUE	TRUE	FALSE	FALSE	FALSE	FALSE	FALSE	TRUE	FALSE	TRUE	FALSE	FALSE	FALSE	FALSE	FALSE	FALSE	FALSE	TRUE
894	B5MCR8	Zinc transporter 6	SLC30A6	PS(0.563)S(0.437)PPPEFSFNTPGK	2	307;352;358;381;421	982	100.77	4.11545e-08	0.563407	7907.5	9982.73	10597.9	9279.66	11710.2	10137.7	1.26244	0.875612	0.865721	1.10571	0.96045	1.0155	1.14174	0.911668	0.852507	0.968639	0.834509	FALSE	TRUE	FALSE	TRUE	FALSE	TRUE	FALSE	FALSE	FALSE	FALSE	FALSE	FALSE	FALSE	FALSE	FALSE	FALSE	TRUE	FALSE	FALSE	TRUE
895	B5MCR8	Zinc transporter 6	SLC30A6	GTDDLNPVT(0.001)S(0.004)T(0.003)PAKPS(0.485)S(0.485)PPPEFS(0.019)FNT(0.002)PGK	17	308;353;359;382;422	982	85.489	4.11545e-08	0.485398	0	0	0	0	0	0	0	0	0	1.10571	0.96045	1.0155	0	0	0	0	NA	FALSE	TRUE	FALSE	TRUE	FALSE	TRUE	FALSE	FALSE	FALSE	FALSE	FALSE	FALSE	FALSE	FALSE	FALSE	FALSE	TRUE	FALSE	FALSE	TRUE
896	B5MD17	Chromobox protein homolog 1	CBX1	ADS(1)DSEDKGEESK	3	89;89;89;89;89	983	211.57	5.2225e-63	0.999935	1393300	1.54853e+06	1.66465e+06	1.43388e+06	1.71437e+06	1.57998e+06	1.11141	0.861373	0.921612	1.03332	0.987693	1.03757	1.07557	0.872106	0.888239	0.945306	0.57085	FALSE	FALSE	FALSE	FALSE	FALSE	FALSE	TRUE	FALSE	FALSE	FALSE	FALSE	FALSE	FALSE	FALSE	FALSE	FALSE	FALSE	TRUE	FALSE	FALSE
897	B5MDQ0	DNA excision repair protein ERCC-6-like	ERCC6L	ARRIVS(1)DGEDEDDS(1)FK	6	905;1028	987	172.93	3.40708e-19	1	107910	130854	123607	144328	120945	131661	1.21262	1.16764	1.0886	1.02695	1.0345	1.0469	1.1808	1.1287	1.03983	1.11644	0.0505066	FALSE	FALSE	FALSE	FALSE	FALSE	FALSE	TRUE	TRUE	FALSE	TRUE	FALSE	FALSE	FALSE	FALSE	FALSE	FALSE	TRUE	TRUE	FALSE	FALSE
898	B5MDQ0	DNA excision repair protein ERCC-6-like	ERCC6L	ARRIVS(1)DGEDEDDS(1)FK	14	913;1036	987	140.35	0.0043024	1	102890	73407.6	109926	84193.3	136153	88537.6	0.713457	0.765908	0.650282	1.02695	1.0345	1.0469	0.694735	0.740366	0.621147	0.685416	0.059743	FALSE	FALSE	FALSE	FALSE	FALSE	FALSE	TRUE	TRUE	FALSE	TRUE	FALSE	FALSE	FALSE	FALSE	FALSE	FALSE	TRUE	TRUE	FALSE	FALSE
899	B5MDQ0	DNA excision repair protein ERCC-6-like	ERCC6L	GT(0.024)GS(0.913)ADS(0.063)IATLPK	4	684;807	987	124.81	6.6547e-10	0.913009	37580	29371.3	45202.1	30184.2	42601	28381	0.781567	0.667761	0.666205	1.02695	1.0345	1.0469	0.761057	0.645492	0.636357	0.680969	0.0256112	FALSE	FALSE	FALSE	FALSE	FALSE	TRUE	FALSE	FALSE	FALSE	FALSE	FALSE	FALSE	FALSE	FALSE	FALSE	FALSE	TRUE	FALSE	FALSE	FALSE
900	B5MDQ0	DNA excision repair protein ERCC-6-like	ERCC6L	NDIS(0.995)PPGRFFS(0.002)S(0.002)QIPSSVNK	4	946;1069	987	84.159	0.00147806	0.995198	146110	133012	174855	156545	155553	149211	0.910352	0.895286	0.959229	1.02695	1.0345	1.0469	0.886463	0.865429	0.916253	0.889382	0.316729	FALSE	TRUE	TRUE	FALSE	TRUE	FALSE	FALSE	TRUE	FALSE	TRUE	FALSE	TRUE	FALSE	FALSE	FALSE	FALSE	FALSE	FALSE	FALSE	TRUE
901	B5MDQ0	DNA excision repair protein ERCC-6-like	ERCC6L	NDIS(0.385)PPGRFFS(0.564)S(0.051)QIPSSVNK	11	953;1076	987	99.957	1.57922e-05	0.564059	51444	48707.7	60750.9	52670.7	56518.3	53426	0.94681	0.866994	0.945287	1.02695	1.0345	1.0469	0.921964	0.838081	0.902936	0.88766	0.224749	FALSE	TRUE	FALSE	FALSE	TRUE	FALSE	FALSE	TRUE	FALSE	TRUE	FALSE	TRUE	FALSE	FALSE	FALSE	FALSE	TRUE	FALSE	FALSE	TRUE
902	B5MDQ0	DNA excision repair protein ERCC-6-like	ERCC6L	NDIS(0.285)PPGRFFS(0.357)S(0.357)QIPS(0.001)SVNK	12	954;1077	987	58.418	0.00200813	0.357318	0	0	0	0	0	0	0	0	0	1.02695	1.0345	1.0469	0	0	0	0	NA	FALSE	TRUE	FALSE	FALSE	TRUE	TRUE	FALSE	TRUE	FALSE	TRUE	FALSE	TRUE	FALSE	FALSE	FALSE	FALSE	TRUE	FALSE	FALSE	TRUE
903	B5MDQ0	DNA excision repair protein ERCC-6-like	ERCC6L	PSALAQETSLGAPEPLSGEQLVGS(1)PQDK	24	1065;1188	987	140.34	2.102e-25	0.999921	86698	105834	118163	103242	105236	112993	1.22072	0.873731	1.07371	1.02695	1.0345	1.0469	1.18869	0.844593	1.0256	1.01963	0.71145	FALSE	TRUE	FALSE	FALSE	TRUE	FALSE	FALSE	FALSE	FALSE	FALSE	FALSE	FALSE	FALSE	FALSE	FALSE	FALSE	FALSE	FALSE	FALSE	TRUE
904	E7EW69	Septin-10	2010-09-01	ATSEIFHS(0.006)QS(0.775)FLAT(0.11)GS(0.11)NLRK	10	434;419;434;434;434;411	989	51.301	0.00278012	0.774769	13879	17822.5	10294.5	11673.1	18227.7	11514.6	1.28413	1.13392	0.631709	1.08014	1.00451	1.01484	1.18886	1.12883	0.62247	0.980052	0.888203	FALSE	FALSE	FALSE	FALSE	FALSE	FALSE	FALSE	TRUE	FALSE	TRUE	FALSE	TRUE	FALSE	TRUE	FALSE	FALSE	FALSE	FALSE	TRUE	FALSE
905	E7EW69	Septin-10	2010-09-01	VNAAMNGQLPFAVVGS(1)MDEVK	16	264;249;264;264;264;241;71	989	45.257	0.00961902	1	68435	68410	66902.4	64111.8	73464.7	64365.7	0.999635	0.958289	0.876145	1.08014	1.00451	1.01484	0.925468	0.953985	0.86333	0.914261	0.184546	FALSE	FALSE	FALSE	FALSE	FALSE	FALSE	TRUE	FALSE	FALSE	FALSE	FALSE	FALSE	FALSE	FALSE	FALSE	FALSE	FALSE	FALSE	FALSE	FALSE
906	B7WP74	Pre-mRNA-splicing factor CWC22 homolog	CWC22	S(0.693)PS(0.274)PGRRNPET(0.231)S(0.211)VT(0.177)QS(0.149)S(0.137)S(0.127)AQDEPATK	1	91;91	993	57.78	0.000873775	0.693296	0	0	0	0	0	0	0	0	0	0	0	0	0	0	0	0	NA	FALSE	TRUE	FALSE	TRUE	TRUE	TRUE	FALSE	TRUE	FALSE	FALSE	FALSE	FALSE	FALSE	TRUE	TRUE	FALSE	TRUE	FALSE	FALSE	TRUE
907	B7WP74	Pre-mRNA-splicing factor CWC22 homolog	CWC22	S(0.285)PS(0.296)PGRRNPET(0.221)S(0.228)VT(0.236)QS(0.252)S(0.247)S(0.235)AQDEPATK	3	93;93	993	57.78	0.000873775	0.295892	0	0	0	0	0	0	0	0	0	0	0	0	0	0	0	0	NA	FALSE	TRUE	FALSE	TRUE	TRUE	TRUE	FALSE	TRUE	FALSE	FALSE	FALSE	TRUE	FALSE	TRUE	TRUE	FALSE	TRUE	FALSE	FALSE	TRUE
908	B7WPE2;G3V1D0	Echinoderm microtubule-associated protein-like 3	EML3	AIS(0.804)S(0.18)ANLLVRS(0.005)GS(0.005)T(0.005)ES(0.003)RGGK	3	177;176;148;170;176	995;1997	72.805	0.000166802	0.803501	14074	16744.6	14166.2	14392.9	14912.6	15275.9	1.18975	1.01601	1.02436	0	0	0	0	0	0	0	0.249731	FALSE	FALSE	FALSE	FALSE	FALSE	TRUE	FALSE	FALSE	FALSE	TRUE	FALSE	FALSE	FALSE	FALSE	FALSE	FALSE	FALSE	FALSE	FALSE	FALSE
909	B7WPE2;G3V1D0	Echinoderm microtubule-associated protein-like 3	EML3	AIS(0.003)S(0.012)ANLLVRS(0.817)GS(0.157)T(0.011)ESRGGK	11	185;184;156;178;184	995;1997	124.81	2.17225e-13	0.817334	40536	38435	41323.4	41461.6	41407.1	42213.8	0.948169	1.00334	1.01948	0	0	0	0	0	0	0	0.773537	FALSE	FALSE	FALSE	FALSE	FALSE	TRUE	FALSE	FALSE	FALSE	TRUE	FALSE	FALSE	FALSE	FALSE	FALSE	FALSE	FALSE	FALSE	FALSE	FALSE
910	B7WPE2;G3V1D0	Echinoderm microtubule-associated protein-like 3	EML3	AISSANLLVRS(0.451)GS(0.451)T(0.083)ES(0.016)RGGK	13	187;186;158;180;186	995;1997	124.81	2.17225e-13	0.450842	0	0	0	0	0	0	0	0	0	0	0	0	0	0	0	0	NA	FALSE	FALSE	FALSE	FALSE	FALSE	TRUE	FALSE	FALSE	FALSE	TRUE	FALSE	FALSE	FALSE	FALSE	FALSE	FALSE	FALSE	FALSE	FALSE	TRUE
911	B7WPE2	Echinoderm microtubule-associated protein-like 3	EML3	VLGAGGAGPAPATPS(0.001)RT(0.003)PS(0.173)LS(0.754)PAS(0.034)S(0.034)LDV	21	890;889;130;672	995	89.462	0.000122456	0.754347	32433	34902.5	36735.7	29983.4	41283.6	33007.8	1.07614	0.816192	0.799537	0	0	0	0	0	0	0	0.244356	FALSE	TRUE	FALSE	TRUE	FALSE	TRUE	FALSE	TRUE	FALSE	FALSE	FALSE	FALSE	FALSE	FALSE	FALSE	FALSE	FALSE	FALSE	FALSE	TRUE
912	B7WPG3	Heterogeneous nuclear ribonucleoprotein L-like	HNRNPLL;HNRPLL	S(0.166)S(0.166)S(0.166)S(0.166)S(0.166)S(0.166)PRET(0.001)Y(0.001)EEDREYESQAK	1	2;2;2;2;2	996	49.528	0.00507875	0.166254	0	0	0	0	0	0	0	0	0	0.930546	0.961697	1.07553	0	0	0	0	NA	FALSE	TRUE	TRUE	FALSE	FALSE	TRUE	TRUE	TRUE	FALSE	TRUE	FALSE	FALSE	FALSE	FALSE	TRUE	FALSE	FALSE	FALSE	FALSE	TRUE
913	B7WPG3	Heterogeneous nuclear ribonucleoprotein L-like	HNRNPLL;HNRPLL	S(0.166)S(0.166)S(0.166)S(0.166)S(0.166)S(0.166)PRET(0.001)Y(0.001)EEDREYESQAK	2	3;3;3;3;3	996	49.528	0.00507875	0.166254	0	0	0	0	0	0	0	0	0	0.930546	0.961697	1.07553	0	0	0	0	NA	FALSE	TRUE	TRUE	FALSE	FALSE	TRUE	TRUE	TRUE	FALSE	TRUE	FALSE	FALSE	FALSE	FALSE	TRUE	FALSE	FALSE	FALSE	FALSE	TRUE
914	B7WPG3	Heterogeneous nuclear ribonucleoprotein L-like	HNRNPLL;HNRPLL	S(0.166)S(0.166)S(0.166)S(0.166)S(0.166)S(0.166)PRET(0.001)Y(0.001)EEDREYESQAK	3	4;4;4;4;4	996	49.528	0.00507875	0.166254	0	0	0	0	0	0	0	0	0	0.930546	0.961697	1.07553	0	0	0	0	NA	FALSE	TRUE	TRUE	FALSE	FALSE	TRUE	TRUE	TRUE	FALSE	TRUE	FALSE	FALSE	FALSE	FALSE	TRUE	FALSE	FALSE	FALSE	FALSE	TRUE
915	B7WPG3	Heterogeneous nuclear ribonucleoprotein L-like	HNRNPLL;HNRPLL	S(0.166)S(0.166)S(0.166)S(0.166)S(0.166)S(0.166)PRET(0.001)Y(0.001)EEDREYESQAK	4	5;5;5;5;5	996	49.528	0.00507875	0.166254	0	0	0	0	0	0	0	0	0	0.930546	0.961697	1.07553	0	0	0	0	NA	FALSE	TRUE	TRUE	FALSE	FALSE	TRUE	TRUE	TRUE	FALSE	TRUE	FALSE	FALSE	FALSE	FALSE	TRUE	FALSE	FALSE	FALSE	FALSE	TRUE
916	B7WPG3	Heterogeneous nuclear ribonucleoprotein L-like	HNRNPLL;HNRPLL	S(0.166)S(0.166)S(0.166)S(0.166)S(0.166)S(0.166)PRET(0.001)Y(0.001)EEDREYESQAK	5	6;6;6;6;6	996	49.528	0.00507875	0.166254	0	0	0	0	0	0	0	0	0	0.930546	0.961697	1.07553	0	0	0	0	NA	FALSE	TRUE	TRUE	FALSE	FALSE	TRUE	TRUE	TRUE	FALSE	TRUE	FALSE	FALSE	FALSE	FALSE	TRUE	FALSE	FALSE	FALSE	FALSE	TRUE
917	B7WPG3	Heterogeneous nuclear ribonucleoprotein L-like	HNRNPLL;HNRPLL	SSSS(0.007)S(0.202)S(0.764)PRET(0.027)YEEDREYESQAK	6	7;7;7;7;7	996	133.15	1.25986e-48	0.763687	40654	36126.7	42560.3	39310.1	43311.6	39875.3	0.888639	0.923633	0.920661	0.930546	0.961697	1.07553	0.954965	0.96042	0.856009	0.923798	0.0650208	FALSE	TRUE	TRUE	FALSE	FALSE	TRUE	TRUE	TRUE	FALSE	TRUE	FALSE	FALSE	FALSE	FALSE	TRUE	FALSE	FALSE	FALSE	FALSE	TRUE
918	B7WPG3;C9IYN3	Heterogeneous nuclear ribonucleoprotein L-like	HNRNPLL;HNRPLL	TDAVEALTALNHY(0.002)QIRVPNGS(0.983)NPY(0.013)T(0.002)LK	21	493;527;493;527;522;522	996;1063	82.294	0.000161147	0.982984	14389	14601.2	20558	14297.5	13444.5	6532.82	1.01475	0.695474	0.485909	0.930546	0.961697	1.07553	1.09048	0.723174	0.451787	0.755148	0.281237	FALSE	FALSE	FALSE	FALSE	FALSE	FALSE	FALSE	TRUE	FALSE	TRUE	FALSE	FALSE	FALSE	FALSE	FALSE	FALSE	FALSE	FALSE	FALSE	FALSE
919	B7Z2E6;P63104	14-3-3 protein zeta/delta	YWHAZ	TAFDEAIAELDT(0.088)LS(0.912)EESYK	14	87;207;215;130;132;92	999;4349	175.28	4.05894e-40	0.912081	14221	12306.2	13591.1	14308.9	12213.2	13294.7	0.865355	1.05282	1.08856	1.0368	0.963763	0.99243	0.834641	1.0924	1.09686	1.00797	0.965194	FALSE	FALSE	FALSE	FALSE	FALSE	TRUE	TRUE	TRUE	FALSE	FALSE	FALSE	FALSE	FALSE	FALSE	FALSE	FALSE	TRUE	TRUE	TRUE	FALSE
920	B7Z2R7	Acyl-CoA-binding domain-containing protein 5	ACBD5	AES(0.06)S(0.242)DS(0.713)GAES(0.985)EEEEAQEEVK	6	185;78;152;187;196;163;163	1001	103.39	0.00236054	0.71283	0	0	0	0	0	0	0	0	0	1.00775	0.916922	1.01655	0	0	0	0	NA	FALSE	FALSE	FALSE	FALSE	FALSE	TRUE	TRUE	TRUE	FALSE	FALSE	FALSE	FALSE	FALSE	FALSE	FALSE	FALSE	FALSE	FALSE	FALSE	FALSE
921	B7Z2R7	Acyl-CoA-binding domain-containing protein 5	ACBD5	AES(0.06)S(0.242)DS(0.713)GAES(0.985)EEEEAQEEVK	10	189;82;156;191;200;167;167	1001	103.39	0.00236054	0.985091	0	0	0	0	0	0	0	0	0	1.00775	0.916922	1.01655	0	0	0	0	NA	FALSE	FALSE	FALSE	FALSE	FALSE	TRUE	TRUE	TRUE	FALSE	FALSE	FALSE	FALSE	FALSE	FALSE	FALSE	FALSE	FALSE	FALSE	FALSE	FALSE
922	B7Z2R7	Acyl-CoA-binding domain-containing protein 5	ACBD5	S(0.325)GRS(0.325)S(0.325)DIT(0.007)S(0.019)DLGNVLTSTPNAK	1	153;46;120;155	1001	74.703	0.00770311	0.324768	0	0	0	0	0	0	0	0	0	1.00775	0.916922	1.01655	0	0	0	0	NA	FALSE	FALSE	FALSE	FALSE	FALSE	TRUE	FALSE	TRUE	FALSE	FALSE	FALSE	FALSE	FALSE	FALSE	TRUE	FALSE	FALSE	FALSE	FALSE	FALSE
923	B7Z2R7	Acyl-CoA-binding domain-containing protein 5	ACBD5	S(0.325)GRS(0.325)S(0.325)DIT(0.007)S(0.019)DLGNVLTSTPNAK	4	156;49;123;158	1001	74.703	0.00770311	0.324768	0	0	0	0	0	0	0	0	0	1.00775	0.916922	1.01655	0	0	0	0	NA	FALSE	FALSE	FALSE	FALSE	FALSE	TRUE	FALSE	TRUE	FALSE	FALSE	FALSE	FALSE	FALSE	FALSE	TRUE	FALSE	FALSE	FALSE	FALSE	FALSE
924	B7Z2R7	Acyl-CoA-binding domain-containing protein 5	ACBD5	S(0.325)GRS(0.325)S(0.325)DIT(0.007)S(0.019)DLGNVLTSTPNAK	5	157;50;124;159	1001	74.703	0.00770311	0.324768	0	0	0	0	0	0	0	0	0	1.00775	0.916922	1.01655	0	0	0	0	NA	FALSE	FALSE	FALSE	FALSE	FALSE	TRUE	FALSE	TRUE	FALSE	FALSE	FALSE	FALSE	FALSE	FALSE	TRUE	FALSE	FALSE	FALSE	FALSE	FALSE
925	B7Z2R7	Acyl-CoA-binding domain-containing protein 5	ACBD5	SGRSSDITSDLGNVLT(0.333)S(0.333)T(0.333)PNAK	17	169;62;136;171	1001	101.49	2.56426e-05	0.333333	0	0	0	0	0	0	0	0	0	1.00775	0.916922	1.01655	0	0	0	0	NA	FALSE	TRUE	FALSE	FALSE	TRUE	TRUE	FALSE	TRUE	FALSE	FALSE	FALSE	FALSE	FALSE	FALSE	TRUE	FALSE	FALSE	FALSE	FALSE	TRUE
926	B7Z3B9	GRB2-associated-binding protein 1	GAB1	S(0.578)S(0.105)GS(0.105)GS(0.105)S(0.105)VADERVDY(0.002)VVVDQQK	1	542;645;675	1004	68.771	0.0176366	0.578158	55250	48200	55035.3	48176.8	55018.7	47115.8	0.872398	0.87538	0.85636	0	0	0	0	0	0	0	0.0016838	FALSE	TRUE	FALSE	TRUE	TRUE	TRUE	FALSE	TRUE	FALSE	FALSE	FALSE	FALSE	FALSE	FALSE	FALSE	FALSE	FALSE	FALSE	FALSE	TRUE
927	B7Z3B9	GRB2-associated-binding protein 1	GAB1	S(0.181)S(0.181)GS(0.199)GS(0.199)S(0.199)VADERVDY(0.04)VVVDQQK	4	545;648;678	1004	47.808	0.00572183	0.199316	0	0	0	0	0	0	0	0	0	0	0	0	0	0	0	0	NA	FALSE	TRUE	FALSE	TRUE	TRUE	TRUE	FALSE	TRUE	FALSE	FALSE	FALSE	FALSE	FALSE	FALSE	FALSE	FALSE	FALSE	FALSE	FALSE	TRUE
928	B7Z3B9	GRB2-associated-binding protein 1	GAB1	S(0.181)S(0.181)GS(0.199)GS(0.199)S(0.199)VADERVDY(0.04)VVVDQQK	6	547;650;680	1004	47.808	0.00572183	0.199316	0	0	0	0	0	0	0	0	0	0	0	0	0	0	0	0	NA	FALSE	TRUE	FALSE	TRUE	TRUE	TRUE	FALSE	TRUE	FALSE	FALSE	FALSE	FALSE	FALSE	FALSE	FALSE	FALSE	FALSE	FALSE	FALSE	TRUE
929	B7Z3B9	GRB2-associated-binding protein 1	GAB1	S(0.181)S(0.181)GS(0.199)GS(0.199)S(0.199)VADERVDY(0.04)VVVDQQK	7	548;651;681	1004	47.808	0.00572183	0.199316	0	0	0	0	0	0	0	0	0	0	0	0	0	0	0	0	NA	FALSE	FALSE	FALSE	FALSE	FALSE	TRUE	FALSE	TRUE	FALSE	FALSE	FALSE	FALSE	FALSE	FALSE	FALSE	FALSE	FALSE	FALSE	FALSE	FALSE
930	B7Z3B9	GRB2-associated-binding protein 1	GAB1	STREAWT(0.001)DGRQS(0.966)T(0.032)ESETPAK	12	580;683;713	1004	99.711	1.28159e-05	0.966329	9749.4	9706.47	11378.8	10858.2	10033	11770.2	0.995597	0.954252	1.17315	0	0	0	0	0	0	0	0.643203	FALSE	TRUE	FALSE	TRUE	FALSE	TRUE	TRUE	TRUE	FALSE	FALSE	TRUE	FALSE	FALSE	FALSE	TRUE	FALSE	FALSE	FALSE	FALSE	TRUE
931	B7Z7F3	Ran-binding protein 3	RANBP3	FVFGQNMSERVLS(1)PPK	13	260;265;328;333;52	1015	157.85	6.5207e-23	0.999985	224780	199249	228676	216037	220036	215456	0.886418	0.944729	0.979185	0.860137	0.899257	1.06068	1.03055	1.05057	0.923164	1.00143	0.106044	FALSE	TRUE	FALSE	TRUE	FALSE	FALSE	FALSE	FALSE	FALSE	FALSE	FALSE	FALSE	FALSE	FALSE	FALSE	FALSE	FALSE	FALSE	FALSE	TRUE
932	B7Z7F3	Ran-binding protein 3	RANBP3	LNEVSSDANRENAAAES(0.846)GS(0.152)ES(0.001)SSQEATPEK	17	280;285;348;353;72	1015	112.23	1.26438e-14	0.846317	18460	25215.2	21021.5	21590.8	18583	24008.4	1.36594	1.02709	1.29196	0.860137	0.899257	1.06068	1.58805	1.14215	1.21804	1.31608	0.0376131	FALSE	TRUE	FALSE	TRUE	FALSE	TRUE	TRUE	TRUE	FALSE	FALSE	FALSE	TRUE	FALSE	FALSE	FALSE	FALSE	FALSE	FALSE	FALSE	TRUE
933	B7Z7F3	Ran-binding protein 3	RANBP3	RERT(0.342)S(0.342)S(0.267)LT(0.049)QFPPSQSEER	5	57;57;125;125	1015	76.186	0.00030392	0.341937	0	0	0	0	0	0	0	0	0	0.860137	0.899257	1.06068	0	0	0	0	NA	FALSE	FALSE	FALSE	FALSE	FALSE	TRUE	TRUE	TRUE	FALSE	FALSE	FALSE	TRUE	FALSE	FALSE	TRUE	TRUE	FALSE	FALSE	FALSE	FALSE
934	B7Z7F3	Ran-binding protein 3	RANBP3	RERT(0.325)S(0.325)S(0.325)LT(0.024)QFPPSQSEER	6	58;58;126;126	1015	65.207	0.00119284	0.325198	0	0	0	0	0	0	0	0	0	0.860137	0.899257	1.06068	0	0	0	0	NA	FALSE	FALSE	FALSE	FALSE	FALSE	TRUE	TRUE	TRUE	FALSE	FALSE	FALSE	TRUE	FALSE	FALSE	TRUE	TRUE	FALSE	FALSE	FALSE	FALSE
935	H0YLL8	N-acetylgalactosamine kinase	GALK2	T(0.477)QILS(0.812)PNT(0.71)QDVLIFKLY(1)QR	5	17;293;306;317;70	1020	63.145	0.0199046	0.812498	0	0	0	0	0	0	0	0	0	0	0	0	0	0	0	0	NA	FALSE	FALSE	FALSE	FALSE	FALSE	TRUE	TRUE	TRUE	FALSE	FALSE	FALSE	TRUE	FALSE	FALSE	FALSE	FALSE	FALSE	FALSE	FALSE	TRUE
936	B7ZBB8	Protein phosphatase 1 regulatory subunit 3G	PPP1R3G	ARS(0.5)FS(0.5)LPADPILQAAK	3	84	1021	59.372	0.0035382	0.5	4879	5409.56	5579.16	6175.95	6079.55	6297.99	1.10874	1.10697	1.03593	0	0	0	0	0	0	0	0.37357	FALSE	FALSE	FALSE	FALSE	FALSE	FALSE	FALSE	FALSE	FALSE	FALSE	FALSE	FALSE	FALSE	FALSE	FALSE	TRUE	FALSE	FALSE	FALSE	FALSE
937	B7ZBB8	Protein phosphatase 1 regulatory subunit 3G	PPP1R3G	ARS(0.5)FS(0.5)LPADPILQAAK	5	86	1021	59.372	0.0035382	0.5	4879	5409.56	5579.16	6175.95	6079.55	6297.99	1.10874	1.10697	1.03593	0	0	0	0	0	0	0	0.37357	FALSE	FALSE	FALSE	FALSE	FALSE	FALSE	FALSE	FALSE	FALSE	FALSE	FALSE	FALSE	FALSE	FALSE	FALSE	TRUE	FALSE	FALSE	FALSE	FALSE
938	B7ZBC8	Katanin p60 ATPase-containing subunit A1	KATNA1	NKS(1)PAAVTEPETNK	3	170;170;170	1022	86.455	0.00020835	0.999987	15441	10798.7	15120.8	10868	15589.9	11752.2	0.699352	0.71875	0.753832	0.994583	0.943852	0.946421	0.70316	0.761507	0.796509	0.753725	0.00154921	FALSE	FALSE	FALSE	FALSE	FALSE	FALSE	TRUE	TRUE	FALSE	FALSE	FALSE	FALSE	FALSE	FALSE	FALSE	FALSE	FALSE	FALSE	FALSE	TRUE
939	B7ZBK4	Transcription factor IIIA	GTF3A	HFAS(0.996)PS(0.004)K	4	233;175	1023	57.59	0.0150872	0.995627	5525.8	3788.61	5207.05	4190.59	6203.01	4493.1	0.685623	0.804791	0.724342	0	0	0	0	0	0	0	0.0178956	FALSE	TRUE	FALSE	TRUE	FALSE	FALSE	FALSE	FALSE	FALSE	FALSE	FALSE	TRUE	FALSE	FALSE	FALSE	FALSE	FALSE	FALSE	FALSE	TRUE
940	B7ZBM3	Forkhead box protein P4	FOXP4	MT(0.158)GS(0.811)PT(0.031)LVK	4	542;541;552;554	1024	62.466	0.00432743	0.811324	18215	10615.1	17707.4	11381.6	14866.2	12013.3	0.582769	0.642762	0.808093	0.920015	0.950741	1.01234	0.633434	0.676064	0.798243	0.70258	0.0216438	FALSE	FALSE	FALSE	FALSE	FALSE	TRUE	FALSE	TRUE	FALSE	FALSE	FALSE	FALSE	FALSE	FALSE	FALSE	FALSE	FALSE	FALSE	TRUE	TRUE
941	E5RJM0	Cytoplasmic polyadenylation element-binding protein 4	CPEB4	QQLS(0.987)PS(0.013)PGQEAGILPETEK	4	97;97;97;97	1031	101.5	6.60193e-10	0.987438	69768	80057.9	76912.8	82641.2	85632.5	87834.9	1.14749	1.07448	1.02572	1.01063	1.02834	1.01539	1.13541	1.04487	1.01018	1.06349	0.323022	FALSE	FALSE	FALSE	FALSE	FALSE	FALSE	FALSE	FALSE	FALSE	FALSE	FALSE	FALSE	FALSE	FALSE	FALSE	FALSE	FALSE	FALSE	FALSE	TRUE
942	E5RJM0	Cytoplasmic polyadenylation element-binding protein 4	CPEB4	QQLS(0.037)PS(0.963)PGQEAGILPETEK	6	99;99;99;99	1031	158.65	9.27501e-32	0.962867	100650	102296	100818	109129	107087	114355	1.01635	1.08244	1.06788	1.01063	1.02834	1.01539	1.00566	1.05261	1.05169	1.03665	0.246638	FALSE	FALSE	FALSE	FALSE	FALSE	FALSE	FALSE	FALSE	FALSE	FALSE	FALSE	FALSE	FALSE	FALSE	FALSE	FALSE	FALSE	FALSE	FALSE	TRUE
943	B8ZZI9	Aftiphilin	AFTPH	FTNFQSPNIDPT(0.009)EENDLDDS(0.837)LS(0.154)VK	20	64;409;409;409;409;409	1039	77.984	0.00204046	0.836621	0	0	756.366	654.503	0	0	0	0.865326	0	0	0	0	0	0	0	0	0.923881	FALSE	FALSE	FALSE	FALSE	FALSE	FALSE	FALSE	FALSE	FALSE	TRUE	FALSE	FALSE	FALSE	FALSE	FALSE	FALSE	TRUE	FALSE	FALSE	FALSE
944	B8ZZI9	Aftiphilin	AFTPH	VT(1)DAFARLMS(1)T(1)VEK	10	533;850;850;878;878;99	1039	93.111	0.010203	1	0	0	0	0	0	0	0	0	0	0	0	0	0	0	0	0	NA	FALSE	FALSE	FALSE	FALSE	FALSE	TRUE	TRUE	TRUE	FALSE	FALSE	FALSE	FALSE	FALSE	FALSE	FALSE	FALSE	FALSE	FALSE	FALSE	FALSE
945	B8ZZI9	Aftiphilin	AFTPH	S(0.637)S(0.363)GTGTEPVAK	1	172;517;517;517;517;517;50	1039	147.58	0.000113197	0.636881	1135500	936161	1.12617e+06	737047	1.0386e+06	702274	0.824448	0.654475	0.676172	0	0	0	0	0	0	0	0.0363061	FALSE	FALSE	FALSE	FALSE	FALSE	TRUE	TRUE	TRUE	FALSE	FALSE	FALSE	FALSE	FALSE	TRUE	TRUE	FALSE	FALSE	TRUE	FALSE	FALSE
946	B8ZZI9	Aftiphilin	AFTPH	S(0.495)S(0.495)GT(0.004)GT(0.005)EPVAK	2	173;518;518;518;518;518;51	1039	93.614	0.000113197	0.49527	0	0	0	0	0	0	0	0	0	0	0	0	0	0	0	0	NA	FALSE	FALSE	FALSE	FALSE	FALSE	TRUE	TRUE	TRUE	FALSE	FALSE	FALSE	FALSE	FALSE	TRUE	TRUE	FALSE	FALSE	TRUE	FALSE	FALSE
947	B8ZZI9	Aftiphilin	AFTPH	TSDDEVGS(1)PK	8	37;382;382;382;382;382	1039	66.023	0.00224553	0.999984	28744	24341.6	29317.1	30419.1	29353.7	27291.3	0.846843	1.03759	0.929742	0	0	0	0	0	0	0	0.415665	FALSE	TRUE	TRUE	FALSE	FALSE	TRUE	TRUE	TRUE	FALSE	FALSE	TRUE	FALSE	FALSE	TRUE	FALSE	FALSE	FALSE	FALSE	FALSE	TRUE
948	B8ZZJ0	Small ubiquitin-related modifier 1	SUMO1	S(1)DQEAKPSTEDLGDK	1	2;2;2;2	1040	78.069	3.14554e-15	0.999961	288070	259516	271559	268892	300959	279773	0.900879	0.99018	0.929603	1.81184	0.875811	0.909847	0.497217	1.13059	1.02171	0.883172	0.175056	FALSE	FALSE	FALSE	FALSE	FALSE	FALSE	TRUE	FALSE	FALSE	FALSE	FALSE	FALSE	FALSE	FALSE	FALSE	FALSE	FALSE	FALSE	FALSE	FALSE
949	B8ZZQ6	Prothymosin alpha;Prothymosin alpha, N-terminally processed;Thymosin alpha-1	PTMA	S(1)DAAVDTSSEITTK	1	2;2;2	1041	101.93	4.70571e-53	0.999939	172200	156088	166517	183386	163804	161952	0.906433	1.1013	0.988693	0.976378	1.11479	0.8774	0.928363	0.987905	1.12684	1.01437	0.96967	FALSE	FALSE	FALSE	FALSE	FALSE	TRUE	TRUE	TRUE	FALSE	FALSE	FALSE	FALSE	FALSE	FALSE	FALSE	FALSE	FALSE	FALSE	FALSE	FALSE
950	B8ZZQ6	Prothymosin alpha;Prothymosin alpha, N-terminally processed;Thymosin alpha-1	PTMA	SDAAVDT(0.02)S(0.852)S(0.128)EITTK	8	9;9;9	1041	103.85	4.33139e-43	0.851658	114290	79097.4	106872	95771.2	107812	84244.7	0.692076	0.896129	0.781402	0.976378	1.11479	0.8774	0.70882	0.803857	0.890588	0.801088	0.026064	FALSE	FALSE	FALSE	FALSE	FALSE	TRUE	TRUE	TRUE	FALSE	FALSE	FALSE	FALSE	FALSE	FALSE	FALSE	FALSE	FALSE	FALSE	FALSE	FALSE
951	B8ZZQ6	Prothymosin alpha;Prothymosin alpha, N-terminally processed;Thymosin alpha-1	PTMA	S(0.238)DAAVDT(0.238)S(0.238)S(0.286)EIT(0.001)TK	9	10;10;10	1041	37.954	0.000178976	0.285772	0	0	0	0	0	0	0	0	0	0.976378	1.11479	0.8774	0	0	0	0	NA	FALSE	FALSE	FALSE	FALSE	FALSE	TRUE	TRUE	TRUE	FALSE	FALSE	FALSE	FALSE	FALSE	FALSE	FALSE	FALSE	FALSE	FALSE	FALSE	FALSE
952	B9A047	Ankyrin repeat and SOCS box protein 1	ASB1	AEGGS(0.997)PDGRAGPGS(0.003)AGRNLK	5	6;6	1047	38.915	0.0195165	0.996608	17423	12427.6	17127	15052.2	17362	15787.2	0.713285	0.878856	0.909299	0	0	0	0	0	0	0	0.104599	FALSE	TRUE	FALSE	FALSE	TRUE	FALSE	FALSE	FALSE	FALSE	FALSE	FALSE	FALSE	FALSE	FALSE	FALSE	FALSE	FALSE	FALSE	FALSE	TRUE
953	J3KMX2	SWI/SNF-related matrix-associated actin-dependent regulator of chromatin subfamily D member 2	SMARCD2	AEGDS(0.895)AGT(0.076)AGT(0.029)PGGTPAGDK	5	136;174;163;190;211	1050	91.14	0.0026614	0.894758	139340	146641	181131	134841	184384	140019	1.0524	0.744436	0.759386	1.07319	1.10661	1.02591	0.98063	0.672718	0.740205	0.797851	0.19043	FALSE	TRUE	FALSE	TRUE	FALSE	TRUE	TRUE	TRUE	FALSE	FALSE	FALSE	FALSE	FALSE	FALSE	FALSE	FALSE	FALSE	FALSE	FALSE	TRUE
954	B9EGE7	Zinc finger protein 507	ZNF507	IIS(0.076)S(0.462)S(0.462)PNK	4	387;387;387	1051	60.102	0.0242337	0.461885	0	0	0	0	0	0	0	0	0	1.25692	1.30896	1.09404	0	0	0	0	NA	FALSE	TRUE	FALSE	TRUE	TRUE	TRUE	FALSE	TRUE	FALSE	TRUE	FALSE	FALSE	FALSE	FALSE	FALSE	FALSE	FALSE	FALSE	TRUE	TRUE
955	B9EGE7	Zinc finger protein 507	ZNF507	IIS(0.076)S(0.462)S(0.462)PNK	5	388;388;388	1051	60.102	0.0242337	0.461885	0	0	0	0	0	0	0	0	0	1.25692	1.30896	1.09404	0	0	0	0	NA	FALSE	TRUE	FALSE	TRUE	TRUE	TRUE	FALSE	TRUE	FALSE	TRUE	FALSE	FALSE	FALSE	FALSE	FALSE	FALSE	FALSE	FALSE	TRUE	TRUE
956	B9EGQ5	Protein Wiz	WIZ	GLGHPPS(0.141)S(0.859)PLLK	8	164;167;167;164;983	1052	78.486	0.000319553	0.85946	9795.2	10784.8	10599.5	8592.62	11501.5	10366.5	1.10103	0.810663	0.901323	0.937012	0.906311	0.998195	1.17504	0.894464	0.902952	0.99082	0.441907	FALSE	TRUE	FALSE	FALSE	TRUE	FALSE	FALSE	FALSE	FALSE	FALSE	FALSE	FALSE	FALSE	FALSE	FALSE	FALSE	FALSE	FALSE	FALSE	TRUE
957	B9EGQ5	Protein Wiz	WIZ	TPLALAGS(0.999)PT(0.001)PK	8	177;180;180;177;996	1052	107.93	0.000124302	0.998913	549720	608160	762143	669041	824092	752719	1.10631	0.877842	0.913392	0.937012	0.906311	0.998195	1.18068	0.968588	0.915044	1.02144	0.729703	FALSE	TRUE	TRUE	FALSE	TRUE	FALSE	FALSE	TRUE	FALSE	FALSE	FALSE	FALSE	FALSE	FALSE	FALSE	FALSE	FALSE	FALSE	FALSE	TRUE
958	B9EGQ5	Protein Wiz	WIZ	S(0.052)PQLS(0.474)LS(0.474)PRPAS(1)PK	12	198;201;201;198;1017	1052	80.975	0.000237439	0.999636	17121	16663.8	18664.6	17945.6	17167.8	18064.3	0.973296	0.961479	1.05222	0.937012	0.906311	0.998195	1.03872	1.06087	1.05412	1.05124	0.897199	FALSE	TRUE	TRUE	FALSE	FALSE	FALSE	TRUE	TRUE	FALSE	FALSE	FALSE	FALSE	FALSE	FALSE	FALSE	FALSE	FALSE	FALSE	FALSE	TRUE
959	B9ZVR7	Striated muscle preferentially expressed protein kinase	SPEG	ARS(1)LEQPK	3	331;435;435;282	1055	77.379	0.00417504	1	8836.3	9503.7	10532	11123.1	10856.5	10021.9	1.07553	1.05612	0.923125	0	0	0	0	0	0	0	0.86693	FALSE	FALSE	FALSE	FALSE	FALSE	FALSE	FALSE	FALSE	FALSE	FALSE	FALSE	FALSE	FALSE	FALSE	FALSE	FALSE	FALSE	FALSE	FALSE	FALSE
960	B9ZVR7	Striated muscle preferentially expressed protein kinase	SPEG	TSRAVSPAAAQPPS(0.962)PS(0.03)S(0.008)AEK	14	453;557;557	1055	73.435	0.000282388	0.962273	12320	13784.6	12847.3	14384.4	12818.2	14340	1.11888	1.11965	1.11872	0	0	0	0	0	0	0	0.00446069	FALSE	FALSE	FALSE	FALSE	FALSE	TRUE	TRUE	TRUE	FALSE	FALSE	FALSE	FALSE	FALSE	FALSE	FALSE	FALSE	FALSE	FALSE	FALSE	TRUE
961	E7EPX3		DNPEP	S(0.51)GHS(0.441)PT(0.049)RGAMQVAMNGK	1	2;2;2	1057	44.807	3.49127e-15	0.50997	5923	6974.86	7092.55	6183.78	6125.92	5737.52	1.17759	0.871871	0.936597	0.954219	0.971405	1.0482	1.23409	0.897535	0.893528	1.00838	0.880613	FALSE	TRUE	FALSE	TRUE	FALSE	TRUE	FALSE	FALSE	FALSE	FALSE	FALSE	FALSE	FALSE	FALSE	FALSE	FALSE	FALSE	FALSE	FALSE	TRUE
962	E7EPX3		DNPEP	S(0.204)GHS(0.644)PT(0.152)RGAMQVAMNGK	4	5;5;5	1057	45.723	2.90415e-16	0.643665	15505	12797.6	15655.2	14131.9	14407.3	14011.7	0.825384	0.902702	0.972537	0.954219	0.971405	1.0482	0.864985	0.929274	0.927815	0.907358	0.0568149	FALSE	TRUE	FALSE	TRUE	FALSE	TRUE	FALSE	FALSE	FALSE	FALSE	FALSE	FALSE	FALSE	FALSE	FALSE	FALSE	FALSE	FALSE	FALSE	TRUE
963	C9JFL7	Cell division cycle-associated 7-like protein	CDCA7L	ASLVS(1)EEEEDEEEDK	5	83;82;70;71;83;116;117	1066	140.46	1.87393e-15	0.999651	93709	77392.9	92553.6	78618.7	81277	79469.8	0.825885	0.84944	0.977765	0	0	0	0	0	0	0	0.111365	FALSE	FALSE	FALSE	FALSE	FALSE	TRUE	TRUE	FALSE	FALSE	FALSE	FALSE	FALSE	FALSE	FALSE	FALSE	FALSE	FALSE	FALSE	TRUE	TRUE
964	H0YDJ4	Ninein	NIN	DLGS(0.01)T(0.095)GT(0.095)S(0.095)S(0.705)VQRQEVK	9	653;653;1162;1162;1145;1124;1145;1162;1168;1145;1162	1067	89.136	0.0164923	0.705074	176790	174932	169734	167267	181629	151027	0.989489	0.985467	0.831513	0	0	0	0	0	0	0	0.237337	FALSE	FALSE	FALSE	FALSE	FALSE	TRUE	FALSE	TRUE	FALSE	TRUE	FALSE	FALSE	FALSE	FALSE	FALSE	FALSE	FALSE	FALSE	FALSE	FALSE
965	C9JG35	Zinc finger protein 668	ZNF668	MEVEAAEARS(1)PAPGYK	10	10;10;10;10	1068	82.609	1.75587e-11	0.999999	8485.3	7698.13	9074.81	8209.87	9740.44	9011.2	0.907231	0.904688	0.925132	1.09921	1.00473	0.909272	0.825345	0.900433	1.01744	0.914407	0.206481	FALSE	FALSE	FALSE	FALSE	FALSE	FALSE	FALSE	FALSE	FALSE	FALSE	FALSE	FALSE	FALSE	FALSE	FALSE	FALSE	FALSE	FALSE	FALSE	TRUE
966	C9J0A7	Charged multivesicular body protein 2b	CHMP2B	ATIS(1)DEEIERQLK	4	169;199;158	1069	154.72	3.62045e-07	0.999956	380100	382795	422570	389882	396155	345542	1.00709	0.922647	0.87224	0.930776	0.921098	0.917557	1.08199	1.00168	0.950612	1.01143	0.220886	FALSE	FALSE	FALSE	FALSE	FALSE	TRUE	TRUE	TRUE	FALSE	FALSE	FALSE	FALSE	FALSE	FALSE	FALSE	FALSE	FALSE	FALSE	FALSE	FALSE
967	C9J0I9	Nuclear-interacting partner of ALK	ZC3HC1	DT(0.473)S(0.473)AT(0.051)S(0.002)QSVNGSPQAEQPSLESTSK	3	53;53;53;32;53	1071	67.658	0.000925828	0.473475	0	0	0	0	0	0	0	0	0	1.01873	1.07774	1.06421	0	0	0	0	NA	FALSE	FALSE	FALSE	FALSE	FALSE	TRUE	FALSE	TRUE	FALSE	FALSE	FALSE	TRUE	FALSE	FALSE	FALSE	FALSE	FALSE	FALSE	FALSE	TRUE
968	C9J0I9	Nuclear-interacting partner of ALK	ZC3HC1	DT(0.012)S(0.074)AT(0.074)S(0.074)QS(0.763)VNGS(0.004)PQAEQPSLESTSK	8	58;58;58;37;58	1071	130.49	2.82192e-07	0.762599	8579.3	10189.6	10384.2	9673.23	9655.53	10885	1.1877	0.931537	1.12733	1.01873	1.07774	1.06421	1.16586	0.864341	1.05931	1.02983	0.331997	FALSE	FALSE	FALSE	FALSE	FALSE	TRUE	FALSE	TRUE	FALSE	FALSE	FALSE	TRUE	FALSE	FALSE	FALSE	FALSE	FALSE	TRUE	FALSE	TRUE
969	C9J0I9	Nuclear-interacting partner of ALK	ZC3HC1	DTSATSQS(0.001)VNGS(0.999)PQAEQPSLESTSK	12	62;62;62;41;62	1071	172.94	5.78721e-62	0.999468	76089	80542.7	82317.2	69727.8	81743.7	71180.2	1.05853	0.847061	0.870772	1.01873	1.07774	1.06421	1.03907	0.785959	0.818231	0.881085	0.204362	FALSE	FALSE	FALSE	FALSE	FALSE	TRUE	TRUE	TRUE	FALSE	TRUE	FALSE	TRUE	FALSE	FALSE	FALSE	FALSE	FALSE	TRUE	FALSE	TRUE
970	C9J0I9	Nuclear-interacting partner of ALK	ZC3HC1	NWGAVVRS(1)PEGTPQK	8	24;24;24;24;24;24;24	1071	103.5	3.92863e-07	0.999825	85738	86578.6	85878.2	93344.8	84797	95815.8	1.0098	1.08694	1.12994	1.01873	1.07774	1.06421	0.991234	1.00854	1.06176	1.02051	0.142847	FALSE	TRUE	FALSE	TRUE	FALSE	FALSE	FALSE	TRUE	FALSE	FALSE	FALSE	FALSE	FALSE	FALSE	FALSE	FALSE	FALSE	FALSE	FALSE	TRUE
971	C9J0I9	Nuclear-interacting partner of ALK	ZC3HC1	SMGTGDTPGLEVPS(0.588)S(0.412)PLRK	14	351;394;373	1071	112.58	1.44464e-07	0.587987	818690	1.36146e+06	1.1697e+06	1.16623e+06	1.19623e+06	1.33274e+06	1.66298	0.997029	1.11412	1.01873	1.07774	1.06421	1.63239	0.925109	1.04689	1.20146	0.198108	FALSE	TRUE	FALSE	TRUE	TRUE	TRUE	FALSE	FALSE	FALSE	FALSE	FALSE	FALSE	FALSE	FALSE	FALSE	FALSE	FALSE	FALSE	FALSE	TRUE
972	C9J0I9	Nuclear-interacting partner of ALK	ZC3HC1	SMGTGDTPGLEVPS(0.5)S(0.5)PLRK	15	352;395;374	1071	112.58	1.44464e-07	0.5	739370	1.25457e+06	1.06524e+06	1.06597e+06	1.08689e+06	1.23346e+06	1.69681	1.00069	1.13486	1.01873	1.07774	1.06421	1.66561	0.928502	1.06638	1.22016	0.179757	FALSE	TRUE	FALSE	TRUE	TRUE	TRUE	FALSE	FALSE	FALSE	TRUE	FALSE	FALSE	FALSE	FALSE	FALSE	TRUE	FALSE	FALSE	FALSE	TRUE
973	C9JE98	Nuclear receptor corepressor 2	NCOR2	NLAPHHAS(1)PDPPAPPASASDPHREK	8	1995;1995;1999;1999;2016;1553;2005;2008;306	1075	58.938	0.000384513	0.999933	10588	9177.59	12441.9	11005.9	11892.5	10544.4	0.866792	0.88458	0.886643	0.936416	0.897491	0.940194	0.925648	0.985614	0.943043	0.951435	0.14629	FALSE	TRUE	FALSE	TRUE	FALSE	FALSE	FALSE	FALSE	FALSE	FALSE	FALSE	FALSE	FALSE	FALSE	FALSE	FALSE	FALSE	FALSE	FALSE	TRUE
974	C9JE98	Nuclear receptor corepressor 2	NCOR2	PAPPAPPPPQNLQPESDAPQQPGS(0.5)S(0.5)PRGK	24	999;999;1000;1000;1017;557;1017;1017;1017	1075	69.27	2.29043e-05	0.499887	0	0	0	0	0	0	0	0	0	0.936416	0.897491	0.940194	0	0	0	0	NA	FALSE	TRUE	TRUE	FALSE	TRUE	FALSE	FALSE	FALSE	FALSE	FALSE	FALSE	FALSE	FALSE	FALSE	FALSE	FALSE	FALSE	FALSE	FALSE	TRUE
975	C9JE98	Nuclear receptor corepressor 2	NCOR2	PAPPAPPPPQNLQPESDAPQQPGS(0.5)S(0.5)PRGK	25	1000;1000;1001;1001;1018;558;1018;1018;1018	1075	69.27	2.29043e-05	0.499887	0	0	0	0	0	0	0	0	0	0.936416	0.897491	0.940194	0	0	0	0	NA	FALSE	TRUE	TRUE	FALSE	TRUE	FALSE	FALSE	FALSE	FALSE	FALSE	FALSE	FALSE	FALSE	FALSE	FALSE	FALSE	FALSE	FALSE	FALSE	TRUE
976	C9JE98	Nuclear receptor corepressor 2	NCOR2	RS(1)PEPNK	2	2193;2193;2197;2197;2214;1751;2203;2206;504	1075	67.897	0.00763977	1	11212	12358.2	14497.1	13731.7	16302.1	13613.8	1.10223	0.947204	0.835097	0.936416	0.897491	0.940194	1.17707	1.05539	0.888218	1.04023	0.663067	FALSE	FALSE	FALSE	FALSE	FALSE	TRUE	FALSE	FALSE	FALSE	FALSE	FALSE	FALSE	FALSE	FALSE	FALSE	FALSE	TRUE	FALSE	TRUE	TRUE
977	C9JE98	Nuclear receptor corepressor 2	NCOR2	SLGYHGSSYSPEGVEPVS(0.929)PVS(0.053)S(0.012)PS(0.003)LT(0.004)HDK	18	2044;2044;2048;2048;2065;1602;2054;2057;355	1075	109.71	7.92789e-14	0.928761	5987.6	4863.15	4961.64	4542.72	5309.01	4558.75	0.812203	0.915567	0.858682	0.936416	0.897491	0.940194	0.867353	1.02014	0.913303	0.933599	0.114385	FALSE	FALSE	FALSE	FALSE	FALSE	TRUE	FALSE	TRUE	FALSE	FALSE	FALSE	FALSE	FALSE	FALSE	FALSE	FALSE	FALSE	FALSE	FALSE	TRUE
978	C9JE98	Nuclear receptor corepressor 2	NCOR2	S(1)PGNTSQPPAFFSK	1	2248;2248;2252;2252;2269;1806;2258;2261;559;49	1075	142.4	0.000100329	0.999963	271980	258998	315598	245953	326900	271000	0.952268	0.779324	0.828999	0.936416	0.897491	0.940194	1.01693	0.868336	0.881732	0.922332	0.0938793	FALSE	FALSE	FALSE	FALSE	FALSE	FALSE	FALSE	TRUE	FALSE	FALSE	FALSE	TRUE	FALSE	FALSE	FALSE	FALSE	FALSE	FALSE	FALSE	TRUE
979	C9JE98	Nuclear receptor corepressor 2	NCOR2	S(0.353)RS(0.647)PAPPADK	3	1007;1007;1008;1008;1025;565;1025;1025;1025	1075	51.939	0.0189393	0.647485	22895	28767.5	27783.5	26101.8	29466.6	26564.9	1.2565	0.939471	0.901527	0.936416	0.897491	0.940194	1.34182	1.04677	0.958873	1.11582	0.85483	FALSE	TRUE	TRUE	FALSE	TRUE	FALSE	FALSE	FALSE	FALSE	FALSE	FALSE	FALSE	FALSE	FALSE	FALSE	FALSE	FALSE	FALSE	FALSE	TRUE
980	C9JE98	Nuclear receptor corepressor 2	NCOR2	TSVLGGGEDGIEPVS(0.976)PPEGMT(0.019)EPGHS(0.005)R	15	2213;2213;2217;2217;2234;1771;2223;2226;524	1075	51.595	0.0246153	0.975699	12354	7752.86	12584.1	10854.9	14014.4	10502.5	0.627559	0.86259	0.749406	0.936416	0.897491	0.940194	0.670171	0.961112	0.797076	0.809453	0.0587228	FALSE	FALSE	FALSE	FALSE	FALSE	FALSE	TRUE	FALSE	FALSE	FALSE	FALSE	FALSE	FALSE	FALSE	FALSE	FALSE	FALSE	FALSE	FALSE	TRUE
981	C9J2A2	Myotubularin	MTM1	YNSHSLENES(1)IK	10	18;18;18	1082	140.81	2.03546e-09	1	130180	121155	111669	66609.4	143089	66254.4	0.930671	0.596492	0.46303	1.04222	1.03288	1.06442	0.892968	0.577505	0.435008	0.635161	0.123681	FALSE	FALSE	FALSE	FALSE	FALSE	TRUE	FALSE	TRUE	FALSE	FALSE	FALSE	FALSE	FALSE	TRUE	TRUE	FALSE	TRUE	FALSE	FALSE	FALSE
982	C9J2P0	Ubiquitin-conjugating enzyme E2 E1	UBE2E1	S(0.157)DDDS(0.157)RAS(0.157)T(0.157)S(0.157)S(0.049)S(0.049)S(0.049)S(0.054)S(0.007)S(0.008)S(0.001)NQQTEK	1	2;2;2	1085	57.142	1.67759e-74	0.156715	0	0	0	0	0	0	0	0	0	1.01082	0.986388	1.03828	0	0	0	0	NA	FALSE	FALSE	FALSE	FALSE	FALSE	TRUE	FALSE	TRUE	FALSE	FALSE	FALSE	FALSE	FALSE	FALSE	TRUE	FALSE	FALSE	FALSE	FALSE	FALSE
983	C9J2P0	Ubiquitin-conjugating enzyme E2 E1	UBE2E1	S(0.157)DDDS(0.157)RAS(0.157)T(0.157)S(0.157)S(0.049)S(0.049)S(0.049)S(0.054)S(0.007)S(0.008)S(0.001)NQQTEK	5	6;6;6	1085	57.142	1.67759e-74	0.156715	0	0	0	0	0	0	0	0	0	1.01082	0.986388	1.03828	0	0	0	0	NA	FALSE	FALSE	FALSE	FALSE	FALSE	TRUE	FALSE	TRUE	FALSE	FALSE	FALSE	FALSE	FALSE	FALSE	TRUE	FALSE	FALSE	FALSE	FALSE	FALSE
984	C9J2P0	Ubiquitin-conjugating enzyme E2 E1	UBE2E1	S(0.157)DDDS(0.157)RAS(0.157)T(0.157)S(0.157)S(0.049)S(0.049)S(0.049)S(0.054)S(0.007)S(0.008)S(0.001)NQQTEK	8	9;9;9	1085	57.142	1.67759e-74	0.156715	0	0	0	0	0	0	0	0	0	1.01082	0.986388	1.03828	0	0	0	0	NA	FALSE	FALSE	FALSE	FALSE	FALSE	TRUE	FALSE	TRUE	FALSE	FALSE	FALSE	FALSE	FALSE	FALSE	TRUE	FALSE	FALSE	FALSE	FALSE	FALSE
985	C9J2P0	Ubiquitin-conjugating enzyme E2 E1	UBE2E1	S(0.157)DDDS(0.157)RAS(0.157)T(0.157)S(0.157)S(0.049)S(0.049)S(0.049)S(0.054)S(0.007)S(0.008)S(0.001)NQQTEK	10	11;11;11	1085	57.142	1.67759e-74	0.156715	0	0	0	0	0	0	0	0	0	1.01082	0.986388	1.03828	0	0	0	0	NA	FALSE	FALSE	FALSE	FALSE	FALSE	TRUE	TRUE	TRUE	FALSE	FALSE	FALSE	FALSE	FALSE	FALSE	TRUE	FALSE	FALSE	FALSE	FALSE	FALSE
986	C9J2P0	Ubiquitin-conjugating enzyme E2 E1	UBE2E1	S(0.094)DDDS(0.094)RAS(0.094)T(0.094)S(0.094)S(0.094)S(0.094)S(0.094)S(0.094)S(0.119)S(0.028)S(0.007)NQQTEK	15	16;16;16	1085	53.585	1.06646e-73	0.119438	0	0	0	0	0	0	0	0	0	1.01082	0.986388	1.03828	0	0	0	0	NA	FALSE	TRUE	TRUE	TRUE	FALSE	TRUE	TRUE	TRUE	FALSE	FALSE	FALSE	FALSE	FALSE	FALSE	TRUE	FALSE	FALSE	FALSE	FALSE	TRUE
987	C9J2V2	NF-kappa-B essential modulator	IKBKG	VQPSGGPAADQDVLGEES(1)PLGK	18	19;31;31;31;31	1086	161.97	1.712e-27	1	254390	183332	287131	192855	255823	182068	0.720674	0.671662	0.711696	1.01156	1.026	0.986487	0.712436	0.65464	0.721445	0.696174	0.0114801	FALSE	TRUE	FALSE	FALSE	TRUE	FALSE	FALSE	FALSE	FALSE	FALSE	FALSE	FALSE	FALSE	FALSE	FALSE	FALSE	FALSE	FALSE	FALSE	TRUE
988	C9J366;C9JWG6;Q9P0W5-4;Q9P0W5-5	Schwannomin-interacting protein 1	IQCJ-SCHIP1;SCHIP1	TETSLDTPLS(1)PMSK	10	290;98;317;330;379;103;87;406	1088;1209;7225;7226	119.46	5.31113e-09	0.999799	119650	195087	173437	179257	185288	192252	1.63048	1.03356	1.03759	1.08271	0.973007	1.02371	1.50593	1.06223	1.01355	1.1939	0.280353	FALSE	TRUE	FALSE	FALSE	TRUE	TRUE	TRUE	TRUE	FALSE	FALSE	FALSE	FALSE	FALSE	FALSE	FALSE	FALSE	TRUE	FALSE	FALSE	TRUE
989	C9J6U0		FAM217A	MLEPNLS(0.5)VHS(0.5)QK	7	7;7	1100	104.07	0.00643196	0.5	1273600	1.52083e+06	1.45798e+06	1.14743e+06	1.6004e+06	1.33355e+06	1.19412	0.787003	0.833264	0	0	0	0	0	0	0	0.486315	FALSE	FALSE	FALSE	FALSE	FALSE	TRUE	FALSE	TRUE	FALSE	FALSE	TRUE	TRUE	FALSE	FALSE	FALSE	FALSE	TRUE	FALSE	FALSE	FALSE
990	C9J6U0		FAM217A	MLEPNLS(0.327)VHS(0.673)QK	10	10;10	1100	113.63	0.00643196	0.673118	1372300	1.649e+06	1.58915e+06	1.26015e+06	1.72235e+06	1.44098e+06	1.20163	0.792972	0.836638	0	0	0	0	0	0	0	0.504578	FALSE	FALSE	FALSE	FALSE	FALSE	TRUE	FALSE	TRUE	FALSE	FALSE	TRUE	TRUE	FALSE	FALSE	FALSE	FALSE	TRUE	FALSE	FALSE	FALSE
991	C9J6P4	Zinc finger CCCH-type antiviral protein 1	ZC3HAV1	TVFS(0.953)PT(0.047)LPAAR	4	378;378;378;378	1107	139.76	1.67582e-16	0.953122	84562	62903.2	96542.5	68501.8	106993	76336.4	0.74387	0.70955	0.713469	0.997096	0.987518	0.991449	0.746037	0.718519	0.719623	0.72806	0.0331971	FALSE	FALSE	FALSE	FALSE	FALSE	TRUE	FALSE	TRUE	FALSE	FALSE	FALSE	FALSE	FALSE	TRUE	TRUE	FALSE	FALSE	FALSE	TRUE	TRUE
992	C9J6P4	Zinc finger CCCH-type antiviral protein 1	ZC3HAV1	T(0.011)VFS(0.538)PT(0.56)LPAARS(0.367)S(0.355)LGS(0.07)LQT(0.065)PEAVT(0.018)T(0.017)RK	12	386;386;386;386	1107	95.244	5.54497e-09	0.36679	0	0	0	0	0	0	0	0	0	0.997096	0.987518	0.991449	0	0	0	0	NA	FALSE	FALSE	FALSE	FALSE	FALSE	TRUE	FALSE	TRUE	FALSE	FALSE	FALSE	FALSE	FALSE	TRUE	TRUE	FALSE	FALSE	FALSE	TRUE	TRUE
993	C9J6P4	Zinc finger CCCH-type antiviral protein 1	ZC3HAV1	TVFS(0.003)PT(0.01)LPAARS(0.163)S(0.743)LGS(0.038)LQT(0.038)PEAVT(0.003)T(0.003)RK	13	387;387;387;387	1107	95.244	5.54497e-09	0.742589	20051	20565.2	22526.2	18360	23283.3	17928.8	1.02565	0.81505	0.770028	0.997096	0.987518	0.991449	1.02863	0.825352	0.77667	0.876885	0.0797565	FALSE	FALSE	FALSE	FALSE	FALSE	TRUE	FALSE	TRUE	FALSE	FALSE	FALSE	FALSE	FALSE	TRUE	TRUE	FALSE	FALSE	FALSE	TRUE	TRUE
994	C9J6P4	Zinc finger CCCH-type antiviral protein 1	ZC3HAV1	TVFSPTLPAARS(0.332)S(0.332)LGS(0.332)LQT(0.002)PEAVT(0.001)T(0.001)RK	16	390;390;390;390	1107	95.244	5.54497e-09	0.332264	0	0	0	0	0	0	0	0	0	0.997096	0.987518	0.991449	0	0	0	0	NA	FALSE	FALSE	FALSE	FALSE	FALSE	TRUE	FALSE	TRUE	FALSE	FALSE	FALSE	FALSE	FALSE	FALSE	TRUE	FALSE	FALSE	FALSE	FALSE	TRUE
995	E9PIL5	Folate transporter 1	SLC19A1	MVPS(0.15)S(0.85)PAVEK	5	5;5;5;5;5;5	1114	88.187	0.000691773	0.850163	39712	33844.4	42874.1	40595.8	43433.5	36537.9	0.852247	0.946862	0.841237	0	0	0	0	0	0	0	0.10841	FALSE	FALSE	FALSE	FALSE	FALSE	FALSE	FALSE	FALSE	FALSE	FALSE	FALSE	FALSE	FALSE	FALSE	FALSE	FALSE	FALSE	FALSE	FALSE	TRUE
996	C9J8V2		C3orf67	S(1)FVFVLEGS(1)S(1)QT(1)NK	1	45;45;45	1116	76.843	0.0134532	1	0	0	0	0	0	0	0	0	0	0	0	0	0	0	0	0	NA	FALSE	FALSE	FALSE	FALSE	FALSE	TRUE	FALSE	FALSE	FALSE	TRUE	FALSE	TRUE	FALSE	FALSE	FALSE	FALSE	FALSE	FALSE	TRUE	FALSE
997	C9J8V2		C3orf67	S(1)FVFVLEGS(1)S(1)QT(1)NK	9	53;53;53	1116	76.843	0.0134532	1	0	0	0	0	0	0	0	0	0	0	0	0	0	0	0	0	NA	FALSE	FALSE	FALSE	FALSE	FALSE	TRUE	FALSE	FALSE	FALSE	TRUE	FALSE	TRUE	FALSE	FALSE	FALSE	FALSE	FALSE	FALSE	TRUE	FALSE
998	C9J8V2		C3orf67	S(1)FVFVLEGS(1)S(1)QT(1)NK	10	54;54;54	1116	76.843	0.0134532	1	0	0	0	0	0	0	0	0	0	0	0	0	0	0	0	0	NA	FALSE	FALSE	FALSE	FALSE	FALSE	TRUE	FALSE	FALSE	FALSE	TRUE	FALSE	TRUE	FALSE	FALSE	FALSE	FALSE	FALSE	FALSE	TRUE	FALSE
999	C9J9B2	RNA-binding motif, single-stranded-interacting protein 3	RBMS3	QS(0.051)Y(0.109)APAPHPMAPPS(0.304)PS(0.14)T(0.14)NS(0.056)S(0.127)S(0.065)NNS(0.005)S(0.001)NNS(0.001)SGEQLSK	14	39;39;39;39;39	1117	59.226	0.000390871	0.303902	0	0	0	0	0	0	0	0	0	0	0	0	0	0	0	0	NA	FALSE	FALSE	FALSE	FALSE	FALSE	TRUE	FALSE	TRUE	FALSE	FALSE	FALSE	FALSE	FALSE	FALSE	FALSE	FALSE	FALSE	FALSE	FALSE	TRUE
1000	C9J9W2;F6S2S5;Q14847	LIM and SH3 domain protein 1	LASP1	QS(0.5)FT(0.5)MVADT(0.001)PENLRLK	2	25;61;61;61	1120;1859;4814	39.143	1.51407e-05	0.499654	0	0	0	0	0	0	0	0	0	0.98668	0.965322	0.96045	0	0	0	0	NA	FALSE	FALSE	FALSE	FALSE	FALSE	FALSE	FALSE	FALSE	FALSE	FALSE	FALSE	FALSE	FALSE	FALSE	FALSE	FALSE	FALSE	FALSE	FALSE	TRUE
1001	C9JA28	Translocon-associated protein subunit gamma	SSR3	LS(1)EADNRK	2	105;105;105;53	1121	59.908	0.0144649	1	25357	25631.5	27442.1	21647.8	30580.7	22840.6	1.01082	0.788852	0.746895	1.11463	1.0231	1.05206	0.906871	0.771039	0.709933	0.795948	0.0871012	FALSE	FALSE	FALSE	FALSE	FALSE	FALSE	TRUE	TRUE	FALSE	FALSE	FALSE	FALSE	FALSE	TRUE	FALSE	FALSE	FALSE	FALSE	FALSE	FALSE
1002	C9JA28	Translocon-associated protein subunit gamma	SSR3	QQS(1)EEDLLLQDFSRNLSAK	3	11;11;11	1121	102.21	0.00201581	1	9238.9	10690.9	10621.8	11275.4	7941.16	11488.5	1.15716	1.06153	1.4467	1.11463	1.0231	1.05206	1.03816	1.03756	1.3751	1.15028	0.125268	FALSE	FALSE	FALSE	FALSE	FALSE	FALSE	FALSE	TRUE	FALSE	FALSE	FALSE	FALSE	FALSE	FALSE	FALSE	FALSE	FALSE	FALSE	FALSE	FALSE
1003	C9JA69	HMG box transcription factor BBX	BBX	FNSLPQY(0.005)S(0.994)PVT(0.001)FDRK	8	704;704;704	1123	78.401	0.00169718	0.993907	45611	33188.9	53307.3	44177	66469.9	39742.6	0.72765	0.828722	0.597903	1.20174	1.03252	0.990676	0.605499	0.802622	0.60353	0.67055	0.100541	FALSE	FALSE	FALSE	FALSE	FALSE	TRUE	FALSE	FALSE	FALSE	FALSE	FALSE	FALSE	FALSE	FALSE	FALSE	FALSE	FALSE	FALSE	FALSE	TRUE
1004	C9JA69	HMG box transcription factor BBX	BBX	IT(0.004)HLVRT(0.037)ADGRVS(0.957)PAGGT(0.002)LDDK	13	794;814;844	1123	52.824	0.00166826	0.956766	7662	9534.65	8847.66	8165.45	9669.23	10404.3	1.24441	0.922893	1.07602	1.20174	1.03252	0.990676	1.03551	0.893826	1.08614	1.00516	0.503982	FALSE	FALSE	FALSE	FALSE	FALSE	FALSE	FALSE	FALSE	FALSE	FALSE	FALSE	FALSE	FALSE	FALSE	FALSE	FALSE	FALSE	FALSE	FALSE	TRUE
1005	C9JA69	HMG box transcription factor BBX	BBX	LLDFS(1)EEEEEEDEEEDIDK	5	40;40;40;40;40;40;40;40;40;40;40;40;40;40;40;40	1123	88.133	0.00419728	1	6437.3	6509.55	7827.18	9057.96	7849.78	5637.64	1.01122	1.15724	0.718191	1.20174	1.03252	0.990676	0.841469	1.1208	0.72495	0.895739	0.806705	FALSE	FALSE	FALSE	FALSE	FALSE	FALSE	TRUE	FALSE	FALSE	FALSE	FALSE	FALSE	FALSE	FALSE	FALSE	FALSE	FALSE	FALSE	FALSE	FALSE
1006	C9JA69	HMG box transcription factor BBX	BBX	LWAFPS(0.001)DS(0.103)S(0.475)RDLPS(0.421)PK	9	178;178;178;178;178;178;178	1123	90.385	4.60672e-05	0.475065	0	0	0	0	0	0	0	0	0	1.20174	1.03252	0.990676	0	0	0	0	NA	FALSE	TRUE	TRUE	TRUE	FALSE	TRUE	FALSE	FALSE	FALSE	FALSE	FALSE	FALSE	FALSE	FALSE	FALSE	FALSE	FALSE	FALSE	FALSE	TRUE
1007	C9JA69	HMG box transcription factor BBX	BBX	LWAFPSDS(0.003)S(0.003)RDLPS(0.994)PKK	14	183;183;183;183;183;183;183	1123	81.967	0.000198698	0.994383	62271	68179.8	66671.3	68782.3	67835.5	73288.2	1.09489	1.03166	1.08038	1.20174	1.03252	0.990676	0.911089	0.99917	1.09055	1.00027	0.127404	FALSE	TRUE	TRUE	TRUE	FALSE	TRUE	FALSE	FALSE	FALSE	FALSE	FALSE	FALSE	FALSE	FALSE	FALSE	FALSE	FALSE	FALSE	FALSE	TRUE
1008	C9JA69	HMG box transcription factor BBX	BBX	NIPSIFNTPEPTTTQEPLVGS(1)QK	21	772;792;822	1123	92.792	0.00130342	0.999982	13426	2878.43	13417.8	6965.8	9689.71	7867.91	0.214392	0.519147	0.811987	1.20174	1.03252	0.990676	0.178402	0.502797	0.819629	0.500276	0.0357299	FALSE	FALSE	FALSE	FALSE	FALSE	FALSE	TRUE	FALSE	FALSE	TRUE	FALSE	TRUE	FALSE	FALSE	TRUE	FALSE	FALSE	FALSE	FALSE	FALSE
1009	C9JAW5	HIG1 domain family member 1A, mitochondrial	HIGD1A	MS(0.964)T(0.669)DT(0.669)GVS(0.694)LPS(0.546)Y(0.509)EEDQGS(0.95)KLIRK	2	2;2;2	1125	73.927	1.48051e-30	0.963712	0	0	0	0	0	0	0	0	0	1.07373	1.0045	1.04676	0	0	0	0	NA	FALSE	FALSE	FALSE	FALSE	FALSE	TRUE	TRUE	FALSE	FALSE	FALSE	FALSE	FALSE	FALSE	FALSE	FALSE	FALSE	FALSE	FALSE	FALSE	FALSE
1010	C9JAW5	HIG1 domain family member 1A, mitochondrial	HIGD1A	MS(0.964)T(0.669)DT(0.669)GVS(0.694)LPS(0.546)Y(0.509)EEDQGS(0.95)KLIRK	8	8;8;8	1125	47.397	0.00284125	0.693812	7799	7216.66	19487.9	15755.6	12439.7	16519.2	0.925331	0.808484	1.32794	1.07373	1.0045	1.04676	0.86179	0.804863	1.26862	0.978425	0.987015	FALSE	FALSE	FALSE	FALSE	FALSE	TRUE	TRUE	FALSE	FALSE	FALSE	FALSE	FALSE	FALSE	FALSE	FALSE	FALSE	FALSE	FALSE	FALSE	FALSE
1011	C9JAW5	HIG1 domain family member 1A, mitochondrial	HIGD1A	MS(0.964)T(0.669)DT(0.669)GVS(0.694)LPS(0.546)Y(0.509)EEDQGS(0.95)KLIRK	11	11;11;11	1125	52.853	3.36401e-05	0.546002	0	0	0	0	0	0	0	0	0	1.07373	1.0045	1.04676	0	0	0	0	NA	FALSE	FALSE	FALSE	FALSE	FALSE	TRUE	TRUE	FALSE	FALSE	FALSE	FALSE	FALSE	FALSE	FALSE	FALSE	FALSE	FALSE	FALSE	FALSE	FALSE
1012	C9JB30	Microtubule-associated protein RP/EB family member 3	MAPRE3	LIGT(0.002)AVPQRT(0.359)S(0.577)PT(0.062)GPK	11	162;162	1128	115.2	0.00731607	0.57679	37864	42673.3	43140.6	34158.3	32721.6	31054.8	1.12702	0.79179	0.949062	1.02598	0.895253	1.01774	1.09847	0.884431	0.932523	0.97181	0.694014	FALSE	FALSE	FALSE	FALSE	FALSE	FALSE	FALSE	TRUE	FALSE	TRUE	FALSE	FALSE	FALSE	FALSE	FALSE	FALSE	FALSE	FALSE	FALSE	TRUE
1013	C9JEU5	Fibrinogen gamma chain	FGG	FGS(0.01)Y(0.01)CPT(0.024)T(0.024)CGIADFLS(0.983)T(0.983)Y(0.983)QT(0.983)KVDK	16	56;56;56;56	1135	54.637	0.0169065	0.982697	0	0	0	0	0	0	0	0	0	0	0	0	0	0	0	0	NA	FALSE	FALSE	FALSE	FALSE	FALSE	FALSE	FALSE	TRUE	FALSE	TRUE	FALSE	FALSE	FALSE	FALSE	FALSE	FALSE	FALSE	TRUE	FALSE	FALSE
1014	C9JCA5		TNNT3	S(1)DEEVEQVEEQY(1)EEEEEK	1	2	1136	43.454	0.0178689	1	0	0	0	0	0	0	0	0	0	0	0	0	0	0	0	0	NA	FALSE	FALSE	FALSE	FALSE	FALSE	FALSE	TRUE	FALSE	FALSE	FALSE	FALSE	FALSE	FALSE	FALSE	FALSE	FALSE	FALSE	FALSE	FALSE	FALSE
1015	C9JCN8	Fos-related antigen 2	FOSL2	QEPLEEDS(0.993)PS(0.007)SSSAGLDK	8	191;191;230;222	1138	207.38	2.00582e-35	0.992879	326270	209571	354647	214698	341037	222804	0.642322	0.605385	0.653313	0.990984	1.03368	1.01264	0.648166	0.585659	0.645161	0.626329	0.00108302	FALSE	FALSE	FALSE	FALSE	FALSE	TRUE	FALSE	TRUE	FALSE	FALSE	FALSE	FALSE	FALSE	FALSE	FALSE	FALSE	FALSE	FALSE	FALSE	TRUE
1016	C9JCN8	Fos-related antigen 2	FOSL2	QEPLEEDS(0.021)PS(0.118)S(0.118)S(0.704)S(0.039)AGLDK	12	195;195;234;226	1138	83.243	0.00449213	0.704281	5248.4	7297.16	6453.89	8682.33	6737.78	5996.38	1.39036	1.34529	0.889964	0.990984	1.03368	1.01264	1.40301	1.30145	0.878859	1.19444	0.275485	FALSE	FALSE	FALSE	FALSE	FALSE	TRUE	FALSE	TRUE	FALSE	FALSE	FALSE	FALSE	FALSE	FALSE	FALSE	FALSE	FALSE	FALSE	FALSE	TRUE
1017	C9JPK3		STXBP5L	YLPSYKLSGNHNNT(0.5)S(0.5)K	15	996;998;1022	1141	116.63	0.0182047	0.5	124000	338490	109913	219710	501393	269463	2.72976	1.99895	0.537429	0	0	0	0	0	0	0	0.835746	FALSE	FALSE	FALSE	FALSE	FALSE	FALSE	FALSE	TRUE	FALSE	FALSE	FALSE	FALSE	FALSE	FALSE	FALSE	FALSE	FALSE	FALSE	FALSE	FALSE
1018	C9JD84	Latent-transforming growth factor beta-binding protein 1	LTBP1	GFVPAGES(0.661)S(0.294)S(0.046)EAGGENYK	8	1032;1045;1034;1087;1088;1413;1414;249	1142	117	0.00202561	0.660699	6995.3	19449.2	8582.69	11999.2	10194.5	7088.12	2.78033	1.39807	0.695288	1.16424	1.0715	1.15267	2.38811	1.30478	0.603196	1.43203	0.358209	FALSE	FALSE	FALSE	FALSE	FALSE	FALSE	TRUE	FALSE	FALSE	FALSE	FALSE	FALSE	FALSE	FALSE	FALSE	FALSE	FALSE	FALSE	FALSE	FALSE
1019	C9JD84	Latent-transforming growth factor beta-binding protein 1	LTBP1	GFVPAGES(0.32)S(0.617)S(0.063)EAGGENYK	9	1033;1046;1035;1088;1089;1414;1415;250	1142	141.6	5.55487e-21	0.617328	32450	47337.1	36003	43766.9	34221.1	38704.6	1.45877	1.21564	1.13102	1.16424	1.0715	1.15267	1.25298	1.13453	0.981212	1.12291	0.0530732	FALSE	FALSE	FALSE	FALSE	FALSE	FALSE	TRUE	FALSE	FALSE	FALSE	FALSE	FALSE	FALSE	FALSE	FALSE	FALSE	FALSE	FALSE	FALSE	FALSE
1020	C9JDJ8	Vesicle-trafficking protein SEC22a	SEC22A	Y(1)NNPRS(0.333)LS(0.333)T(0.333)K	6	131;131;131;131	1144	136.5	0.00127712	0.333333	0	0	0	0	0	0	0	0	0	1.03101	1.00891	0.975387	0	0	0	0	NA	FALSE	FALSE	FALSE	FALSE	FALSE	TRUE	FALSE	FALSE	FALSE	FALSE	FALSE	FALSE	FALSE	FALSE	FALSE	FALSE	FALSE	FALSE	FALSE	FALSE
1021	C9JDJ8	Vesicle-trafficking protein SEC22a	SEC22A	Y(1)NNPRS(0.333)LS(0.333)T(0.333)K	8	133;133;133;133	1144	136.5	0.00127712	0.333333	0	0	0	0	0	0	0	0	0	1.03101	1.00891	0.975387	0	0	0	0	NA	FALSE	FALSE	FALSE	FALSE	FALSE	TRUE	FALSE	FALSE	FALSE	FALSE	FALSE	FALSE	FALSE	FALSE	FALSE	FALSE	FALSE	FALSE	FALSE	FALSE
1022	C9JEZ4	Cdc42 effector protein 3	CDC42EP3	AHLGQFPGHNEFFRANS(0.35)T(0.278)S(0.278)DS(0.085)VFT(0.007)ET(0.003)PSPVLK	17	89;89	1153	118.43	4.78498e-21	0.349575	0	0	0	0	0	0	0	0	0	0.905878	1.0117	1.05431	0	0	0	0	NA	FALSE	TRUE	FALSE	FALSE	TRUE	TRUE	FALSE	TRUE	FALSE	FALSE	FALSE	FALSE	FALSE	FALSE	FALSE	FALSE	FALSE	FALSE	TRUE	TRUE
1023	C9JEZ4	Cdc42 effector protein 3	CDC42EP3	AHLGQFPGHNEFFRANS(0.261)T(0.293)S(0.33)DS(0.115)VFT(0.001)ET(0.005)PS(0.994)PVLK	19	91;91	1153	118.43	4.78498e-21	0.330175	0	0	0	0	0	0	0	0	0	0.905878	1.0117	1.05431	0	0	0	0	NA	FALSE	TRUE	FALSE	FALSE	TRUE	TRUE	FALSE	TRUE	FALSE	FALSE	FALSE	FALSE	FALSE	FALSE	FALSE	FALSE	FALSE	FALSE	TRUE	TRUE
1024	C9JEZ4	Cdc42 effector protein 3	CDC42EP3	AHLGQFPGHNEFFRANS(0.25)T(0.25)S(0.25)DS(0.25)VFT(0.001)ETPSPVLK	21	93;93	1153	64.318	0.000180092	0.249693	0	0	0	0	0	0	0	0	0	0.905878	1.0117	1.05431	0	0	0	0	NA	FALSE	TRUE	FALSE	FALSE	TRUE	TRUE	FALSE	TRUE	FALSE	FALSE	FALSE	FALSE	FALSE	FALSE	FALSE	FALSE	FALSE	FALSE	TRUE	TRUE
1025	C9JEZ4	Cdc42 effector protein 3	CDC42EP3	AHLGQFPGHNEFFRANS(0.261)T(0.293)S(0.33)DS(0.115)VFT(0.001)ET(0.005)PS(0.994)PVLK	28	100;100	1153	98.627	2.44411e-13	0.993747	0	0	0	0	0	0	0	0	0	0.905878	1.0117	1.05431	0	0	0	0	NA	FALSE	TRUE	FALSE	FALSE	TRUE	TRUE	FALSE	TRUE	FALSE	FALSE	FALSE	FALSE	FALSE	FALSE	FALSE	FALSE	FALSE	FALSE	TRUE	TRUE
1026	C9JFB2	Protein YIPF;Protein YIPF1	YIPF1	HQPGS(0.996)PRGS(0.004)GREEDDELLGNDDSDK	5	43;43	1154	95.122	1.01933e-07	0.996386	123260	146106	148332	137431	164436	152187	1.18535	0.926507	0.925507	0	0	0	0	0	0	0	0.99423	FALSE	TRUE	TRUE	FALSE	FALSE	FALSE	TRUE	TRUE	FALSE	FALSE	FALSE	FALSE	FALSE	FALSE	TRUE	FALSE	FALSE	FALSE	FALSE	TRUE
1027	E7EV54	Proline-, glutamic acid- and leucine-rich protein 1	PELP1	LRS(0.493)PRGS(0.493)PDGS(0.013)LQTGK	3	330;527;477	1157	69.729	0.000456192	0.493412	0	0	0	0	0	0	0	0	0	0.905111	1.00439	1.05494	0	0	0	0	NA	FALSE	TRUE	TRUE	FALSE	FALSE	TRUE	FALSE	TRUE	FALSE	FALSE	FALSE	FALSE	FALSE	FALSE	FALSE	FALSE	FALSE	FALSE	FALSE	TRUE
1028	E7EV54	Proline-, glutamic acid- and leucine-rich protein 1	PELP1	LRS(0.413)PRGS(0.584)PDGS(0.003)LQTGK	7	334;531;481	1157	75.533	0.000190063	0.583847	23038	22544.2	23426.9	21897	23840.3	23273.6	0.978564	0.934693	0.976229	0.905111	1.00439	1.05494	1.08115	0.930609	0.925392	0.979051	0.151012	FALSE	TRUE	TRUE	FALSE	FALSE	TRUE	FALSE	TRUE	FALSE	FALSE	FALSE	FALSE	FALSE	FALSE	FALSE	FALSE	FALSE	FALSE	FALSE	TRUE
1029	C9JIF9	Acylamino-acid-releasing enzyme	APEH	ALDVS(0.087)AS(0.913)DDEIARLK	7	187;187;86;112;184	1160	94.639	0.0123353	0.913489	75387	78743.7	80342.5	63587.8	66459.4	64325.2	1.04453	0.79146	0.967887	0.959909	0.928796	1.02606	1.08815	0.852136	0.943305	0.961198	0.464864	FALSE	FALSE	FALSE	FALSE	FALSE	FALSE	TRUE	TRUE	FALSE	TRUE	FALSE	FALSE	FALSE	FALSE	FALSE	FALSE	FALSE	FALSE	TRUE	FALSE
1030	C9JIJ9	RNA-binding motif, single-stranded-interacting protein 3	RBMS3	S(0.001)Y(0.001)APAPHPMAPPS(0.094)PS(0.094)T(0.094)NS(0.316)S(0.316)S(0.083)NNS(0.002)SNNSSGEQLSK	18	43;43	1161	66.474	5.41438e-05	0.316213	0	0	0	0	0	0	0	0	0	0.981923	1.0179	0.96805	0	0	0	0	NA	FALSE	FALSE	FALSE	FALSE	FALSE	TRUE	TRUE	TRUE	FALSE	FALSE	FALSE	FALSE	FALSE	FALSE	FALSE	FALSE	FALSE	FALSE	FALSE	TRUE
1031	C9JIJ9	RNA-binding motif, single-stranded-interacting protein 3	RBMS3	S(0.001)Y(0.001)APAPHPMAPPS(0.094)PS(0.094)T(0.094)NS(0.316)S(0.316)S(0.083)NNS(0.002)SNNSSGEQLSK	19	44;44	1161	66.474	5.41438e-05	0.316213	0	0	0	0	0	0	0	0	0	0.981923	1.0179	0.96805	0	0	0	0	NA	FALSE	FALSE	FALSE	FALSE	FALSE	TRUE	TRUE	TRUE	FALSE	FALSE	FALSE	FALSE	FALSE	FALSE	FALSE	FALSE	FALSE	FALSE	FALSE	TRUE
1032	C9JJN9	Vacuolar protein sorting-associated protein 8 homolog	VPS8	MS(0.739)PS(0.257)Y(0.004)HQSK	2	1338;1336;1338;1246	1165	86.114	0.000778831	0.739221	6705.5	5315.34	7320.09	5751.05	7576.67	5800.67	0.792684	0.785653	0.765596	1.01296	0.979753	1.00069	0.782539	0.801889	0.765068	0.783165	0.0108954	FALSE	FALSE	FALSE	FALSE	FALSE	FALSE	FALSE	TRUE	FALSE	FALSE	FALSE	TRUE	FALSE	FALSE	FALSE	FALSE	FALSE	FALSE	FALSE	TRUE
1033	C9JJN9	Vacuolar protein sorting-associated protein 8 homolog	VPS8	S(1)FNLEASLSK	1	26;26;26;26;26;26;26;26;26;26	1165	130.19	0.00162231	1	48967	33353.5	40632.8	45787.4	40661.8	42222.2	0.681143	1.12686	1.03837	1.01296	0.979753	1.00069	0.672425	1.15015	1.03766	0.95341	0.558469	FALSE	FALSE	FALSE	FALSE	FALSE	TRUE	TRUE	FALSE	FALSE	TRUE	FALSE	FALSE	FALSE	FALSE	FALSE	FALSE	TRUE	FALSE	FALSE	FALSE
1034	I3L3A7	Protein FAM195B	FAM195B	T(0.171)S(0.495)S(0.329)PVS(0.005)RVVYNGK	2	3;3;3;24	1176	55.186	0.000758279	0.495197	0	0	0	0	0	0	0	0	0	1.30653	0.893773	1.01253	0	0	0	0	NA	FALSE	TRUE	FALSE	FALSE	TRUE	TRUE	FALSE	TRUE	FALSE	FALSE	FALSE	FALSE	FALSE	FALSE	FALSE	FALSE	FALSE	FALSE	FALSE	TRUE
1035	I3L3A7	Protein FAM195B	FAM195B	T(0.043)S(0.443)S(0.443)PVS(0.07)RVVYNGK	3	4;4;4;25	1176	55.186	0.000758279	0.442974	0	0	0	0	0	0	0	0	0	1.30653	0.893773	1.01253	0	0	0	0	NA	FALSE	TRUE	FALSE	FALSE	TRUE	TRUE	FALSE	TRUE	FALSE	FALSE	FALSE	FALSE	FALSE	FALSE	FALSE	FALSE	FALSE	FALSE	FALSE	TRUE
1036	C9JME2	FERM, RhoGEF and pleckstrin domain-containing protein 1	FARP1	S(0.356)S(0.356)S(0.287)PAPEFLASSPPDNK	1	892;861;892;191	1177	65.477	0.000698967	0.356463	0	0	0	0	0	0	0	0	0	0.830594	0.942482	0.957509	0	0	0	0	NA	FALSE	FALSE	FALSE	FALSE	FALSE	FALSE	FALSE	FALSE	FALSE	TRUE	FALSE	FALSE	FALSE	FALSE	FALSE	FALSE	FALSE	FALSE	FALSE	TRUE
1037	C9JME2	FERM, RhoGEF and pleckstrin domain-containing protein 1	FARP1	S(0.086)S(0.457)S(0.457)PAPEFLAS(0.078)S(0.922)PPDNK	2	893;862;893;192	1177	79.804	0.000698967	0.457012	0	0	0	0	0	0	0	0	0	0.830594	0.942482	0.957509	0	0	0	0	NA	FALSE	FALSE	FALSE	FALSE	FALSE	FALSE	FALSE	FALSE	FALSE	TRUE	FALSE	FALSE	FALSE	FALSE	FALSE	FALSE	FALSE	FALSE	FALSE	TRUE
1038	C9JME2	FERM, RhoGEF and pleckstrin domain-containing protein 1	FARP1	S(0.086)S(0.457)S(0.457)PAPEFLAS(0.078)S(0.922)PPDNK	3	894;863;894;193	1177	79.804	0.0122571	0.457012	0	0	0	0	0	0	0	0	0	0.830594	0.942482	0.957509	0	0	0	0	NA	FALSE	FALSE	FALSE	FALSE	FALSE	FALSE	FALSE	FALSE	FALSE	TRUE	FALSE	FALSE	FALSE	FALSE	FALSE	FALSE	FALSE	FALSE	FALSE	TRUE
1039	C9JME2	FERM, RhoGEF and pleckstrin domain-containing protein 1	FARP1	SSSPAPEFLAS(0.598)S(0.402)PPDNK	11	902;871;902;201	1177	183.23	9.05484e-09	0.59809	79407	72933.5	83992.7	78372.3	93318.4	74616.7	0.918477	0.933086	0.799593	0.830594	0.942482	0.957509	1.10581	0.99003	0.835076	0.976971	0.115025	FALSE	FALSE	FALSE	FALSE	FALSE	FALSE	TRUE	FALSE	FALSE	TRUE	FALSE	FALSE	FALSE	FALSE	FALSE	FALSE	FALSE	FALSE	FALSE	TRUE
1040	C9JME2	FERM, RhoGEF and pleckstrin domain-containing protein 1	FARP1	SSSPAPEFLAS(0.038)S(0.962)PPDNK	12	903;872;903;202	1177	109.03	1.6876e-07	0.961727	95453	79438.9	93392.6	90353.2	102150	84029.5	0.832231	0.967456	0.82261	0.830594	0.942482	0.957509	1.00197	1.0265	0.859115	0.962528	0.0413424	FALSE	FALSE	FALSE	FALSE	FALSE	FALSE	TRUE	FALSE	FALSE	TRUE	FALSE	FALSE	FALSE	FALSE	FALSE	FALSE	FALSE	FALSE	FALSE	TRUE
1041	C9JME2	FERM, RhoGEF and pleckstrin domain-containing protein 1	FARP1	VSAGEPGS(0.001)HPS(0.999)PAPRRS(1)PAGNK	11	427;427;427	1177	96.052	6.61946e-06	0.998722	28429	23991	29070.3	26826.6	32504.8	25754.7	0.843891	0.922818	0.792335	0.830594	0.942482	0.957509	1.01601	0.979136	0.827496	0.94088	0.050005	FALSE	TRUE	FALSE	FALSE	TRUE	TRUE	TRUE	FALSE	FALSE	FALSE	FALSE	FALSE	FALSE	FALSE	FALSE	FALSE	FALSE	FALSE	FALSE	TRUE
1042	C9JME2	FERM, RhoGEF and pleckstrin domain-containing protein 1	FARP1	VSAGEPGS(0.001)HPS(0.999)PAPRRS(1)PAGNK	17	433;433;433	1177	86.732	3.28339e-05	0.999967	15572	14027.5	16085.8	16044.7	14868.8	13997.7	0.900814	0.997443	0.941415	0.830594	0.942482	0.957509	1.08454	1.05831	0.983192	1.04202	0.361962	FALSE	TRUE	FALSE	FALSE	TRUE	TRUE	FALSE	FALSE	FALSE	FALSE	FALSE	FALSE	FALSE	FALSE	FALSE	FALSE	FALSE	FALSE	FALSE	TRUE
1043	C9JNE2	O-acetyl-ADP-ribose deacetylase 1	OARD1	AS(0.35)HKPT(0.35)Y(0.3)ENLQK	2	88;88;49	1180	46.592	0.018241	0.350174	0	0	0	0	0	0	0	0	0	1.025	1.02858	0.998991	0	0	0	0	NA	FALSE	FALSE	FALSE	FALSE	FALSE	FALSE	FALSE	TRUE	FALSE	FALSE	FALSE	FALSE	FALSE	TRUE	TRUE	FALSE	FALSE	FALSE	FALSE	FALSE
1044	C9JNE2	O-acetyl-ADP-ribose deacetylase 1	OARD1	AS(0.5)S(0.5)LNEDPEGSRITYVK	2	3;3;3;3;3	1180	89.866	4.06257e-07	0.499999	17513	13387.3	17484.2	16486.1	15764.6	14448.9	0.76442	0.942915	0.916543	1.025	1.02858	0.998991	0.745779	0.916713	0.917469	0.859987	0.129769	FALSE	FALSE	FALSE	FALSE	FALSE	TRUE	TRUE	FALSE	FALSE	TRUE	FALSE	FALSE	FALSE	FALSE	TRUE	FALSE	FALSE	FALSE	FALSE	FALSE
1045	C9JNE2	O-acetyl-ADP-ribose deacetylase 1	OARD1	AS(0.5)S(0.5)LNEDPEGSRITYVK	3	4;4;4;4;4	1180	89.866	4.06257e-07	0.499999	17513	13387.3	17484.2	16486.1	15764.6	14448.9	0.76442	0.942915	0.916543	1.025	1.02858	0.998991	0.745779	0.916713	0.917469	0.859987	0.129769	FALSE	FALSE	FALSE	FALSE	FALSE	TRUE	TRUE	FALSE	FALSE	TRUE	FALSE	FALSE	FALSE	FALSE	TRUE	FALSE	FALSE	FALSE	FALSE	FALSE
1046	C9JNW5	60S ribosomal protein L24	RPL24	FQRAIT(0.438)GAS(0.562)LADIMAK	9	86;86;86	1183	66.874	0.00101747	0.562427	18424	14862.8	17137.6	16033.3	21276.4	15252.2	0.806708	0.935565	0.71686	0.982107	0.901019	0.942611	0.821406	1.03834	0.760504	0.873417	0.090906	FALSE	FALSE	FALSE	FALSE	FALSE	FALSE	FALSE	FALSE	FALSE	FALSE	FALSE	FALSE	FALSE	FALSE	FALSE	FALSE	FALSE	FALSE	FALSE	FALSE
1047	C9JPH0	Cyclic AMP-responsive element-binding protein 3-like protein 2;Processed cyclic AMP-responsive element-binding protein 3-like protein 2	CREB3L2	LEPHEVDQFLNFS(1)PK	13	128;184;191;191;191	1186	123.55	9.69346e-13	1	41739	19958.4	45267.7	24178.1	46708.1	20577.5	0.478173	0.534113	0.440554	0	0	0	0	0	0	0	0.000335663	FALSE	TRUE	TRUE	FALSE	FALSE	FALSE	TRUE	FALSE	FALSE	FALSE	FALSE	FALSE	FALSE	FALSE	FALSE	FALSE	FALSE	FALSE	TRUE	TRUE
1048	C9JQA1	Polyglutamine-binding protein 1	PQBP1	LDRS(1)HDK	4	106;106;106;106;106	1188	79.659	0.00801922	1	10606	7118.17	10844.6	6509.86	10041.9	7082.95	0.671146	0.600284	0.705343	1.08028	0.946499	0.978593	0.62127	0.634215	0.720773	0.658753	0.000377331	FALSE	FALSE	FALSE	FALSE	FALSE	FALSE	FALSE	TRUE	FALSE	TRUE	FALSE	FALSE	FALSE	FALSE	TRUE	FALSE	FALSE	FALSE	FALSE	FALSE
1049	C9JQA1	Polyglutamine-binding protein 1	PQBP1	LRS(0.5)S(0.5)NADAEEK	3	94;94;94;94;94	1188	86.641	0.00030366	0.5	36642	30334.8	42451.3	30444.8	43302.6	32661.3	0.82787	0.717169	0.754258	1.08028	0.946499	0.978593	0.766348	0.757707	0.770758	0.764938	0.0321352	FALSE	FALSE	FALSE	FALSE	FALSE	TRUE	FALSE	FALSE	FALSE	TRUE	FALSE	FALSE	FALSE	FALSE	TRUE	FALSE	FALSE	FALSE	TRUE	FALSE
1050	C9JQA1	Polyglutamine-binding protein 1	PQBP1	LRS(0.243)S(0.757)NADAEEK	4	95;95;95;95;95	1188	97.2	0.00030366	0.756838	218920	162826	266530	168535	249033	176382	0.743772	0.632329	0.70827	1.08028	0.946499	0.978593	0.688499	0.668072	0.723763	0.693445	0.0251153	FALSE	FALSE	FALSE	FALSE	FALSE	TRUE	FALSE	TRUE	FALSE	TRUE	FALSE	FALSE	FALSE	FALSE	TRUE	FALSE	FALSE	FALSE	TRUE	FALSE
1051	D6RF96	Transmembrane protein 232	TMEM232	FNQT(1)QNS(1)KEK	7	61;61;61;61;61	1189	58.981	0.0222575	1	0	0	0	0	0	0	0	0	0	0	0	0	0	0	0	0	NA	FALSE	FALSE	FALSE	FALSE	FALSE	FALSE	FALSE	FALSE	FALSE	TRUE	FALSE	TRUE	FALSE	FALSE	FALSE	FALSE	FALSE	FALSE	FALSE	FALSE
1052	E7ENC1	Propionyl-CoA carboxylase beta chain, mitochondrial	PCCB	S(1)VT(1)NEDVTQEELGGAK	1	233;233;233;233;233;117;176;210;214;264;253	1190	135.86	0.00479098	1	0	0	0	0	0	0	0	0	0	1.09573	1.04563	1.12023	0	0	0	0	NA	FALSE	FALSE	FALSE	FALSE	FALSE	FALSE	TRUE	FALSE	FALSE	TRUE	FALSE	TRUE	FALSE	FALSE	FALSE	FALSE	TRUE	FALSE	TRUE	FALSE
1053	C9JQV0	Uncharacterized protein C7orf50	C7orf50	KAS(1)AEGPLLGPEAAPSGEGAGSK	3	23;23	1191	138.42	2.84246e-06	1	115150	57763.8	133455	58394.8	126455	50247.9	0.501639	0.43756	0.397356	0	0	0	0	0	0	0	0.00154219	FALSE	FALSE	FALSE	FALSE	FALSE	FALSE	FALSE	FALSE	FALSE	FALSE	FALSE	FALSE	FALSE	TRUE	FALSE	FALSE	FALSE	FALSE	FALSE	FALSE
1054	C9JR56	DNA-binding protein SATB;DNA-binding protein SATB2	SATB2	PMHLPNMNQLAS(1)LGK	12	204;145;263	1193	49.929	0.00550956	1	8535.8	11787.5	8339.65	10190.7	6573.52	7951.31	1.38095	1.22196	1.2096	1.31324	1.07772	0.795921	1.05156	1.13383	1.51975	1.23505	0.184726	FALSE	FALSE	FALSE	FALSE	FALSE	TRUE	FALSE	TRUE	FALSE	FALSE	FALSE	TRUE	FALSE	FALSE	FALSE	FALSE	FALSE	FALSE	FALSE	TRUE
1055	C9JSK5	cAMP-dependent protein kinase type I-beta regulatory subunit	PRKAR1B	SNSQSDSHDEEVS(0.989)PT(0.011)PPNPVVK	13	83;83;83;83;28	1198	109.18	0.000200301	0.988585	41737	47041.3	46821	31672.2	54347.3	37965.6	1.12709	0.676452	0.698575	0	0	0	0	0	0	0	0.207086	FALSE	FALSE	FALSE	FALSE	FALSE	FALSE	TRUE	TRUE	FALSE	FALSE	FALSE	TRUE	FALSE	FALSE	FALSE	FALSE	FALSE	FALSE	FALSE	TRUE
1056	M0QZQ3	Spectrin beta chain, non-erythrocytic 4	SPTBN4	LLEVLS(1)GEQLPRPTRGR	6	103;103;103;103;103	1214	95.751	0.0242295	0.999797	13733	9892.17	13167	10973	8772.07	13236.2	0.720321	0.833371	1.5089	0	0	0	0	0	0	0	0.793883	FALSE	FALSE	FALSE	FALSE	FALSE	FALSE	FALSE	FALSE	FALSE	TRUE	FALSE	FALSE	FALSE	FALSE	TRUE	FALSE	FALSE	FALSE	FALSE	FALSE
[truncated: 10,177 more rows]
