# Supplementary material for: Cyclin A triggers Mitosis either via the Greatwall kinase pathway or Cyclin B
Source: EMBO J. 2020 Apr 30;39(11):e104419. doi: 10.15252/embj.2020104419 (PMC7265243; doi:10.15252/embj.2020104419)
Supplement: Supplementary file 5 — Movie EV1 [file EMBJ-39-e104419-s005.zip]

Archive with 5 entries (4 files):
- Expanded View Movie 1.txt
- __MACOSX/
- __MACOSX/._Expanded View Movie 1.txt
- Expanded View Movie 1.mov
- __MACOSX/._Expanded View Movie 1.mov
