# Supplementary material for: Cyclin A triggers Mitosis either via the Greatwall kinase pathway or Cyclin B
Source: EMBO J. 2020 Apr 30;39(11):e104419. doi: 10.15252/embj.2020104419 (PMC7265243; doi:10.15252/embj.2020104419)
Supplement: Supplementary file 8 — Movie EV4 [file EMBJ-39-e104419-s008.zip › Expanded View Movie 4.txt]

Movie EV4 
DIA treated B1dd/B2ko cells expressing FusionRed-Histone H2B (green) and Aurora-B-GFP (white) and labelled with SiR-Tubulin (red) going through mitosis. Time is indicated as hh:min. Scale bar rep-resents 5�m. Images are airy scan reconstructions and maximum intensity projections of seven stacks taken at 2�m intervals. 
