# Supplementary material for: Cyclin A triggers Mitosis either via the Greatwall kinase pathway or Cyclin B
Source: EMBO J. 2020 Apr 30;39(11):e104419. doi: 10.15252/embj.2020104419 (PMC7265243; doi:10.15252/embj.2020104419)
Supplement: Supplementary file 9 — Movie EV5 [file EMBJ-39-e104419-s009.zip › Expanded View Movie 5.txt]

Movie EV5
Mitotic progression in B1dd/B2ko cells transfected with Ctr siRNA with or without DIA treatment and Ensa/ARPP19 siRNA transfected B1dd/B2ko cells without DIA treatment. 12 hours after siRNA transfection cells were blocked for 24 hours by Thymidine, released from the arrest and imaged 10 hours after release. The cells are expressing FusionRed-Histone H2B (red) and are labelled with SiR-Tubulin (white). Time is indicated as hh:min. Scale bar represents 5�m. Images are airy scan recon-structions and maximum intensity projections of seven stacks taken at 2�m intervals. 
