# Supplementary material for: Cyclin A triggers Mitosis either via the Greatwall kinase pathway or Cyclin B
Source: EMBO J. 2020 Apr 30;39(11):e104419. doi: 10.15252/embj.2020104419 (PMC7265243; doi:10.15252/embj.2020104419)
Supplement: Supplementary file 10 — Movie EV6 [file EMBJ-39-e104419-s010.zip › Expanded View Movie 6.txt]

Movie EV6
Prophase arrest and slippage in B1dd/B2ko cells transfected with Ensa/ARPP19 siRNA treated with DIA following release from Thymidine arrest. The cells are expressing FusionRed-Histone H2B (red) and are labelled with SiR-Tubulin (white). Time is indicated as hh:min. Scale bar represents 5�m. Im-ages are airy scan reconstructions and maximum intensity projections of seven stacks taken at 2�m intervals. 
